# Supplementary material for: Cytological, genetic and transcriptomic characterization of a cucumber albino mutant
Source: Front Plant Sci. 2022 Oct 20;13:1047090. doi: 10.3389/fpls.2022.1047090 (PMC9630852; doi:10.3389/fpls.2022.1047090)
Supplement: Supplementary Table 2 — Up-regulated and down-regualted genes in albino mutant. [file Table_3.xls]

## Sheet: up-regulated(1256)
Supplementary Table 2 Up-regulated and down-regualted genes in albino mutant
gene_id	Albino_1_count	Albino_2_count	Albino_3_count	Normal_1_count	Normal_2_count	Normal_3_count	Albino_1_fpkm	Albino_2_fpkm	Albino_3_fpkm	Normal_1_fpkm	Normal_2_fpkm	Normal_3_fpkm	AlbinvsNorma_Albin	AlbinvsNorma_Norma	AlbinvsNorma_log2FoldChange	abs(Log2FoldChange)	AlbinvsNorma_pvalue	AlbinvsNorma_padj	gene_name	gene_chr	gene_start	gene_end	gene_strand	gene_length	gene_biotype	gene_description	tf_family
Csa3G148800	3660	10186	607	0	0	0	100.708	329.29	14.8056	0	0	0	5426.38	0	14.8817	14.8817	1.26442e-12	6.38954e-11	Csa3G148800	Chr3	9957855	9959710	-	1536	protein_coding	PF00083:Sugar (and other) transporter	Sugar_tr
Csa3G114480	426	1953	161	1	0	0	23.3825	125.944	7.83364	0.055312	0	0	961.135	0.338268	11.4225	11.4225	4.59498e-14	3.20329e-12	Csa3G114480	Chr3	5953526	5954407	-	770	protein_coding	-	-
Csa2G420990	159168	184313	44222	65	87	18	3535	4809.31	870.619	1.45474	1.61025	0.434933	139278	52.8992	11.3594	11.3594	3.71613e-61	1.9624e-57	Csa2G420990	Chr2	21876535	21878613	-	1903	protein_coding	PF00463:Isocitrate lyase family	-
Csa3G114470	996	4060	259	1	1	1	45.5082	217.946	10.4903	0.0460435	0.0380778	0.0497103	2012.6	0.983223	11.0101	11.0101	5.93556e-19	8.35845e-17	Csa3G114470	Chr3	5950423	5951738	-	925	protein_coding	PF00847:AP2 domain	AP2
Csa1G073900	5166	14185	3721	17	4	1	215.535	695.321	137.619	0.714743	0.13908	0.045392	8435.66	7.23476	10.1905	10.1905	5.26143e-31	2.77843e-28	Csa1G073900	Chr1	7618835	7620046	+	1013	protein_coding	PF04720:PDDEXK-like family of unknown function	-
Csa1G569090	196	268	64	0	0	0	17.2579	27.7242	4.99537	0	0	0	190.531	0	10.0487	10.0487	7.66457e-13	4.02733e-11	Csa1G569090	Chr1	20743377	20744463	-	480	protein_coding	PF00320:GATA zinc finger	GATA
Csa5G577990	126	2248	14	3	0	0	9.39204	196.87	0.925068	0.225345	0	0	933.032	1.01481	9.85412	9.85412	8.06028e-05	0.000607244	Csa5G577990	Chr5	20440027	20441024	-	567	protein_coding	PF02893:GRAM domain	GRAM
Csa6G104650	18824	6080	16333	64	6	1	528.274	200.468	406.321	1.80994	0.140327	0.0305326	13576.8	23.6929	9.16409	9.16409	4.82109e-19	6.92762e-17	Csa6G104650	Chr6	6901105	6903102	-	1506	protein_coding	PF00892:EamA-like transporter family	DUF6
Csa2G285890	828	1932	197	3	1	2	54.0042	148.046	11.3899	0.197177	0.0543549	0.14192	1098.51	2.02497	9.11192	9.11192	1.40075e-19	2.19969e-17	Csa2G285890	Chr2	13504233	13504880	-	648	protein_coding	PF00010:Helix-loop-helix DNA-binding domain	HLH
Csa2G060500	3142	3377	470	8	3	3	119.419	150.797	15.8351	0.306405	0.0950233	0.124052	2526.38	4.64101	9.09844	9.09844	1.48413e-26	4.97607e-24	Csa2G060500	Chr2	4798694	4800709	-	1112	protein_coding	PF01237:Oxysterol-binding protein	-
Csa1G378520	268	215	39	1	0	0	19.2306	18.1254	2.48072	0.0723094	0	0	186.359	0.338268	9.05531	9.05531	3.54222e-10	1.11675e-08	Csa1G378520	Chr1	14485246	14485942	+	589	protein_coding	PF00916:Sulfate permease family	Sulfate_transp
Csa6G517220	76679	165834	31818	319	181	118	3310.29	8411.17	1217.64	13.8777	6.51193	5.54227	100609	201.636	8.96288	8.96288	1.21048e-38	1.27845e-35	Csa6G517220	Chr6	27137342	27138800	-	979	protein_coding	PF12481:Aluminium induced protein	-
Csa2G346000	42	69	155	0	0	0	1.58774	3.06459	5.1942	0	0	0	87.4332	0	8.92726	8.92726	8.36879e-11	2.95115e-09	Csa2G346000	Chr2	15466283	15468370	+	1118	protein_coding	PF01357:Pollen allergen|PF03330:Rare lipoprotein A (RlpA)-like double-psi beta-barrel	-
Csa2G423550	112	1111	10	2	0	1	3.7243	43.4044	0.29477	0.0670185	0	0.0361779	478.73	1.04174	8.86984	8.86984	9.8138e-06	9.7414e-05	Csa2G423550	Chr2	21951058	21953184	+	1271	protein_coding	PF06203:CCT motif	CCT
Csa6G045050	23	175	6	0	0	0	0.661276	5.91134	0.152919	0	0	0	78.5228	0	8.76914	8.76914	8.93243e-07	1.18666e-05	Csa6G045050	Chr6	3575547	3579183	+	1470	protein_coding	PF00201:UDP-glucoronosyl and UDP-glucosyl transferase	UDPGT
Csa4G075200	16337	39920	6067	74	86	16	487.965	1400.88	160.637	2.22733	2.1407	0.519939	23033	54.9334	8.70968	8.70968	2.50924e-28	1.01928e-25	Csa4G075200	Chr4	5347658	5349639	+	1415	protein_coding	PF03171:2OG-Fe(II) oxygenase superfamily|PF14226:non-haem dioxygenase in morphine synthesis N-terminal	2OG-FeII_Oxy
Csa6G017030	308	1912	76	0	0	6	12.5529	91.5534	2.74576	0	0	0.266049	880.062	2.19125	8.66942	8.66942	9.89134e-05	0.000719224	Csa6G017030	Chr6	2005358	2006964	+	1037	protein_coding	PF00847:AP2 domain	AP2
CsaUNG020690	6	14	217	0	0	0	0.571137	1.56571	18.3107	0	0	0	72.1067	0	8.64966	8.64966	1.50647e-06	1.89524e-05	CsaUNG020690	Scaffold000137	41123	45083	+	444	protein_coding	-	-
Csa7G269050	246	94	52	0	0	1	23.2595	10.4421	4.35837	0	0	0.102868	135.122	0.365208	8.59192	8.59192	9.17147e-10	2.6215e-08	Csa7G269050	Chr7	9542607	9543053	-	447	protein_coding	-	-
Csa4G646350	2979	4531	209	6	10	8	263.952	471.673	16.4156	0.535726	0.738406	0.771188	2849.12	7.74874	8.52183	8.52183	4.53316e-20	7.70622e-18	Csa4G646350	Chr4	22101607	22102083	-	477	protein_coding	PF00011:Hsp20/alpha crystallin family	-
Csa4G016500	79	14	108	0	0	0	10.4015	2.16565	12.6051	0	0	0	64.1768	0	8.48231	8.48231	1.09083e-08	2.37299e-07	Csa4G016500	Chr4	2176491	2176910	+	321	protein_coding	-	-
Csa5G650570	62	11	110	0	0	0	2.34801	0.489434	3.69281	0	0	0	57.8823	0	8.33364	8.33364	4.59915e-08	8.54423e-07	Csa5G650570	Chr5	27788019	27790159	-	1116	protein_coding	PF00657:GDSL-like Lipase/Acylhydrolase	Lipase_GDSL
Csa1G575130	3410	15499	1876	48	25	7	122.761	655.543	59.8678	1.74134	0.750042	0.274169	7815.42	25.787	8.24277	8.24277	5.54873e-20	9.15671e-18	Csa1G575130	Chr1	21845890	21848374	-	1174	protein_coding	PF05153:Myo-inositol oxygenase	-
Csa1G267780	27	5	301	1	0	0	2.83864	0.617603	28.0523	0.105946	0	0	100.602	0.338268	8.16814	8.16814	2.42818e-06	2.89286e-05	Csa1G267780	Chr1	12986942	12987421	-	402	protein_coding	PF14299:Phloem protein 2	-
Csa1G050350	105	20	23	0	0	0	15.9059	3.55952	3.08853	0	0	0	49.9779	0	8.11951	8.11951	1.49925e-07	2.43606e-06	Csa1G050350	Chr1	5868963	5869241	+	279	protein_coding	-	-
Csa3G848830	14	108	8	0	0	0	0.405829	3.67817	0.205571	0	0	0	49.6732	0	8.10743	8.10743	4.09632e-06	4.516e-05	Csa3G848830	Chr3	34761367	34764811	+	1458	protein_coding	PF00067:Cytochrome P450	p450
Csa5G149880	28264	102173	7157	223	191	165	514.451	2184.94	115.477	4.09028	2.89724	3.26746	51912.5	189.125	8.1007	8.1007	2.55192e-22	5.85916e-20	Csa5G149880	Chr5	4518710	4522284	-	2322	protein_coding	PF01204:Trehalase	-
Csa1G532310	3921	8487	1908	33	19	11	110.112	280.016	47.4975	0.933873	0.444663	0.336082	5231.07	20.4953	7.99603	7.99603	7.06185e-31	3.55161e-28	Csa1G532310	Chr1	18801541	18803045	+	1505	protein_coding	PF00069:Protein kinase domain	Pkinase
Csa5G605030	1327	256	1061	2	1	7	40.0318	9.07334	28.373	0.0607998	0.0251406	0.229746	862.122	3.51274	7.99266	7.99266	1.11241e-22	2.61082e-20	Csa5G605030	Chr5	22668266	22669666	-	1401	protein_coding	-	-
Csa3G127170	12408	99909	5622	263	149	145	226.138	2139.29	90.8278	4.8302	2.26308	2.87512	45240.3	183.602	7.94504	7.94504	5.71612e-17	6.24382e-15	Csa3G127170	Chr3	8030870	8035816	+	2319	protein_coding	PF00854:POT family	-
Csa5G612900	1632	18142	3684	52	30	29	80.3906	1049.94	160.865	2.58123	1.23154	1.55417	8798.93	36.5734	7.91144	7.91144	1.47169e-20	2.87838e-18	Csa5G612900	Chr5	24070772	24071729	-	858	protein_coding	PF02544:3-oxo-5-alpha-steroid 4-dehydrogenase	-
Csa6G216960	3	326	49	0	2	0	0.0985179	12.5778	1.42642	0	0.054735	0	144.156	0.559494	7.89281	7.89281	4.73818e-06	5.1747e-05	Csa6G216960	Chr6	13003886	13008709	+	1287	protein_coding	PF03106:WRKY DNA -binding domain	WRKY
Csa6G199810	31	152	34	1	0	0	5.2618	30.3117	5.11574	0.171045	0	0	80.4692	0.338268	7.84187	7.84187	2.0129e-07	3.19208e-06	Csa6G199810	Chr6	12766139	12766387	+	249	protein_coding	-	-
Csa5G175700	106	410	74	0	1	2	3.24638	14.7527	2.00901	0	0.0255232	0.0666407	219.298	1.01016	7.79937	7.79937	4.82965e-11	1.7773e-09	Csa5G175700	Chr5	7322561	7325402	-	1380	protein_coding	-	-
Csa1G043290	1763	4065	40	14	12	5	84.099	227.82	1.69143	0.672984	0.477047	0.259492	2206.87	9.91876	7.79558	7.79558	3.27391e-12	1.53337e-10	Csa1G043290	Chr1	4842549	4844246	+	886	protein_coding	PF00230:Major intrinsic protein	-
Csa6G511780	1092	10660	375	21	38	12	40.9153	469.26	12.4552	0.792904	1.18656	0.489171	4682.26	22.1165	7.72289	7.72289	1.29591e-13	8.07478e-12	Csa6G511780	Chr6	26431122	26432401	+	1128	protein_coding	PF04720:PDDEXK-like family of unknown function	-
Csa3G149300	627	3343	178	9	11	4	16.3679	102.531	4.11909	0.236759	0.239309	0.113606	1581.86	7.58246	7.69855	7.69855	4.42886e-15	3.69766e-13	Csa3G149300	Chr3	9964410	9966289	+	1619	protein_coding	PF00083:Sugar (and other) transporter	Sugar_tr
Csa4G026810	4	89	3	0	0	0	0.420539	10.9933	0.279591	0	0	0	37.3354	0	7.6955	7.6955	0.000115548	0.00082318	Csa4G026810	Chr4	2835606	2836007	+	402	protein_coding	-	-
Csa7G378370	1193	5033	438	16	11	11	48.0202	238.014	15.6284	0.648994	0.368992	0.481717	2515.72	12.5068	7.65489	7.65489	9.64228e-19	1.3312e-16	Csa7G378370	Chr7	13810726	13814487	-	1050	protein_coding	PF03171:2OG-Fe(II) oxygenase superfamily|PF14226:non-haem dioxygenase in morphine synthesis N-terminal	2OG-FeII_Oxy
Csa3G002760	4	84	5	0	0	0	0.24608	6.07139	0.272673	0	0	0	35.9586	0	7.64103	7.64103	8.14564e-05	0.000613406	Csa3G002760	Chr3	482764	483713	-	687	protein_coding	PF00314:Thaumatin family	Thaumatin
Csa4G296240	37	1	72	0	0	0	4.96436	0.157636	8.56348	0	0	0	34.2391	0	7.57605	7.57605	4.53835e-05	0.000369559	Csa4G296240	Chr4	12045580	12046130	+	315	protein_coding	PF00280:Potato inhibitor I family	-
Csa1G555090	2138	1176	693	11	10	2	62.7942	40.58	18.0427	0.325568	0.244767	0.0639084	1387.69	7.24884	7.56631	7.56631	6.96956e-31	3.55161e-28	Csa1G555090	Chr1	20256825	20260378	-	1439	protein_coding	-	-
Csa1G051650	62	107	5	0	0	1	2.6309	5.33445	0.188079	0	0	0.0461667	64.4988	0.365208	7.52322	7.52322	4.76991e-06	5.1989e-05	Csa1G051650	Chr1	6049672	6051400	+	996	protein_coding	PF00106:short chain dehydrogenase	adh_short
Csa1G124520	24	134	11	0	0	1	0.349893	2.29521	0.142159	0	0	0.0158614	64.1767	0.365208	7.51533	7.51533	4.61906e-06	5.05797e-05	Csa1G124520	Chr1	9264483	9268143	+	2899	protein_coding	-	-
novel.80	5	10	80	0	0	0	0.242898	0.57075	3.44508	0	0	0	29.4273	0	7.35839	7.35839	3.68318e-05	0.000308843	-	Chr1	7028878	7030493	-	870	-	PF00385:Chromo (CHRromatin Organisation MOdifier) domain	Chromo
Csa3G021130	819	410	1102	7	7	1	19.3809	11.399	23.1168	0.166927	0.138048	0.0257458	764.533	4.69131	7.31963	7.31963	3.07633e-35	2.09617e-32	Csa3G021130	Chr3	2174181	2180449	-	1786	protein_coding	PF01397:Terpene synthase, N-terminal domain|PF03936:Terpene synthase family, metal binding domain	-
Csa3G142940	13	118	10	1	0	0	1.32394	14.1189	0.902777	0.102627	0	0	53.8765	0.338268	7.26265	7.26265	1.85553e-05	0.000170114	Csa3G142940	Chr3	9393293	9393707	+	415	protein_coding	-	-
Csa1G062280	24	41	11	0	0	0	1.20755	2.42365	0.490616	0	0	0	27.4991	0	7.25275	7.25275	4.08066e-06	4.50344e-05	Csa1G062280	Chr1	6563949	6565658	-	840	protein_coding	PF12796:Ankyrin repeats (3 copies)	-
Csa6G182130	21	45	8	0	0	0	0.669847	1.68641	0.226205	0	0	0	27.1769	0	7.23564	7.23564	1.09264e-05	0.000107	Csa6G182130	Chr6	11852446	11854398	-	1325	protein_coding	PF00583:Acetyltransferase (GNAT) family	Acetyltransf_1
Csa3G148790	4	61	5	0	0	0	0.110063	1.97199	0.121957	0	0	0	26.8878	0	7.22072	7.22072	0.000184396	0.00122253	Csa3G148790	Chr3	9954675	9956460	-	1536	protein_coding	PF00083:Sugar (and other) transporter	Sugar_tr
Csa1G532270	73	37	44	1	0	0	6.60661	3.93415	3.52992	0.0911997	0	0	52.1895	0.338268	7.21986	7.21986	7.60751e-08	1.33466e-06	Csa1G532270	Chr1	18767829	18769587	-	467	protein_coding	-	-
Csa6G487650	1074	6320	265	20	30	14	43.8992	303.502	9.60183	0.823796	1.02191	0.622581	2931.87	20.2707	7.17407	7.17407	1.28532e-13	8.03249e-12	Csa6G487650	Chr6	22911599	22912786	+	1034	protein_coding	PF04678:Mitochondrial calcium uniporter	-
Csa7G396370	605	2694	543	13	12	6	36.5806	191.375	29.1039	0.792093	0.604669	0.394696	1427.13	9.9457	7.16169	7.16169	2.99743e-20	5.38352e-18	Csa7G396370	Chr7	15208054	15208752	+	699	protein_coding	PF03073:TspO/MBR family	-
Csa5G648720	8	109	14	1	0	0	0.605938	9.69969	0.939988	0.0763266	0	0	49.8389	0.338268	7.15017	7.15017	2.71471e-05	0.000237947	Csa5G648720	Chr5	27533987	27534544	+	558	protein_coding	-	-
Csa6G523390	470	2973	192	14	16	2	16.1629	120.118	5.85299	0.485161	0.458545	0.0748284	1387.4	9.94212	7.11702	7.11702	3.85469e-12	1.78951e-10	Csa6G523390	Chr6	28066333	28067649	+	1229	protein_coding	PF14226:non-haem dioxygenase in morphine synthesis N-terminal|PF03171:2OG-Fe(II) oxygenase superfamily	2OG-FeII_Oxy
Csa3G556210	11454	25527	4625	111	118	111	292.504	765.892	104.699	2.85651	2.5113	3.08399	15288.5	111.096	7.10484	7.10484	6.98286e-28	2.73146e-25	Csa3G556210	Chr3	21947995	21950610	+	1655	protein_coding	PF03009:Glycerophosphoryl diester phosphodiesterase family	-
Csa4G499300	700	1687	232	6	9	7	56.3522	159.559	16.5561	0.486746	0.603805	0.613094	969.332	7.10379	7.09121	7.09121	3.19766e-19	4.75663e-17	Csa4G499300	Chr4	17412774	17413473	+	525	protein_coding	PF03760:Late embryogenesis abundant (LEA) group 1	-
Csa3G881680	21	13	40	0	0	0	2.22443	1.61784	3.75591	0	0	0	24.0788	0	7.06939	7.06939	2.30194e-06	2.75646e-05	Csa3G881680	Chr3	37251257	37252513	+	399	protein_coding	PF08555:Eukaryotic family of unknown function (DUF1754)	-
Csa3G104900	40	82	2	0	0	1	2.03438	4.8998	0.090169	0	0	0.0553334	46.3616	0.365208	7.04644	7.04644	5.61148e-05	0.000445272	Csa3G104900	Chr3	5248678	5251027	-	831	protein_coding	PF01357:Pollen allergen|PF03330:Rare lipoprotein A (RlpA)-like double-psi beta-barrel	-
Csa3G199590	4084	6829	2231	33	59	22	245.879	483.043	119.067	2.00211	2.96025	1.44103	4728.01	35.7025	7.04388	7.04388	6.38033e-35	4.21161e-32	Csa3G199590	Chr3	13723861	13724562	-	702	protein_coding	PF00249:Myb-like DNA-binding domain	Myb_DNA-binding
Csa1G426950	1216	1494	290	10	6	9	107.969	155.851	22.8255	0.894753	0.443975	0.869409	1083.69	8.34803	7.03138	7.03138	4.34153e-22	9.86088e-20	Csa1G426950	Chr1	15755986	15756461	-	476	protein_coding	-	-
novel.347	54	52	24	0	1	0	2.55287	2.88823	1.00578	0	0.0393982	0	45.776	0.279747	7.02769	7.02769	5.21393e-07	7.35697e-06	-	Chr4	12314517	12315410	+	894	-	-	-
Csa4G026820	6	46	11	0	0	0	0.939204	8.45979	1.52636	0	0	0	23.4288	0	7.02131	7.02131	6.89441e-05	0.000531498	Csa4G026820	Chr4	2837699	2837968	+	270	protein_coding	-	-
Csa5G286040	45	215	83	2	1	0	8.68442	48.7483	14.1992	0.388952	0.160831	0	124.595	0.956284	7.00707	7.00707	1.47976e-09	4.01429e-08	Csa5G286040	Chr5	11856574	11857191	-	219	protein_coding	-	-
Csa6G495770	111	105	14	2	0	0	8.83488	9.81884	0.987784	0.160415	0	0	82.8363	0.676537	6.97406	6.97406	7.80625e-07	1.05429e-05	Csa6G495770	Chr6	24088289	24088819	+	531	protein_coding	PF05637:galactosyl transferase GMA12/MNN10 family	-
Csa4G003630	3	54	1	0	0	0	0.754717	15.9606	0.223007	0	0	0	22.6012	0	6.97038	6.97038	0.00120217	0.00597071	Csa4G003630	Chr4	660410	660660	-	168	protein_coding	-	-
Csa2G352930	17413	41640	5618	193	199	208	395.883	1112.24	113.222	4.42169	3.7704	5.14485	23938.9	196.919	6.92586	6.92586	7.94196e-23	1.90634e-20	Csa2G352930	Chr2	16313915	16318515	+	1859	protein_coding	PF01063:Amino-transferase class IV	-
Csa2G384450	2	50	5	0	0	0	0.24501	7.19642	0.542974	0	0	0	21.8783	0	6.92296	6.92296	0.000590114	0.00328112	Csa2G384450	Chr2	20050185	20050624	+	345	protein_coding	-	-
novel.272	5	51	0	0	0	0	0.162931	1.95252	0	0	0	0	21.7919	0	6.91873	6.91873	0.0041208	0.0166686	-	Chr3	9948930	9950226	-	1297	-	PF00069:Protein kinase domain	Pkinase
Csa5G169040	270	951	36	6	3	3	10.1705	42.0875	1.20209	0.227755	0.0941764	0.122947	476.403	3.96447	6.91527	6.91527	7.4604e-11	2.65296e-09	Csa5G169040	Chr5	6723564	6726638	-	1122	protein_coding	PF13855:Leucine rich repeat	-
Csa2G353460	4	29	30	0	0	0	0.127783	1.08844	0.849552	0	0	0	21.7067	0	6.91457	6.91457	5.27556e-05	0.000421626	Csa2G353460	Chr2	16345626	16347484	+	1323	protein_coding	PF00155:Aminotransferase class I and II	Aminotran_1_2
Csa2G035470	11	38	10	0	0	0	0.294058	1.19349	0.236972	0	0	0	21.6546	0	6.90713	6.90713	3.81403e-05	0.000318057	Csa2G035470	Chr2	3611922	3615806	+	1581	protein_coding	PF00883:Cytosol aminopeptidase family, catalytic domain|PF02789:Cytosol aminopeptidase family, N-terminal domain	-
Csa1G050360	44548	58535	20986	365	505	290	861.292	1329.63	359.673	7.11136	8.13682	6.10009	44283.6	370.65	6.90029	6.90029	1.74298e-44	2.83208e-41	Csa1G050360	Chr1	5871041	5874312	+	2186	protein_coding	PF01274:Malate synthase	-
Csa3G150850	8	46	0	0	0	0	0.189419	1.27963	0	0	0	0	20.827	0	6.85331	6.85331	0.00377545	0.0155184	Csa3G150850	Chr3	10302375	10308955	-	1785	protein_coding	PF00083:Sugar (and other) transporter	Sugar_tr
Csa2G363010	754	746	287	2	5	10	49.8704	57.97	16.8271	0.133303	0.275602	0.719594	632.711	5.72735	6.81	6.81	5.56551e-22	1.23748e-19	Csa2G363010	Chr2	17515383	17516021	+	639	protein_coding	PF00847:AP2 domain	AP2
Csa3G038170	8	44	0	0	0	0	0.381618	2.46595	0	0	0	0	20.0382	0	6.79754	6.79754	0.00416292	0.0168165	Csa3G038170	Chr3	2719842	2720860	-	886	protein_coding	PF03330:Rare lipoprotein A (RlpA)-like double-psi beta-barrel|PF01357:Pollen allergen	-
Csa2G031160	2	89	8	1	0	0	0.0963835	5.03913	0.341758	0.0485636	0	0	38.1519	0.338268	6.7646	6.7646	0.000325553	0.00197378	Csa2G031160	Chr2	3049956	3052006	+	877	protein_coding	PF03083:Sugar efflux transporter for intercellular exchange	-
novel.199	23	30	0	0	0	0	2.29263	3.51335	0	0	0	0	19.5521	0	6.7629	6.7629	0.00298556	0.0127867	-	Chr3	2942868	2943573	+	424	-	-	-
Csa5G606710	3	44	4	0	0	0	0.152578	2.62916	0.180338	0	0	0	19.5501	0	6.76001	6.76001	0.000693891	0.00375918	Csa5G606710	Chr5	22999403	23000233	+	831	protein_coding	-	-
Csa3G122400	57	188	24	0	2	1	3.69487	14.3178	1.37909	0	0.108043	0.0705246	100.419	0.924701	6.71843	6.71843	9.39212e-08	1.60653e-06	Csa3G122400	Chr3	7260834	7261723	-	652	protein_coding	PF00168:C2 domain	C2
Csa4G377160	462	178	254	3	5	1	7.28041	3.29554	3.54816	0.0476401	0.0656636	0.0171447	300.865	2.77875	6.71428	6.71428	7.73547e-22	1.70205e-19	Csa4G377160	Chr4	15069571	15072460	-	2682	protein_coding	PF00174:Oxidoreductase molybdopterin binding domain|PF00970:Oxidoreductase FAD-binding domain|PF00173:Cytochrome b5-like Heme/Steroid binding domain|PF03404:Mo-co oxidoreductase dimerisation domain|PF00175:Oxidoreductase NAD-binding domain	NAD_binding_1
Csa5G285040	71	185	23	3	0	0	13.5169	41.3794	3.88153	0.575544	0	0	103.638	1.01481	6.70437	6.70437	3.25055e-07	4.88345e-06	Csa5G285040	Chr5	11813695	11813916	+	222	protein_coding	-	-
novel.232	4	6	50	0	0	0	0.761517	1.34203	8.43812	0	0	0	18.5872	0	6.69674	6.69674	0.000324559	0.00196832	-	Chr3	21238702	21239322	+	222	-	-	-
novel.555	41	278	23	2	2	0	2.42693	19.3336	1.20686	0.1193	0.098661	0	130.245	1.23603	6.68379	6.68379	1.81136e-07	2.89513e-06	-	Chr6	5068114	5069342	+	714	-	-	-
Csa5G578990	288	2100	52	7	1	18	16.2946	139.593	2.60802	0.399105	0.0471512	1.108	940.351	9.22136	6.67868	6.67868	4.07457e-05	0.000336726	Csa5G578990	Chr5	20447752	20448835	-	747	protein_coding	PF02893:GRAM domain	GRAM
Csa1G541380	413	38	156	2	2	2	24.6541	2.66511	8.25505	0.120311	0.0994971	0.129893	200.042	1.96645	6.67839	6.67839	1.30397e-11	5.43271e-10	Csa1G541380	Chr1	19974900	19975607	+	708	protein_coding	PF08031:Berberine and berberine like	BBE
Csa6G067380	272	514	122	9	1	0	7.97216	17.6996	3.16974	0.26582	0.0244258	0	330.32	3.32416	6.64388	6.64388	6.60218e-11	2.37577e-09	Csa6G067380	Chr6	4760592	4765920	-	1442	protein_coding	PF00083:Sugar (and other) transporter	Sugar_tr
Csa1G043210	8	35	4	0	0	0	0.708833	3.64347	0.314174	0	0	0	17.679	0	6.61406	6.61406	0.000377328	0.00223885	Csa1G043210	Chr1	4794973	4795611	-	477	protein_coding	PF00197:Trypsin and protease inhibitor	-
Csa5G139930	20	25	3	0	0	0	1.66723	2.44849	0.221688	0	0	0	17.4658	0	6.59801	6.59801	0.000250703	0.00158314	Csa5G139930	Chr5	3809841	3810511	-	507	protein_coding	PF03106:WRKY DNA -binding domain	WRKY
novel.738	6	21	23	0	0	0	0.343611	1.41296	1.16762	0	0	0	17.1401	0	6.57372	6.57372	7.40568e-05	0.000565138	-	Scaffold000471	1	934	+	738	-	PF00141:Peroxidase	-
Csa6G495100	3793	15842	2403	101	128	45	114.506	561.885	64.3064	3.07258	3.2203	1.478	8236.07	86.4071	6.57361	6.57361	8.45529e-18	1.03838e-15	Csa6G495100	Chr6	23975583	23978468	-	1400	protein_coding	PF00651:BTB/POZ domain|PF02135:TAZ zinc finger	BTB
Csa3G221780	5	38	1	0	0	0	0.791464	7.06705	0.140319	0	0	0	16.9625	0	6.55517	6.55517	0.00190111	0.0088238	Csa3G221780	Chr3	14733575	14734406	+	267	protein_coding	-	-
novel.790	4	18	28	0	0	0	0.789985	4.17661	4.90199	0	0	0	16.7734	0	6.54429	6.54429	0.000157616	0.00106852	-	Scaffold001192	217	653	+	214	-	-	-
Csa2G023840	38	168	46	2	0	1	5.14756	26.7375	5.52372	0.273014	0	0.147378	92.6999	1.04174	6.53518	6.53518	4.96902e-08	9.1429e-07	Csa2G023840	Chr2	2762705	2763016	+	312	protein_coding	-	-
Csa4G304240	2161	691	1829	16	17	18	117.093	43.9895	87.8512	0.873646	0.767659	1.06112	1542.16	16.7417	6.53148	6.53148	1.77905e-41	2.6842e-38	Csa4G304240	Chr4	12394355	12395290	-	780	protein_coding	PF13417:Glutathione S-transferase, N-terminal domain|PF00043:Glutathione S-transferase, C-terminal domain	GST_C
Csa6G495660	12	71	1	0	1	0	0.570495	3.96572	0.0421431	0	0.0396198	0	32.3268	0.279747	6.52522	6.52522	0.000605919	0.00336015	Csa6G495660	Chr6	24028010	24029612	-	889	protein_coding	PF00249:Myb-like DNA-binding domain	Myb_DNA-binding
Csa7G270050	26	15	6	0	0	0	2.45832	1.66628	0.502889	0	0	0	16.4288	0	6.51166	6.51166	0.000119457	0.000847596	Csa7G270050	Chr7	9548993	9549439	-	447	protein_coding	-	-
novel.806	2	29	14	0	0	0	0.420539	7.1642	2.60952	0	0	0	16.2743	0	6.49643	6.49643	0.000597291	0.00331579	-	Scaffold001536	1	536	-	201	-	PF00732:GMC oxidoreductase	-
Csa6G501990	88	372	122	3	0	4	3.66428	18.1988	4.50321	0.125883	0	0.18121	212.553	2.47564	6.47865	6.47865	3.58003e-11	1.35777e-09	Csa6G501990	Chr6	25231426	25233079	+	1015	protein_coding	PF00046:Homeobox domain	Homeobox
Csa5G633260	19	54	11	0	1	0	0.495385	1.65416	0.254237	0	0.0217285	0	30.9477	0.279747	6.46073	6.46073	3.91216e-05	0.000325597	Csa5G633260	Chr5	26002823	26004667	-	1621	protein_coding	PF00201:UDP-glucoronosyl and UDP-glucosyl transferase	UDPGT
Csa2G070310	228	207	958	2	14	1	4.87417	5.19911	18.1546	0.0430857	0.249422	0.0232585	443.238	4.9582	6.43765	6.43765	1.13197e-13	7.24682e-12	Csa2G070310	Chr2	5427208	5429443	+	1977	protein_coding	PF00012:Hsp70 protein	HSP70
Csa7G387140	1	36	3	0	0	0	0.0880504	3.72415	0.234158	0	0	0	15.4261	0	6.41809	6.41809	0.00320435	0.013567	Csa7G387140	Chr7	14169801	14170280	+	480	protein_coding	PF13639:Ring finger domain	-
Csa6G486830	476	544	42	4	5	5	39.0636	52.4514	3.05542	0.330798	0.341961	0.446428	386.824	4.57785	6.40474	6.40474	4.6236e-12	2.10483e-10	Csa6G486830	Chr6	22642267	22642781	+	515	protein_coding	-	-
Csa2G298280	1141	1917	365	23	5	16	29.4584	58.1486	8.35358	0.598397	0.107581	0.449428	1247.65	15.0222	6.38544	6.38544	3.09508e-16	3.06936e-14	Csa2G298280	Chr2	14248949	14250689	+	1637	protein_coding	PF00067:Cytochrome P450	p450
Csa4G242860	11	57	7	0	0	1	0.51829	3.15535	0.292371	0	0	0.0512621	28.2552	0.365208	6.32933	6.32933	0.000180332	0.00120011	Csa4G242860	Chr4	10130198	10131094	-	897	protein_coding	-	-
Csa1G042900	2	62	10	1	0	0	0.106998	3.897	0.474244	0.0539117	0	0	28.0987	0.338268	6.32238	6.32238	0.000611304	0.00338318	Csa1G042900	Chr1	4567075	4568054	-	790	protein_coding	PF14368:Probable lipid transfer	-
Csa3G809400	109	1094	23	7	0	10	8.62696	101.728	1.61367	0.558299	0	0.861087	474.887	6.01996	6.30867	6.30867	0.000970196	0.00497788	Csa3G809400	Chr3	30969823	30970356	+	534	protein_coding	PF05553:Cotton fibre expressed protein	-
novel.371	6	63	3	1	0	0	0.222638	2.74652	0.0986793	0.0373927	0	0	27.7528	0.338268	6.3041	6.3041	0.000682329	0.0037051	-	Chr4	122184	123322	-	1139	-	-	-
Csa5G155570	2	31	4	0	0	0	0.0922799	1.68047	0.163604	0	0	0	14.0874	0	6.28627	6.28627	0.00225546	0.0101517	Csa5G155570	Chr5	5349455	5350370	+	916	protein_coding	PF00847:AP2 domain	AP2
Csa7G019860	3	33	0	0	0	0	0.459393	5.93705	0	0	0	0	14.0216	0	6.2816	6.2816	0.0141377	0.0449814	Csa7G019860	Chr7	1146390	1146665	+	276	protein_coding	-	-
Csa3G116790	415	3083	232	16	15	24	21.9795	191.839	10.8921	0.85394	0.662067	1.38292	1424.22	18.3735	6.27979	6.27979	1.97379e-11	7.91127e-10	Csa3G116790	Chr3	6311501	6312565	-	798	protein_coding	PF02298:Plastocyanin-like domain	Cu_bind_like
Csa2G009560	37442	42331	20978	298	502	623	1095.12	1454.64	543.907	8.78332	12.2363	19.8248	35505.3	468.761	6.24335	6.24335	6.30938e-38	5.79448e-35	Csa2G009560	Chr2	1750959	1755599	-	1445	protein_coding	PF01212:Beta-eliminating lyase	Beta_elim_lyase
Csa7G253200	2495	5505	1042	31	68	41	51.2138	132.76	18.9601	0.641232	1.16323	0.915622	3318.65	44.4826	6.2195	6.2195	1.60326e-20	3.10695e-18	Csa7G253200	Chr7	9084657	9092695	+	2059	protein_coding	PF00117:Glutamine amidotransferase class-I|PF06418:CTP synthase N-terminus	CTP_synth_N
Csa3G892760	5	29	1	0	0	0	0.104822	0.714287	0.0185839	0	0	0	13.413	0	6.21557	6.21557	0.00350727	0.0146238	Csa3G892760	Chr3	38196867	38203667	-	2016	protein_coding	PF06045:Rhamnogalacturonate lyase family|PF14683:Polysaccharide lyase family 4, domain III|PF14686:Polysaccharide lyase family 4, domain II	-
Csa5G177700	5	26	5	0	0	0	0.131337	0.802385	0.116424	0	0	0	13.4201	0	6.21556	6.21556	0.0010323	0.00524923	Csa5G177700	Chr5	7727002	7729372	-	1609	protein_coding	PF08392:FAE1/Type III polyketide synthase-like protein|PF08541:3-Oxoacyl-[acyl-carrier-protein (ACP)] synthase III C terminal	-
Csa6G151640	32	474	134	5	4	1	0.312201	5.4332	1.1589	0.0491577	0.0325226	0.0106145	237.552	3.17554	6.21446	6.21446	2.86915e-09	7.14682e-08	Csa6G151640	Chr6	10646672	10654617	-	4332	protein_coding	PF01061:ABC-2 type transporter|PF00005:ABC transporter|PF08370:Plant PDR ABC transporter associated|PF14510:ABC-transporter extracellular N-terminal	ABC2_membrane
Csa2G295430	12685	11122	10739	207	173	119	389.34	401.065	292.185	6.40246	4.42513	3.97376	11839.9	161.877	6.1927	6.1927	6.72248e-86	7.09995e-82	Csa2G295430	Chr2	13946456	13951941	-	1377	protein_coding	PF04193:PQ loop repeat	-
Csa3G145780	20083	28088	39504	191	300	701	786.646	1292.6	1371.67	7.53914	9.79295	29.8734	29573.8	404.544	6.19258	6.19258	1.43568e-27	5.41533e-25	Csa3G145780	Chr3	9669024	9670288	+	1079	protein_coding	-	-
Csa1G570200	94	1234	14	1	4	16	5.42737	83.7085	0.716548	0.0581834	0.19247	1.00507	522.387	7.30058	6.16657	6.16657	0.00055704	0.00312852	Csa1G570200	Chr1	21130424	21132392	+	732	protein_coding	PF00106:short chain dehydrogenase	adh_short
Csa4G099220	4	54	8	0	0	1	0.127206	2.0176	0.225524	0	0	0.034599	25.0198	0.365208	6.15397	6.15397	0.00056787	0.00317415	Csa4G099220	Chr4	6483187	6484884	+	1329	protein_coding	PF00155:Aminotransferase class I and II	Aminotran_1_2
Csa5G187880	0	27	7	0	0	0	0	0.633897	0.123998	0	0	0	12.7313	0	6.14272	6.14272	0.0132768	0.0429014	Csa5G187880	Chr5	8468083	8472232	+	2115	protein_coding	PF00082:Subtilase family|PF05922:Peptidase inhibitor I9	Peptidase_S8
Csa7G019880	5	28	0	0	0	0	0.914809	6.01882	0	0	0	0	12.7211	0	6.14095	6.14095	0.0149435	0.0470842	Csa7G019880	Chr7	1150625	1150855	+	231	protein_coding	-	-
novel.175	4	28	1	0	0	0	0.412333	3.39109	0.0913786	0	0	0	12.683	0	6.13461	6.13461	0.00454273	0.0180538	-	Chr2	8406077	8406486	-	410	-	-	-
Csa7G441630	3	0	79	0	0	1	0.435713	0	10.171	0	0	0.158014	24.5146	0.365208	6.13265	6.13265	0.00601379	0.0227814	Csa7G441630	Chr7	17602057	17602347	-	291	protein_coding	-	-
novel.491	762	3277	222	41	7	20	9.02868	45.6183	2.33173	0.489543	0.0691208	0.257819	1614.24	23.1314	6.12843	6.12843	3.97876e-10	1.22871e-08	-	Chr5	27967560	27971761	+	3567	-	-	-
Csa1G560820	21	154	12	0	0	3	2.42499	20.8932	1.22837	0	0	0.376902	71.3548	1.09562	6.09912	6.09912	4.96739e-05	0.000400329	Csa1G560820	Chr1	20480178	20480600	+	366	protein_coding	-	-
Csa4G415930	7	25	0	0	0	0	0.171606	0.720059	0	0	0	0	12.2093	0	6.08177	6.08177	0.0148032	0.0466978	Csa4G415930	Chr4	15560183	15562641	-	1724	protein_coding	PF00201:UDP-glucoronosyl and UDP-glucosyl transferase	UDPGT
Csa2G361750	375	1559	70	2	3	27	30.3622	148.3	5.02407	0.163181	0.202425	2.37838	761.55	11.3764	6.07543	6.07543	2.63262e-07	4.05018e-06	Csa2G361750	Chr2	17354775	17355559	-	522	protein_coding	-	-
Csa7G253810	702	2810	896	33	31	11	15.6981	73.8261	17.7613	0.743639	0.577715	0.267621	1610.48	23.8523	6.07398	6.07398	2.96016e-18	3.93254e-16	Csa7G253810	Chr7	9200891	9203736	+	1890	protein_coding	PF00083:Sugar (and other) transporter	Sugar_tr
novel.467	8	20	5	0	0	0	0.480275	1.41066	0.266088	0	0	0	12.0609	0	6.06153	6.06153	0.000894279	0.00465779	-	Chr5	16880134	16880967	+	704	-	-	-
Csa1G560840	69	35	18	0	1	1	7.92453	4.72265	1.83254	0	0.0957119	0.124951	42.3213	0.644954	6.03171	6.03171	4.02538e-06	4.4494e-05	Csa1G560840	Chr1	20491087	20491454	+	368	protein_coding	-	-
Csa7G239620	298	497	65	8	4	3	13.6454	26.7375	2.6384	0.369146	0.152641	0.149454	315.382	4.92076	6.00616	6.00616	4.24055e-12	1.95574e-10	Csa7G239620	Chr7	8834687	8838007	+	923	protein_coding	PF07983:X8 domain	-
Csa4G046680	45	64	7	2	0	0	2.57708	4.30615	0.355361	0.115421	0	0	42.4289	0.676537	6.00378	6.00378	6.15415e-05	0.000482532	Csa4G046680	Chr4	3635184	3636216	-	738	protein_coding	-	-
Csa6G298480	2	13	19	0	0	0	0.0814339	0.621887	0.68578	0	0	0	11.452	0	5.99338	5.99338	0.00168575	0.00797849	Csa6G298480	Chr6	14262055	14265977	+	1038	protein_coding	PF00141:Peroxidase	-
novel.92	4	88	7	0	2	0	0.329545	8.51787	0.511222	0	0.137318	0	38.1313	0.559494	5.97531	5.97531	0.000730852	0.00393019	-	Chr1	11713595	11714455	-	513	-	-	-
Csa5G198230	230	636	38	5	8	4	16.5601	53.8003	2.42535	0.362779	0.480027	0.313336	339.34	5.39015	5.96855	5.96855	5.01593e-10	1.51576e-08	Csa5G198230	Chr5	8756237	8756970	+	587	protein_coding	PF10604:Polyketide cyclase / dehydrase and lipid transport	-
novel.47	7	15	10	0	0	0	0.885776	2.23003	1.12171	0	0	0	11.2411	0	5.96227	5.96227	0.00058586	0.00325918	-	Chr1	20642927	20643726	+	334	-	PF07887:Calmodulin binding protein-like	-
Csa6G495830	9146	13327	3944	158	187	130	193.371	331.044	73.9184	3.36631	3.2949	2.99033	9499.63	153.236	5.95384	5.95384	7.01505e-29	3.02406e-26	Csa6G495830	Chr6	24120669	24123927	-	1999	protein_coding	PF01842:ACT domain	ACT
Csa1G423100	630	454	528	3	9	15	14.7433	12.4826	10.9533	0.0707479	0.175525	0.381911	547.641	9.01064	5.9453	5.9453	7.11229e-30	3.26593e-27	Csa1G423100	Chr1	15399797	15401602	+	1806	protein_coding	PF14363:Domain associated at C-terminal with AAA|PF00004:ATPase family associated with various cellular activities (AAA)	AAA
Csa4G000850	57	349	164	9	0	1	7.12739	51.2713	18.1784	1.13406	0	0.136042	205.573	3.40962	5.9314	5.9314	7.21405e-08	1.2773e-06	Csa4G000850	Chr4	196606	196943	+	338	protein_coding	-	-
Csa2G383380	3	23	3	0	0	0	0.33543	3.02135	0.297343	0	0	0	10.9705	0	5.92424	5.92424	0.00400561	0.0162775	Csa2G383380	Chr2	20014703	20015080	+	378	protein_coding	-	-
Csa1G049460	43122	55529	18472	431	655	993	1125.01	1702.04	427.196	11.3311	14.241	28.1853	41871.4	691.679	5.91994	5.91994	1.24986e-24	3.61654e-22	Csa1G049460	Chr1	5650939	5653299	-	1620	protein_coding	PF02135:TAZ zinc finger|PF00651:BTB/POZ domain	zf-TAZ
Csa3G769640	24	77	4	2	0	0	5.28302	19.9138	0.780526	0.443648	0	0	39.6139	0.676537	5.89959	5.89959	0.000291262	0.00179788	Csa3G769640	Chr3	29592768	29592959	-	192	protein_coding	-	-
Csa4G629470	42683	47321	18793	771	803	441	924.634	1204.38	360.884	16.8309	14.4968	10.3937	38582.4	646.498	5.89902	5.89902	1.2619e-33	7.83972e-31	Csa4G629470	Chr4	20524558	20528088	-	1951	protein_coding	PF00155:Aminotransferase class I and II	Aminotran_1_2
Csa3G117950	52	305	23	2	0	5	2.55848	17.6308	1.00314	0.0991624	0	0.267649	144.586	2.50258	5.89307	5.89307	1.98837e-06	2.42356e-05	Csa3G117950	Chr3	6438147	6439005	-	859	protein_coding	PF00413:Matrixin	-
Csa3G164460	735	1438	248	19	6	19	53.2833	122.477	15.9372	1.38802	0.36249	1.49856	887.641	15.0445	5.89252	5.89252	4.68825e-14	3.23627e-12	Csa3G164460	Chr3	10806064	10806723	-	583	protein_coding	PF04570:zinc-finger of the FCS-type, C2-C2	-
Csa5G608590	112	407	21	3	6	2	5.64194	24.0878	0.937747	0.152289	0.251885	0.109612	204.358	3.4237	5.88182	5.88182	3.22953e-08	6.28732e-07	Csa5G608590	Chr5	23535379	23537008	-	839	protein_coding	PF08718:Glycolipid transfer protein (GLTP)	-
Csa6G200310	9	38	9	0	0	1	1.10254	5.46928	0.977354	0	0	0.133281	20.6857	0.365208	5.87821	5.87821	0.000369522	0.00220181	Csa6G200310	Chr6	12767755	12768351	+	345	protein_coding	PF04535:Domain of unknown function (DUF588)	-
Csa6G523410	245	380	78	4	2	7	8.76034	15.9636	2.47233	0.144129	0.0595973	0.272313	255.316	4.46902	5.86587	5.86587	1.9336e-12	9.41092e-11	Csa6G523410	Chr6	28085753	28087553	-	1182	protein_coding	PF00332:Glycosyl hydrolases family 17	Glyco_hydro_17
novel.618	1	25	1	0	0	0	0.0939204	2.75863	0.0832561	0	0	0	10.4928	0	5.86089	5.86089	0.0130168	0.0422193	-	Chr6	13768666	13769188	-	450	-	PF10536:Plant mobile domain	-
CsaUNG030520	8	19	1	0	0	0	1.23851	3.45586	0.137235	0	0	0	10.4762	0	5.85868	5.85868	0.0053092	0.0206037	CsaUNG030520	Scaffold000399	182	454	-	273	protein_coding	-	-
Csa7G018830	6	10	15	0	0	0	0.706365	1.38316	1.5654	0	0	0	10.4213	0	5.85779	5.85779	0.000790397	0.00419685	Csa7G018830	Chr7	1126051	1126409	+	359	protein_coding	-	-
Csa2G302260	473	355	754	13	9	6	8.40309	7.40968	11.8742	0.232734	0.133248	0.11597	523.145	9.10646	5.84758	5.84758	1.50438e-36	1.17693e-33	Csa2G302260	Chr2	14609566	14615700	-	2379	protein_coding	PF14288:1,3-beta-glucan synthase subunit FKS1, domain-1	-
Csa2G000790	7129	9466	6780	194	151	95	436.669	681.213	368.137	11.9746	7.708	6.33086	8143.75	142.561	5.83594	5.83594	1.57742e-48	3.33199e-45	Csa2G000790	Chr2	448936	449742	+	690	protein_coding	-	-
Csa1G071850	62	312	48	3	6	0	8.85263	52.3394	6.07544	0.431658	0.713959	0	158.142	2.69329	5.83465	5.83465	7.03144e-08	1.25021e-06	Csa1G071850	Chr1	7230584	7230879	+	296	protein_coding	-	-
Csa1G573650	18561	20521	9815	348	357	236	576.389	748.697	270.185	10.8901	9.23898	7.97338	17244.2	303.776	5.82682	5.82682	2.68122e-41	3.77569e-38	Csa1G573650	Chr1	21444526	21448723	+	1361	protein_coding	PF00170:bZIP transcription factor|PF12498:Basic leucine-zipper C terminal	bZIP_1
Csa4G463190	8	8	45	0	1	0	0.440252	0.517243	2.19523	0	0.045862	0	19.2308	0.279747	5.78506	5.78506	0.000417244	0.00243734	Csa4G463190	Chr4	16970061	16970999	-	768	protein_coding	PF14144:Seed dormancy control	-
Csa1G043200	18933	57829	9063	723	730	385	986.668	3540.71	418.678	37.9689	31.7041	21.8287	31858.9	589.388	5.75625	5.75625	3.47619e-16	3.41524e-14	Csa1G043200	Chr1	4791693	4792503	-	811	protein_coding	PF00197:Trypsin and protease inhibitor	-
Csa2G383400	4	42	3	0	1	0	0.633171	7.81094	0.420958	0	0.131918	0	18.7994	0.279747	5.74054	5.74054	0.00234412	0.0104927	Csa2G383400	Chr2	20019031	20019297	+	267	protein_coding	-	-
Csa1G570090	343	1204	77	22	8	5	16.7785	69.1956	3.33892	1.08447	0.326129	0.2661	612.886	11.5059	5.73663	5.73663	3.90456e-09	9.42584e-08	Csa1G570090	Chr1	21061715	21062654	-	864	protein_coding	PF00106:short chain dehydrogenase	adh_short
Csa7G048060	3072	5713	1450	89	93	37	122.95	268.637	51.4437	3.58952	3.10194	1.61111	3715.78	69.635	5.73628	5.73628	3.11571e-20	5.53051e-18	Csa7G048060	Chr7	2998188	2999450	+	1056	protein_coding	PF04720:PDDEXK-like family of unknown function	-
Csa1G701360	7	16	3	0	0	0	0.353464	0.949205	0.134284	0	0	0	9.55255	0	5.72465	5.72465	0.00331769	0.0139573	Csa1G701360	Chr1	28362698	28364686	+	837	protein_coding	-	-
Csa3G047820	355	684	170	10	15	2	9.18224	20.7859	3.89785	0.26065	0.323335	0.0562816	439.509	8.3093	5.70653	5.70653	8.86284e-14	5.77808e-12	Csa3G047820	Chr3	3337923	3341225	+	1634	protein_coding	PF01373:Glycosyl hydrolase family 14	-
Csa3G076000	170	2494	338	50	12	5	7.27954	125.471	12.83	2.15756	0.428231	0.232939	1141.23	22.0964	5.69134	5.69134	1.304e-07	2.14354e-06	Csa3G076000	Chr3	3993941	3997445	-	987	protein_coding	PF00903:Glyoxalase/Bleomycin resistance protein/Dioxygenase superfamily	Glyoxalase
Csa6G492310	30	809	91	14	0	6	0.684995	21.7024	1.84189	0.32213	0	0.14905	356.204	6.927	5.68885	5.68885	0.00204423	0.00937886	Csa6G492310	Chr6	23735350	23737410	+	1851	protein_coding	PF03321:GH3 auxin-responsive promoter	-
Csa2G264570	11744	16258	6547	229	331	190	820.414	1334.37	405.43	16.1209	19.2702	14.4407	12302.2	239.449	5.68253	5.68253	1.19923e-33	7.67615e-31	Csa2G264570	Chr2	12787491	12788095	+	605	protein_coding	PF00226:DnaJ domain	DnaJ
Csa2G383900	6	16	3	0	0	0	0.172507	0.540466	0.0764597	0	0	0	9.21687	0	5.67274	5.67274	0.00405717	0.0164462	Csa2G383900	Chr2	20020608	20024530	-	1470	protein_coding	PF01094:Receptor family ligand binding region	ANF_receptor
Csa6G451480	2	20	2	0	0	0	0.123942	1.45617	0.109869	0	0	0	9.15412	0	5.66264	5.66264	0.00991727	0.0340955	Csa6G451480	Chr6	21477341	21480001	-	682	protein_coding	PF00428:60s Acidic ribosomal protein	-
Csa5G410710	6	5	17	0	0	0	0.635551	0.622247	1.59626	0	0	0	9.04456	0	5.65787	5.65787	0.00217779	0.00988217	Csa5G410710	Chr5	14835539	14835937	-	399	protein_coding	PF04828:Glutathione-dependent formaldehyde-activating enzyme	-
Csa5G262770	9	19	24	0	1	0	0.394992	0.979699	0.933713	0	0.0365753	0	17.6559	0.279747	5.65537	5.65537	0.000207603	0.00135179	Csa5G262770	Chr5	11009862	11011051	-	963	protein_coding	PF00141:Peroxidase	-
Csa7G011860	140	184	85	3	4	2	2.09229	3.23075	1.12608	0.0451806	0.0498189	0.0325191	144.854	2.86421	5.64327	5.64327	1.12664e-14	8.74928e-13	Csa7G011860	Chr7	726668	731458	-	2828	protein_coding	PF01301:Glycosyl hydrolases family 35|PF02140:Galactose binding lectin domain	-
Csa6G183190	27393	112076	15561	2394	1091	154	541.254	2601.76	272.556	47.6676	17.965	3.31054	58026.4	1171.26	5.63054	5.63054	4.83764e-09	1.14301e-07	Csa6G183190	Chr6	11905776	11910559	+	2139	protein_coding	PF13537:Glutamine amidotransferase domain|PF00733:Asparagine synthase	-
Csa1G062330	36	44	10	2	0	0	1.37197	1.97009	0.337829	0.0768084	0	0	32.4129	0.676537	5.61744	5.61744	8.80077e-05	0.000652505	Csa1G062330	Chr1	6582769	6583877	-	1109	protein_coding	-	-
Csa5G609770	1	20	2	0	0	0	0.0357868	0.840902	0.0634466	0	0	0	8.81844	0	5.60908	5.60908	0.0147263	0.0465219	Csa5G609770	Chr5	23666889	23668701	+	1181	protein_coding	PF02265:S1/P1 Nuclease	-
Csa1G575060	2069	4671	1481	54	87	51	114.907	304.783	72.912	3.02217	4.02669	3.08158	2977.37	61.2301	5.60213	5.60213	2.43615e-23	6.27547e-21	Csa1G575060	Chr1	21784632	21785508	-	761	protein_coding	-	-
Csa6G148240	100	78	160	4	0	3	22.362	20.4927	31.7166	0.901381	0	0.729874	111.94	2.4487	5.58844	5.58844	2.11055e-13	1.24877e-11	Csa6G148240	Chr6	10341233	10341459	+	189	protein_coding	-	-
Csa5G158540	4052	17043	1881	201	244	121	167.568	828.058	68.9551	8.37636	8.40916	5.44406	8641.34	180.44	5.58135	5.58135	1.35307e-12	6.805e-11	Csa5G158540	Chr5	5736107	5737221	-	1022	protein_coding	PF07279:Protein of unknown function (DUF1442)	-
Csa6G011730	14	6	5	0	0	0	0.644552	0.324544	0.204059	0	0	0	8.55361	0	5.5716	5.5716	0.00298084	0.0127769	Csa6G011730	Chr6	1313904	1314821	-	918	protein_coding	PF00847:AP2 domain	AP2
Csa5G450650	3	16	4	0	0	0	0.114848	0.719642	0.135744	0	0	0	8.5074	0	5.55692	5.55692	0.00648706	0.0241839	Csa5G450650	Chr5	16021577	16023164	-	1104	protein_coding	PF00999:Sodium/hydrogen exchanger family	Na_H_Exchanger
Csa7G428870	2	18	2	0	0	0	0.35666	3.77129	0.316162	0	0	0	8.36536	0	5.53227	5.53227	0.012293	0.0403143	Csa7G428870	Chr7	16549743	16550036	+	237	protein_coding	-	-
Csa5G638340	7283	5215	6234	126	134	158	255.444	214.898	193.824	4.45342	3.9168	6.02918	6356.46	137.811	5.53026	5.53026	1.85678e-78	1.30736e-74	Csa5G638340	Chr5	26537811	26539115	+	1205	protein_coding	PF02622:Uncharacterized ACR, COG1678	-
Csa1G031910	17	80	25	2	1	0	0.62207	3.43933	0.810936	0.0737493	0.0304952	0	44.6962	0.956284	5.52709	5.52709	1.12823e-05	0.000110281	Csa1G031910	Chr1	3427507	3428852	+	1155	protein_coding	PF00544:Pectate lyase	-
Csa1G257290	3	17	2	0	0	0	0.103335	0.687971	0.061068	0	0	0	8.30665	0	5.52198	5.52198	0.0103026	0.035157	Csa1G257290	Chr1	12578916	12580142	-	1227	protein_coding	-	-
Csa5G321430	8	11	4	0	0	0	0.572104	0.92421	0.253572	0	0	0	8.21388	0	5.50817	5.50817	0.00385872	0.015793	Csa5G321430	Chr5	13031870	13032460	+	591	protein_coding	PF00177:Ribosomal protein S7p/S5e	-
Csa4G637730	5	15	2	0	0	0	0.440252	1.55173	0.156105	0	0	0	8.18925	0	5.50174	5.50174	0.0082598	0.0294766	Csa4G637730	Chr4	20790500	20790979	-	480	protein_coding	PF13639:Ring finger domain	-
Csa7G452230	240	295	439	6	18	0	30.6447	44.2547	49.6895	0.772029	1.91539	0	327.536	7.06505	5.49647	5.49647	5.0795e-13	2.74741e-11	Csa7G452230	Chr7	18970127	18970619	+	331	protein_coding	-	-
Csa6G160700	12	8	3	0	0	0	0.849531	0.665398	0.188268	0	0	0	8.07589	0	5.48603	5.48603	0.00489094	0.0192171	Csa6G160700	Chr6	11242985	11243713	+	597	protein_coding	-	-
Csa3G893370	173	182	206	5	2	6	5.2945	6.544	5.58859	0.154201	0.0510094	0.199777	191.148	4.44208	5.47801	5.47801	1.9538e-22	4.53517e-20	Csa3G893370	Chr3	38293362	38297680	-	1381	protein_coding	-	-
Csa2G023850	238	1120	225	16	15	10	11.9322	65.9714	9.99962	0.808356	0.626726	0.545458	588.551	13.2606	5.47096	5.47096	1.20457e-12	6.1164e-11	Csa2G023850	Chr2	2765607	2768478	+	843	protein_coding	PF00305:Lipoxygenase	Lipoxygenase
Csa4G303170	12827	8423	10034	305	282	157	599.693	462.662	415.848	14.3695	10.9874	7.98582	10613.4	239.398	5.46983	5.46983	9.39393e-60	3.30713e-56	Csa4G303170	Chr4	12341144	12345559	+	904	protein_coding	PF00043:Glutathione S-transferase, C-terminal domain|PF02798:Glutathione S-transferase, N-terminal domain	GST_N
novel.84	18	18	8	0	0	1	0.923247	1.0847	0.36374	0	0	0.0558035	15.5216	0.365208	5.46547	5.46547	0.000492578	0.00281133	-	Chr1	8341598	8348592	-	824	-	-	-
Csa5G636550	106	38	138	0	0	6	5.35245	2.25436	6.17706	0	0	0.329621	91.6322	2.19125	5.45948	5.45948	6.40338e-07	8.8578e-06	Csa5G636550	Chr5	26311794	26314133	+	837	protein_coding	PF00445:Ribonuclease T2 family	Ribonuclease_T2
Csa2G372820	1	17	3	0	0	0	0.0746717	1.49141	0.198579	0	0	0	7.93286	0	5.45616	5.45616	0.015952	0.0495957	Csa2G372820	Chr2	18587645	18588300	-	566	protein_coding	-	-
Csa1G073050	2	3	20	0	0	0	0.0517943	0.0912781	0.459133	0	0	0	7.80578	0	5.44694	5.44694	0.0103666	0.0353353	Csa1G073050	Chr1	7384912	7389419	+	1632	protein_coding	PF00450:Serine carboxypeptidase	Peptidase_S10
Csa6G507460	4	15	2	0	0	0	0.687222	3.02776	0.304595	0	0	0	7.85357	0	5.44103	5.44103	0.0102808	0.0350882	Csa6G507460	Chr6	26058950	26059248	+	246	protein_coding	-	-
CsaUNG026810	18	21	3	0	0	1	1.40361	1.92391	0.207372	0	0	0.0848378	15.2169	0.365208	5.43617	5.43617	0.00157149	0.00751517	CsaUNG026810	Scaffold000216	5527	6068	+	542	protein_coding	-	-
Csa6G152340	18865	22484	18433	316	736	504	1198.97	1678.87	1038.49	20.2384	38.9825	34.8496	20684.9	496.851	5.37928	5.37928	4.29372e-47	8.2451e-44	Csa6G152340	Chr6	10788801	10789465	-	665	protein_coding	-	-
Csa3G563270	55	19	5	2	0	0	5.27104	2.13934	0.424776	0.193153	0	0	27.4434	0.676537	5.37432	5.37432	0.000645852	0.0035407	Csa3G563270	Chr3	22080390	22080830	+	441	protein_coding	PF00462:Glutaredoxin	-
Csa3G595190	1	9	12	0	0	0	0.0619709	0.655275	0.659212	0	0	0	7.45588	0	5.37367	5.37367	0.0119093	0.0393	Csa3G595190	Chr3	22798970	22799948	+	682	protein_coding	PF00011:Hsp20/alpha crystallin family	-
Csa6G501310	9	9	3	0	0	0	1.07451	1.26242	0.317502	0	0	0	7.46324	0	5.37063	5.37063	0.00645807	0.0241184	Csa6G501310	Chr6	25109214	25109567	-	354	protein_coding	PF00067:Cytochrome P450	p450
Csa6G294430	6	13	1	0	0	0	0.324693	0.826529	0.0479709	0	0	0	7.4386	0	5.36359	5.36359	0.0144716	0.045854	Csa6G294430	Chr6	14146631	14149231	+	781	protein_coding	-	-
CsaUNG003170	3	4	16	0	0	0	0.102335	0.160308	0.483813	0	0	0	7.34558	0	5.35834	5.35834	0.00816771	0.0291973	CsaUNG003170	Scaffold000244	1120	2358	+	1239	protein_coding	PF13639:Ring finger domain	-
Csa4G025140	21910	83241	5164	1485	1294	421	546.963	2441.44	114.277	37.3577	26.921	11.4344	41720.1	1018.07	5.35677	5.35677	2.37324e-09	6.06166e-08	Csa4G025140	Chr4	2717301	2720710	-	1693	protein_coding	PF00208:Glutamate/Leucine/Phenylalanine/Valine dehydrogenase|PF02812:Glu/Leu/Phe/Val dehydrogenase, dimerisation domain	-
Csa4G045050	28	78	41	2	2	0	3.9056	12.7826	5.06955	0.281124	0.232488	0	52.3609	1.23603	5.35651	5.35651	3.50617e-07	5.21188e-06	Csa4G045050	Chr4	3546270	3546572	-	303	protein_coding	PF00257:Dehydrin	-
Csa6G495840	6611	12448	3144	168	200	231	216.428	478.783	91.2399	5.54234	5.45654	8.22762	8063.98	197.141	5.35461	5.35461	8.93043e-20	1.43998e-17	Csa6G495840	Chr6	24126847	24128137	+	1291	protein_coding	-	-
Csa1G574840	118350	71929	67809	2198	2446	2034	5407.53	3861.25	2746.47	101.204	93.1383	101.111	88272.6	2170.61	5.34582	5.34582	7.86255e-59	2.37258e-55	Csa1G574840	Chr1	21612104	21614921	-	925	protein_coding	PF00383:Cytidine and deoxycytidylate deaminase zinc-binding region	-
Csa4G638320	15813	40265	5662	658	558	508	615.399	1841.04	195.33	25.8051	18.0975	21.5091	22872.7	564.205	5.34131	5.34131	2.39255e-14	1.71315e-12	Csa4G638320	Chr4	20853136	20854901	+	1086	protein_coding	PF12481:Aluminium induced protein	-
Csa6G006180	12	6	3	0	0	0	0.273555	0.160697	0.0606234	0	0	0	7.28713	0	5.33898	5.33898	0.00746445	0.0271754	Csa6G006180	Chr6	487825	489724	-	1854	protein_coding	-	-
CsaUNG026670	104	33	23	1	0	3	4.72124	1.76007	0.925564	0.0457468	0	0.14817	54.7691	1.43389	5.33457	5.33457	3.05345e-06	3.50914e-05	CsaUNG026670	Scaffold000256	58	1241	-	931	protein_coding	-	-
Csa1G046300	105	32	19	3	0	1	6.07078	2.17369	0.973789	0.174789	0	0.062903	53.5202	1.38001	5.3232	5.3232	5.8405e-06	6.18081e-05	Csa1G046300	Chr1	5442477	5443207	-	731	protein_coding	PF01277:Oleosin	-
Csa1G062880	5	11	4	0	0	0	0.202415	0.523188	0.143545	0	0	0	7.20685	0	5.31838	5.31838	0.00747332	0.0271936	Csa1G062880	Chr1	6613254	6615805	+	1044	protein_coding	PF00903:Glyoxalase/Bleomycin resistance protein/Dioxygenase superfamily	Glyoxalase
Csa7G081710	3	14	2	0	0	0	0.0984414	0.539731	0.0581758	0	0	0	7.12351	0	5.29986	5.29986	0.0149849	0.0471595	Csa7G081710	Chr7	5371932	5373373	-	1288	protein_coding	PF03175:DNA polymerase type B, organellar and viral	DNA_pol_B_2
Csa7G413380	3	14	2	0	0	0	0.112905	0.619033	0.0667235	0	0	0	7.12351	0	5.29986	5.29986	0.0149849	0.0471595	Csa7G413380	Chr7	15897442	15900490	+	1123	protein_coding	PF14226:non-haem dioxygenase in morphine synthesis N-terminal|PF03171:2OG-Fe(II) oxygenase superfamily	2OG-FeII_Oxy
Csa3G782120	9	5	7	0	0	0	0.473106	0.308802	0.32619	0	0	0	7.07596	0	5.29951	5.29951	0.00522111	0.020288	Csa3G782120	Chr3	30224372	30226216	-	804	protein_coding	PF11744:Aluminium activated malate transporter	-
Csa2G415520	430	1467	186	31	12	17	14.5622	58.3688	5.58376	1.05793	0.338673	0.626358	778.247	20.0518	5.28187	5.28187	1.59489e-10	5.33053e-09	Csa2G415520	Chr2	21326728	21328843	-	1248	protein_coding	PF08100:Dimerisation domain|PF00891:O-methyltransferase	-
Csa7G407550	10479	64147	4937	1079	937	415	159.771	1149.08	66.7265	16.5782	11.9058	6.88404	30285.1	778.676	5.28138	5.28138	2.73781e-09	6.86011e-08	Csa7G407550	Chr7	15648764	15652266	+	2772	protein_coding	PF01764:Lipase (class 3)	Lipase_3
Csa6G004490	517	1072	390	17	19	20	14.6158	35.6057	9.77354	0.484304	0.447637	0.615145	712.373	18.3699	5.28048	5.28048	2.74036e-20	5.00016e-18	Csa6G004490	Chr6	367348	369871	+	1495	protein_coding	PF03759:PRONE (Plant-specific Rop nucleotide exchanger)	DUF315
Csa1G056980	22	131	12	2	2	1	0.893191	6.24865	0.431876	0.0818256	0.0676695	0.0441711	62.6197	1.60124	5.2786	5.2786	1.36634e-05	0.000130949	Csa1G056980	Chr1	6270850	6272863	-	1041	protein_coding	PF04640:PLATZ transcription factor	-
Csa5G606560	7	27	2	0	0	1	0.190379	0.862737	0.0482178	0	0	0.0295895	13.5932	0.365208	5.27122	5.27122	0.00469829	0.0185638	Csa5G606560	Chr5	22925663	22927933	-	1554	protein_coding	PF03662:Glycosyl hydrolase family 79, N-terminal domain	-
Csa5G609760	12385	40656	6061	590	831	378	384.318	1482.22	166.723	18.4495	21.4901	12.7615	21994.9	570.096	5.26966	5.26966	2.21474e-13	1.30312e-11	Csa5G609760	Chr5	23661429	23662790	-	1362	protein_coding	-	-
Csa7G019870	6	11	2	0	0	0	0.982888	2.11709	0.290428	0	0	0	6.9474	0	5.26498	5.26498	0.0118333	0.0391105	Csa7G019870	Chr7	1149492	1150245	+	258	protein_coding	-	-
Csa6G005180	7	10	2	0	0	0	0.503145	0.844478	0.127433	0	0	0	6.8887	0	5.25343	5.25343	0.0115068	0.0382768	Csa6G005180	Chr6	478856	479493	+	588	protein_coding	-	-
Csa3G840450	12586	72889	5234	1201	1262	457	257.472	1751.85	94.9144	24.7584	21.5151	10.1713	34528.4	926.201	5.22024	5.22024	5.29547e-09	1.23735e-07	Csa3G840450	Chr3	33790185	33794656	+	2066	protein_coding	PF07002:Copine|PF13920:Zinc finger, C3HC4 type (RING finger)	-
Csa3G116760	8	24	3	1	0	0	0.25064	0.883415	0.0833178	0.0315717	0	0	13.0433	0.338268	5.21128	5.21128	0.00367868	0.0151886	Csa3G116760	Chr3	6295029	6296377	-	1349	protein_coding	PF01764:Lipase (class 3)	Lipase_3
Csa5G190550	34	61	387	1	8	4	2.28819	4.82321	23.0877	0.0678189	0.448688	0.292879	150.627	4.03707	5.20684	5.20684	1.79814e-07	2.87744e-06	Csa5G190550	Chr5	8612955	8613582	+	628	protein_coding	PF00011:Hsp20/alpha crystallin family	-
Csa6G497120	7	26	1	1	0	0	0.33543	1.46376	0.0424776	0.0482883	0	0	12.9012	0.338268	5.19624	5.19624	0.00772233	0.0278931	Csa6G497120	Chr6	24358265	24360152	-	882	protein_coding	PF00010:Helix-loop-helix DNA-binding domain	HLH
Csa3G088980	56	74	200	5	2	2	1.40296	2.17812	4.44164	0.126231	0.0417569	0.0545134	107.495	2.98125	5.19034	5.19034	5.85505e-11	2.12868e-09	Csa3G088980	Chr3	4684568	4686528	+	1687	protein_coding	PF01095:Pectinesterase|PF04043:Plant invertase/pectin methylesterase inhibitor	-
Csa3G047750	1811	659	3617	74	57	35	128.424	54.9041	227.369	5.28805	3.36854	2.70029	1944.1	53.7597	5.1765	5.1765	6.39835e-20	1.04769e-17	Csa3G047750	Chr3	3304690	3305285	+	596	protein_coding	-	-
Csa1G470460	660	1274	603	14	60	9	37.8999	85.9522	30.695	0.810141	2.87136	0.562281	903.421	24.8074	5.17397	5.17397	4.99759e-14	3.4274e-12	Csa1G470460	Chr1	17023939	17024674	-	736	protein_coding	PF10604:Polyketide cyclase / dehydrase and lipid transport	-
Csa6G504470	58	67	77	1	4	1	1.74596	2.36959	2.05472	0.0303349	0.100348	0.0327508	68.8053	1.82246	5.17046	5.17046	4.22072e-11	1.58075e-09	Csa6G504470	Chr6	25501304	25502814	-	1404	protein_coding	PF00004:ATPase family associated with various cellular activities (AAA)|PF14363:Domain associated at C-terminal with AAA	AAA
Csa6G516900	2	25	7	0	1	0	0.293501	4.31036	0.910613	0	0.122299	0	12.6138	0.279747	5.1638	5.1638	0.00556913	0.021447	Csa6G516900	Chr6	26962888	26963504	+	288	protein_coding	-	-
Csa2G292230	13	3	3	0	0	0	0.515901	0.139874	0.105536	0	0	0	6.43966	0	5.1633	5.1633	0.0145319	0.046	Csa2G292230	Chr2	13759030	13760325	-	1065	protein_coding	PF02362:B3 DNA binding domain	B3
Csa1G532240	176	178	82	12	1	0	29.9939	35.6397	12.3877	2.06082	0.142024	0	153.68	4.33897	5.15454	5.15454	5.4161e-07	7.60161e-06	Csa1G532240	Chr1	18756085	18756419	-	248	protein_coding	-	-
Csa6G094170	225	668	111	17	8	7	7.90477	27.5725	3.45689	0.601857	0.234228	0.26756	372.004	10.545	5.14372	5.14372	1.69819e-10	5.6136e-09	Csa6G094170	Chr6	6438343	6439839	+	1203	protein_coding	-	-
Csa4G631570	23015	43932	11583	736	863	876	338.923	760.089	151.206	10.9221	10.5911	14.0349	28498.3	810.309	5.13633	5.13633	1.46697e-19	2.27844e-17	Csa4G631570	Chr4	20635899	20641305	-	2870	protein_coding	PF05691:Raffinose synthase or seed imbibition protein Sip1	-
Csa6G511710	104462	57298	39742	575	2322	3107	4747.31	3059.3	1601.01	26.3327	87.9413	153.62	69488.7	1978.78	5.13414	5.13414	4.62162e-15	3.8434e-13	Csa6G511710	Chr6	26401811	26403190	-	930	protein_coding	-	-
Csa2G360680	4	6	62	1	1	0	0.144123	0.253991	1.98026	0.0363088	0.0300273	0	22.158	0.618015	5.12968	5.12968	0.00154237	0.00740077	Csa2G360680	Chr2	17067538	17069783	-	1173	protein_coding	PF00079:Serpin (serine protease inhibitor)	Serpin
Csa4G642450	4	52	1	1	1	0	0.516993	7.89625	0.114573	0.130245	0.107712	0	22.1481	0.618015	5.12432	5.12432	0.00512465	0.0199867	Csa4G642450	Chr4	21536831	21537227	-	327	protein_coding	-	-
Csa4G642430	1152	2338	840	30	62	47	45.1236	107.594	29.1666	1.18416	2.02388	2.00293	1558.72	44.6571	5.12425	5.12425	3.00741e-20	5.38352e-18	Csa4G642430	Chr4	21526704	21527894	-	1079	protein_coding	PF03195:Protein of unknown function DUF260	-
Csa5G643300	18514	41907	8166	828	1001	444	424.799	1129.7	166.092	19.1448	19.1407	11.0836	25172	722.265	5.12301	5.12301	3.63219e-15	3.08123e-13	Csa5G643300	Chr5	26900874	26904117	+	1842	protein_coding	PF01619:Proline dehydrogenase	-
Csa7G049250	54	29	51	1	2	1	1.55892	0.983609	1.30514	0.0290917	0.0481175	0.0314085	44.7395	1.26297	5.12139	5.12139	3.2093e-08	6.26432e-07	Csa7G049250	Chr7	3152839	3154302	-	1464	protein_coding	-	-
Csa4G310210	5	86	0	2	0	1	0.2307	4.66196	0	0.0929918	0	0.0501988	35.5952	1.04174	5.11998	5.11998	0.00785398	0.0282575	Csa4G310210	Chr4	12842501	12845036	+	916	protein_coding	PF13837:Myb/SANT-like DNA-binding domain	-
novel.656	163	152	74	1	11	1	2.0719	2.26996	0.833813	0.0128091	0.116524	0.0138292	136.681	3.78069	5.11598	5.11598	1.99417e-09	5.22615e-08	-	Chr7	9266112	9269436	+	3325	-	-	-
Csa6G507370	104935	126090	47569	3759	3634	1582	3843.15	5425.51	1544.35	138.732	110.916	63.0361	99106.9	2865.91	5.11188	5.11188	4.96375e-22	1.11542e-19	Csa6G507370	Chr6	26029306	26031016	-	1154	protein_coding	PF00581:Rhodanese-like domain	Rhodanese
Csa3G497390	27	78	20	4	0	0	1.33466	4.52996	0.87638	0.199253	0	0	45.7764	1.35307	5.10263	5.10263	8.64061e-05	0.000643567	Csa3G497390	Chr3	21198575	21200122	-	855	protein_coding	-	-
Csa5G650560	44	40	364	7	1	4	1.47472	1.57511	10.8147	0.236425	0.0279318	0.145859	138.858	4.10846	5.10102	5.10102	5.35197e-07	7.5166e-06	Csa5G650560	Chr5	27783969	27786082	-	1261	protein_coding	PF00657:GDSL-like Lipase/Acylhydrolase	Lipase_GDSL
Csa2G070300	20	373	3	4	5	5	1.1093	24.3063	0.147501	0.223571	0.231115	0.30172	154.711	4.57785	5.07988	5.07988	0.000157515	0.00106846	Csa2G070300	Chr2	5420087	5422338	-	762	protein_coding	PF00582:Universal stress protein family	Usp
Csa2G010220	10	74	4	3	0	0	0.757422	6.58511	0.268568	0.22898	0	0	33.7313	1.01481	5.07233	5.07233	0.00223244	0.0100653	Csa2G010220	Chr2	1888753	1889603	-	558	protein_coding	PF13962:Domain of unknown function	-
Csa1G575010	0	67	24	3	0	0	0	2.71363	0.733414	0.104218	0	0	33.5651	1.01481	5.06122	5.06122	0.010355	0.035313	Csa1G575010	Chr1	21754170	21756422	-	1226	protein_coding	PF01095:Pectinesterase	-
Csa1G433610	378	180	1557	16	14	29	29.4215	16.4603	107.428	1.25496	0.908117	2.45576	661.182	19.9198	5.06012	5.06012	1.17506e-11	4.93453e-10	Csa1G433610	Chr1	15867719	15870747	-	543	protein_coding	-	-
Csa1G596430	5	24	2	1	0	0	0.612524	3.45428	0.21719	0.12345	0	0	11.7387	0.338268	5.05875	5.05875	0.0078944	0.0283642	Csa1G596430	Chr1	22540943	22541534	-	345	protein_coding	-	-
Csa2G167190	774	3457	498	84	71	15	16.389	86.0012	9.34754	1.79238	1.25289	0.345557	1771.38	53.7547	5.04092	5.04092	4.11532e-09	9.88942e-08	Csa2G167190	Chr2	9428382	9432142	-	1996	protein_coding	PF01373:Glycosyl hydrolase family 14	-
Csa3G180290	28	89	26	1	3	1	0.825242	3.08181	0.679286	0.0297003	0.0736861	0.0320656	52.2356	1.54272	5.03891	5.03891	1.66822e-06	2.07771e-05	Csa3G180290	Chr3	12368118	12370309	+	1434	protein_coding	PF00249:Myb-like DNA-binding domain|PF00072:Response regulator receiver domain	Response_reg
Csa6G502040	4	48	2	0	1	1	0.0762891	1.07557	0.0338134	0	0.0158944	0.02075	20.8682	0.644954	5.00874	5.00874	0.00447611	0.0178476	Csa6G502040	Chr6	25250904	25253534	+	2216	protein_coding	PF00190:Cupin	-
Csa3G895120	16	40	28	0	3	0	1.21843	3.57876	1.89014	0	0.190389	0	29.4779	0.83924	4.99618	4.99618	7.29832e-05	0.000557934	Csa3G895120	Chr3	38508097	38508651	+	555	protein_coding	PF07911:Protein of unknown function (DUF1677)	-
Csa2G296120	132	90	90	3	1	6	4.21047	3.37281	2.54481	0.0964307	0.0265826	0.208221	106.585	3.4858	4.99503	4.99503	1.19504e-12	6.09729e-11	Csa2G296120	Chr2	14074788	14078689	+	1325	protein_coding	PF00657:GDSL-like Lipase/Acylhydrolase	Lipase_GDSL
Csa3G133140	7525	12765	5808	333	298	262	183.625	365.964	125.634	8.18854	6.06013	6.95572	9288.52	291.692	4.99313	4.99313	4.28625e-28	1.70827e-25	Csa3G133140	Chr3	8675531	8679060	-	1732	protein_coding	PF02803:Thiolase, C-terminal domain|PF00108:Thiolase, N-terminal domain	Thiolase_N
Csa6G223500	1003	2197	442	53	59	21	49.9893	128.647	19.5279	2.66189	2.45059	1.13871	1334.67	42.1027	4.98396	4.98396	3.9216e-13	2.19143e-11	Csa6G223500	Chr6	13105117	13107989	+	848	protein_coding	PF07859:alpha/beta hydrolase fold	Abhydrolase_3
Csa5G606920	6	67	10	0	1	2	0.191964	2.51847	0.283613	0	0.0266631	0.0696171	31.4133	1.01016	4.98231	4.98231	0.000727119	0.00391478	Csa5G606920	Chr5	23104764	23106700	-	1321	protein_coding	PF03352:Methyladenine glycosylase	-
Csa4G641720	11	77	12	0	4	0	1.74122	14.3201	1.68383	0	0.52767	0	37.6306	1.11899	4.98007	4.98007	0.000767996	0.00409243	Csa4G641720	Chr4	21446922	21447188	+	267	protein_coding	-	-
Csa6G538800	7486	14837	5272	403	338	231	135.615	315.789	84.6621	7.357	5.10288	4.55288	9933.09	315.24	4.97768	4.97768	5.22816e-21	1.05176e-18	Csa6G538800	Chr6	29049600	29060604	-	2333	protein_coding	PF00117:Glutamine amidotransferase class-I|PF06418:CTP synthase N-terminus	CTP_synth_N
Csa2G349680	10	18	2	0	1	0	0.407169	0.861074	0.0721874	0	0.0339325	0	11.0508	0.279747	4.97248	4.97248	0.00658443	0.0244821	Csa2G349680	Chr2	15877354	15878779	+	1038	protein_coding	PF08246:Cathepsin propeptide inhibitor domain (I29)|PF00112:Papain family cysteine protease	Peptidase_C1
Csa4G022250	111	131	126	0	10	3	26.5047	36.7505	26.6702	0	1.98994	0.779357	126.417	3.89309	4.97002	4.97002	3.58034e-11	1.35777e-09	Csa4G022250	Chr4	2375856	2376344	+	177	protein_coding	-	-
Csa3G183950	557	1014	5440	88	118	21	10.1954	21.8062	88.268	1.62319	1.8	0.4182	2205.62	70.4471	4.96682	4.96682	1.01438e-09	2.87221e-08	Csa3G183950	Chr3	12868900	12872104	+	2309	protein_coding	PF00183:Hsp90 protein|PF02518:Histidine kinase-, DNA gyrase B-, and HSP90-like ATPase	HATPase_c
Csa2G171860	10	51	21	0	2	1	0.292081	1.75012	0.543725	0	0.0486828	0.0317775	29.7191	0.924701	4.9605	4.9605	0.000128091	0.000897869	Csa2G171860	Chr2	9696171	9698909	+	1447	protein_coding	PF06203:CCT motif	CCT
Csa6G031970	528	959	549	30	33	10	28.6096	61.0505	26.3698	1.63809	1.49016	0.589514	718.813	23.0318	4.95644	4.95644	3.87498e-20	6.76456e-18	Csa6G031970	Chr6	2590801	2594394	-	780	protein_coding	PF03398:Regulator of Vps4 activity in the MVB pathway	-
Csa6G312040	11	108	0	1	4	0	0.805729	9.29423	0	0.0738133	0.244173	0	46.2857	1.45726	4.95016	4.95016	0.0064154	0.0239973	Csa6G312040	Chr6	14856914	14857490	-	577	protein_coding	-	-
Csa5G180920	1800	11193	1027	245	180	116	109.461	799.7	55.3623	15.0138	9.12224	7.67471	5324.14	175.594	4.92217	4.92217	1.14918e-08	2.49221e-07	Csa5G180920	Chr5	7940939	7941633	-	695	protein_coding	PF13912:C2H2-type zinc finger	-
Csa5G155520	497	257	1713	25	41	16	10.5607	6.41599	32.2664	0.535322	0.726044	0.369891	777.915	25.7697	4.91148	4.91148	5.27917e-14	3.58559e-12	Csa5G155520	Chr5	5297904	5302126	+	1989	protein_coding	PF10699:Male gamete fusion factor	-
Csa7G074980	2136	4872	1134	20	42	221	65.9914	176.843	31.0567	0.622664	1.08138	7.42839	2975.88	99.2256	4.9082	4.9082	9.62133e-08	1.63764e-06	Csa7G074980	Chr7	5178348	5180395	-	1368	protein_coding	PF03171:2OG-Fe(II) oxygenase superfamily|PF14226:non-haem dioxygenase in morphine synthesis N-terminal	2OG-FeII_Oxy
Csa3G026660	9	192	46	5	0	4	0.463875	11.6266	2.10171	0.259697	0	0.224303	92.4303	3.15217	4.89732	4.89732	0.000117676	0.000836033	Csa3G026660	Chr3	2232709	2233528	-	820	protein_coding	PF14547:Hydrophobic seed protein	-
Csa4G641670	12382	23009	1459	300	433	653	471.88	1030.22	49.2893	11.5213	13.7521	27.0751	13664.9	461.092	4.88941	4.88941	7.4873e-09	1.70425e-07	Csa4G641670	Chr4	21418279	21419751	+	1109	protein_coding	PF01112:Asparaginase	Asparaginase_2
Csa1G073880	266	1111	114	29	16	13	32.3054	158.526	12.2731	3.54919	1.6194	1.71772	561.371	19.0334	4.88324	4.88324	1.48043e-08	3.13832e-07	Csa1G073880	Chr1	7608102	7608718	-	348	protein_coding	-	-
Csa4G648590	3859	3885	1303	85	67	169	164.579	194.663	49.2606	3.65305	2.3813	7.84154	3215.28	109.216	4.88177	4.88177	7.04818e-15	5.6637e-13	Csa4G648590	Chr4	22267814	22268919	-	991	protein_coding	PF07911:Protein of unknown function (DUF1677)	-
novel.18	16	41	18	0	3	0	0.680309	2.04816	0.678445	0	0.106304	0	26.8967	0.83924	4.87073	4.87073	0.000227741	0.00146174	-	Chr1	8914312	8916221	+	994	-	-	-
Csa7G432510	4	18	6	0	1	0	0.158888	0.840033	0.21127	0	0.0331034	0	10.227	0.279747	4.85989	4.85989	0.00646206	0.0241248	Csa7G432510	Chr7	17260741	17261924	-	1064	protein_coding	PF02298:Plastocyanin-like domain	Cu_bind_like
Csa5G027950	9448	13191	6416	693	373	48	1751.37	2872.82	1054.28	129.452	57.6219	9.68044	10283	356.296	4.85087	4.85087	5.55411e-10	1.6594e-08	Csa5G027950	Chr5	990579	990913	+	228	protein_coding	-	-
Csa3G117940	53	249	34	5	2	6	6.22223	34.3449	3.53838	0.591531	0.195678	0.766368	126.109	4.44208	4.84574	4.84574	8.703e-07	1.15983e-05	Csa3G117940	Chr3	6437361	6437828	+	360	protein_coding	-	-
Csa3G748200	186	100	156	7	6	3	4.74706	2.99851	3.52933	0.180031	0.127616	0.0833009	148.294	5.14198	4.84398	4.84398	2.51e-18	3.35562e-16	Csa3G748200	Chr3	29033622	29035470	+	1656	protein_coding	PF02987:Late embryogenesis abundant protein	-
Csa6G502700	20	65	14	2	2	0	1.15951	4.42743	0.719497	0.116846	0.0966309	0	36.5143	1.23603	4.84259	4.84259	6.47427e-05	0.000503705	Csa6G502700	Chr6	25337427	25338242	-	729	protein_coding	PF00320:GATA zinc finger	GATA
Csa1G043010	2375	5906	2275	232	139	42	49.1083	143.476	41.6993	4.83412	2.39523	0.944837	3803.41	132.702	4.84062	4.84062	1.58931e-12	7.93643e-11	Csa1G043010	Chr1	4650282	4654179	+	2044	protein_coding	PF12146:Serine aminopeptidase, S33	-
Csa5G409630	5	38	10	0	0	2	0.39722	3.54681	0.704234	0	0	0.172865	19.6405	0.730415	4.83538	4.83538	0.0032607	0.0137642	Csa5G409630	Chr5	14705574	14706105	+	532	protein_coding	PF11250:Fantastic Four meristem regulator	-
Csa5G598680	7	18	2	0	1	0	1.42922	4.31785	0.361983	0	0.170154	0	10.0438	0.279747	4.83345	4.83345	0.00971345	0.0335038	Csa5G598680	Chr5	21773223	21773429	-	207	protein_coding	-	-
Csa1G071860	9	30	9	0	2	0	0.946213	3.70562	0.838774	0	0.175234	0	17.5306	0.559494	4.83007	4.83007	0.00200855	0.00924931	Csa1G071860	Chr1	7232342	7232743	+	402	protein_coding	-	-
Csa1G501840	2	4	84	2	1	0	0.0652225	0.153257	2.4283	0.0657257	0.0271775	0	27.2442	0.956284	4.82568	4.82568	0.00359052	0.014912	Csa1G501840	Chr1	17725007	17729662	-	1296	protein_coding	PF08392:FAE1/Type III polyketide synthase-like protein|PF08541:3-Oxoacyl-[acyl-carrier-protein (ACP)] synthase III C terminal	-
novel.46	1018	2287	1736	92	64	36	8.47615	22.3723	12.8132	0.771927	0.444091	0.326114	1760.24	62.172	4.82299	4.82299	1.50879e-21	3.28558e-19	-	Chr1	20620086	20632009	+	5076	-	PF07887:Calmodulin binding protein-like	-
Csa4G303100	37	11	1	0	2	0	5.21258	1.82069	0.124884	0	0.234813	0	17.0559	0.559494	4.82211	4.82211	0.0086403	0.0305557	Csa4G303100	Chr4	12317335	12317634	+	300	protein_coding	-	-
Csa1G533610	225	515	62	13	9	10	17.4806	47.0082	4.26994	1.01778	0.582717	0.845259	297.083	10.5673	4.81687	4.81687	3.35177e-09	8.20389e-08	Csa1G533610	Chr1	19016352	19017675	+	544	protein_coding	-	-
Csa3G829240	18	137	14	4	2	1	0.55979	5.00572	0.385955	0.125358	0.0518351	0.0338352	64.2384	2.27778	4.81582	4.81582	5.02945e-05	0.000404405	Csa3G829240	Chr3	33207284	33210710	+	1359	protein_coding	PF14416:PMR5 N terminal Domain|PF13839:GDSL/SGNH-like Acyl-Esterase family found in Pmr5 and Cas1p	-
Csa1G587990	48186	58408	19311	2174	1492	1219	1012.7	1442.2	359.767	46.0424	26.1319	27.8728	44956.3	1597.97	4.81424	4.81424	3.65852e-19	5.40412e-17	Csa1G587990	Chr1	22152792	22157547	+	2011	protein_coding	PF01301:Glycosyl hydrolases family 35	-
Csa3G760520	63	148	48	2	2	6	3.20414	8.84354	2.16406	0.102504	0.0847701	0.332001	93.7993	3.42728	4.80654	4.80654	2.8837e-08	5.7034e-07	Csa3G760520	Chr3	29334285	29337537	-	831	protein_coding	PF00999:Sodium/hydrogen exchanger family	Na_H_Exchanger
Csa6G055940	1257	4336	629	101	146	24	38.9487	157.848	17.2769	3.15368	3.77009	0.809069	2319.16	83.7731	4.78925	4.78925	6.52309e-09	1.50423e-07	Csa6G055940	Chr6	4291572	4293509	-	1364	protein_coding	PF00847:AP2 domain	AP2
Csa2G000390	87	137	21	2	4	4	3.20016	5.9206	0.684743	0.0741345	0.122618	0.160077	89.4832	3.25635	4.78164	4.78164	2.45304e-07	3.80997e-06	Csa2G000390	Chr2	216755	218439	-	1149	protein_coding	PF00447:HSF-type DNA-binding	HSF_DNA-bind
Csa3G848310	56252	32594	35970	1142	1654	1911	897.487	610.972	508.73	18.3609	21.9921	33.1717	42440.4	1546.92	4.77811	4.77811	3.91468e-37	3.30759e-34	Csa3G848310	Chr3	34719860	34725652	-	2649	protein_coding	PF01301:Glycosyl hydrolases family 35|PF02140:Galactose binding lectin domain	-
Csa6G449280	105	1059	41	21	17	14	2.86121	33.9039	0.990377	0.576657	0.386057	0.415054	465.097	16.9722	4.77644	4.77644	5.19601e-06	5.59406e-05	Csa6G449280	Chr6	21257750	21260645	+	1551	protein_coding	PF03016:Exostosin family	-
Csa6G007450	632	3044	1593	142	64	8	15.3247	86.7187	34.241	3.46977	1.29329	0.211048	1886.67	68.8596	4.77556	4.77556	8.17008e-08	1.41456e-06	Csa6G007450	Chr6	689354	691096	+	1743	protein_coding	PF00201:UDP-glucoronosyl and UDP-glucosyl transferase	UDPGT
Csa7G017160	11876	20171	5319	449	610	470	248.603	496.086	98.7011	9.47153	10.6416	10.7041	13524.3	494.176	4.77434	4.77434	1.06547e-17	1.28605e-15	Csa7G017160	Chr7	990671	999083	-	2019	protein_coding	PF07714:Protein tyrosine kinase	Pkinase_Tyr
Csa7G395770	442	381	362	22	16	8	11.0603	11.2011	8.02985	0.554758	0.33366	0.217795	406.347	14.8395	4.77212	4.77212	1.77611e-27	6.58188e-25	Csa7G395770	Chr7	15158091	15162423	-	1689	protein_coding	PF00069:Protein kinase domain	Pkinase
Csa6G077410	381	607	323	11	25	17	16.1027	30.1408	12.1013	0.468493	0.880549	0.781695	463.396	16.9232	4.76965	4.76965	1.35634e-20	2.67758e-18	Csa6G077410	Chr6	5184280	5187378	+	1000	protein_coding	PF10248:Myelodysplasia-myeloid leukemia factor 1-interacting protein	-
Csa2G349070	295	182	52	5	8	8	16.5577	12.0017	2.58724	0.282804	0.374204	0.488521	186.276	6.85098	4.7678	4.7678	3.48877e-10	1.10319e-08	Csa2G349070	Chr2	15817929	15818681	+	753	protein_coding	PF14009:Domain of unknown function (DUF4228)	-
Csa3G076020	7607	48484	5537	1397	1030	262	336.653	2520.93	217.22	62.3022	37.9881	12.615	23322.3	856.385	4.76723	4.76723	1.23773e-07	2.04895e-06	Csa3G076020	Chr3	4007167	4010552	+	955	protein_coding	PF00903:Glyoxalase/Bleomycin resistance protein/Dioxygenase superfamily	Glyoxalase
Csa4G045040	3387	7249	3754	297	109	156	191.12	480.576	187.776	16.8883	5.12576	9.57704	5112.87	187.931	4.76669	4.76669	7.60288e-17	8.19365e-15	Csa4G045040	Chr4	3543549	3544599	-	749	protein_coding	PF00257:Dehydrin	-
Csa1G002900	18616	28591	15417	966	886	661	329.476	594.512	241.877	17.2287	13.0681	12.7279	22112.3	816.025	4.7601	4.7601	8.12017e-31	3.98889e-28	Csa1G002900	Chr1	537068	541237	-	2388	protein_coding	PF05691:Raffinose synthase or seed imbibition protein Sip1	-
novel.689	25	101	10	3	3	0	0.633076	3.0049	0.224477	0.0765553	0.0633109	0	51.2002	1.85405	4.75735	4.75735	0.000121903	0.000860905	-	Chr7	9853058	9854828	-	1669	-	PF10551:MULE transposase domain	-
Csa4G050270	282	289	51	15	10	1	4.59464	5.53214	0.736595	0.246281	0.135782	0.0177263	223.813	8.2367	4.75702	4.75702	1.79543e-07	2.87527e-06	Csa4G050270	Chr4	4078069	4081140	-	2594	protein_coding	PF00999:Sodium/hydrogen exchanger family	Na_H_Exchanger
Csa2G061530	28	123	20	6	0	1	0.660746	3.41016	0.418372	0.142681	0	0.025674	63.8592	2.39482	4.7564	4.7564	0.000122205	0.00086246	Csa2G061530	Chr2	4867706	4874912	-	1791	protein_coding	PF07651:ANTH domain	-
Csa6G519630	2	17	7	0	0	1	0.0963835	0.962531	0.299038	0	0	0.0524311	9.45879	0.365208	4.74808	4.74808	0.0108514	0.0365931	Csa6G519630	Chr6	27637477	27638621	-	877	protein_coding	PF14144:Seed dormancy control	-
Csa3G114510	17	15	17	0	2	0	0.32629	0.338251	0.289241	0	0.0319909	0	16.6808	0.559494	4.7423	4.7423	0.000618628	0.00341539	Csa3G114510	Chr3	6007309	6010626	-	2202	protein_coding	PF02779:Transketolase, pyrimidine binding domain|PF13292:1-deoxy-D-xylulose-5-phosphate synthase|PF02780:Transketolase, C-terminal domain	-
Csa6G515490	740	2867	856	110	61	19	26.1064	118.833	26.7698	3.91062	1.79344	0.729265	1633.81	61.213	4.73763	4.73763	6.51004e-10	1.9152e-08	Csa6G515490	Chr6	26799308	26801254	+	1198	protein_coding	PF01657:Salt stress response/antifungal	-
Csa3G180380	6	11	10	1	0	0	0.139716	0.300941	0.20642	0.0234657	0	0	9.32791	0.338268	4.73212	4.73212	0.00449134	0.0178934	Csa3G180380	Chr3	12449292	12453327	+	1815	protein_coding	PF03141:Putative S-adenosyl-L-methionine-dependent methyltransferase	-
Csa3G122420	290	537	81	17	13	9	6.54035	14.2289	1.61936	0.386358	0.244336	0.220832	333.233	12.6741	4.71624	4.71624	5.69234e-10	1.6959e-08	Csa3G122420	Chr3	7262868	7264741	-	1874	protein_coding	PF13041:PPR repeat family	-
Csa2G372780	495	3253	321	56	75	52	14.9327	115.295	8.58411	1.70239	1.88554	1.70669	1544.6	58.9148	4.71201	4.71201	3.166e-08	6.19216e-07	Csa2G372780	Chr2	18551247	18552647	+	1401	protein_coding	PF14144:Seed dormancy control	-
novel.187	122	605	67	14	14	8	1.34172	7.81719	0.65318	0.155156	0.128313	0.0957212	299.491	11.5739	4.69099	4.69099	9.4424e-08	1.61238e-06	-	Chr2	19083825	19088086	-	3843	-	PF03169:OPT oligopeptide transporter protein	OPT
Csa3G904070	238	445	28	7	14	11	4.6269	10.164	0.482533	0.137135	0.22682	0.23266	263.723	10.3016	4.67631	4.67631	2.77137e-07	4.23893e-06	Csa3G904070	Chr3	39209735	39214306	+	2174	protein_coding	PF00854:POT family	-
Csa3G171190	38	91	27	2	4	1	1.67645	4.71673	1.05591	0.0889149	0.147065	0.047998	56.6788	2.16073	4.67419	4.67419	8.85787e-07	1.1775e-05	Csa3G171190	Chr3	11417298	11418718	+	958	protein_coding	-	-
Csa2G055570	26	32	39	0	2	2	4.21022	6.08801	5.59825	0	0.2699	0.352353	32.9528	1.28991	4.67192	4.67192	2.15146e-06	2.59836e-05	Csa2G055570	Chr2	4240255	4240595	+	261	protein_coding	-	-
novel.569	448	210	554	8	35	8	22.4075	12.3404	24.563	0.403221	1.4589	0.435333	398.054	15.4189	4.66981	4.66981	5.5336e-15	4.53047e-13	-	Chr6	14548080	14551264	+	845	-	-	-
Csa1G470320	118	139	94	5	0	9	1.46984	2.03421	1.03794	0.0627619	0	0.121968	122.4	4.97821	4.66244	4.66244	2.20926e-08	4.4802e-07	Csa1G470320	Chr1	16925751	16930607	+	3393	protein_coding	PF13855:Leucine rich repeat|PF00069:Protein kinase domain|PF08263:Leucine rich repeat N-terminal domain	Pkinase
Csa4G124910	11532	10529	12502	667	598	207	396.898	425.75	381.425	23.1333	17.1521	7.75105	11743.6	468.512	4.64724	4.64724	8.68142e-27	3.00619e-24	Csa4G124910	Chr4	7612845	7615887	-	1228	protein_coding	PF06203:CCT motif|PF00643:B-box zinc finger	CCT
Csa1G598330	21028	58644	7210	1369	1432	1171	224.427	735.35	68.2132	14.7237	12.7368	13.5972	32332.2	1291.35	4.64602	4.64602	1.27325e-10	4.33089e-09	Csa1G598330	Chr1	22835658	22851470	+	3960	protein_coding	PF16653:Saccharopine dehydrogenase C-terminal domain|PF03435:Saccharopine dehydrogenase NADP binding domain|PF04455:LOR/SDH bifunctional enzyme conserved region|PF05222:Alanine dehydrogenase/PNT, N-terminal domain	Saccharop_dh
Csa7G432330	35	40	17	1	1	2	0.496558	0.666738	0.2138	0.0142968	0.0118234	0.0308708	32.5826	1.34843	4.62779	4.62779	9.35721e-06	9.33203e-05	Csa7G432330	Chr7	17177660	17182625	-	2979	protein_coding	PF13855:Leucine rich repeat	-
Csa5G514500	2422	5590	7923	229	231	210	46.6563	126.515	135.295	4.44538	3.70842	4.4012	5375.2	218.779	4.61912	4.61912	2.87846e-24	8.00022e-22	Csa5G514500	Chr5	17969849	17972430	-	2194	protein_coding	PF00012:Hsp70 protein	HSP70
Csa3G151480	1784	17657	443	529	114	283	85.2933	991.814	18.775	25.4867	4.5422	14.7205	7694.27	314.189	4.61425	4.61425	3.30646e-05	0.00028185	Csa3G151480	Chr3	10439034	10441717	-	884	protein_coding	PF04535:Domain of unknown function (DUF588)	-
novel.717	143	48	35	2	5	3	6.86013	2.7054	1.4884	0.0966861	0.199898	0.156579	77.3471	3.17089	4.59531	4.59531	7.09476e-08	1.25935e-06	-	Scaffold000256	1243	2287	+	881	-	-	-
Csa3G040850	56	43	7	2	3	0	1.33944	1.20836	0.148419	0.0482063	0.0597996	0	37.8394	1.51578	4.59469	4.59469	0.00013792	0.000955488	Csa3G040850	Chr3	2934968	2942287	+	1767	protein_coding	PF01397:Terpene synthase, N-terminal domain|PF03936:Terpene synthase family, metal binding domain	-
Csa6G147500	244	362	139	14	12	8	8.10728	14.1315	4.09408	0.468761	0.332283	0.289195	266.033	11.0144	4.59268	4.59268	1.21998e-14	9.405e-13	Csa6G147500	Chr6	10183694	10184965	+	1272	protein_coding	PF00069:Protein kinase domain	Pkinase
Csa3G000690	3578	4927	2297	162	280	70	118.885	192.336	67.6554	5.42423	7.75327	2.53046	3827.68	158.693	4.5903	4.5903	3.09537e-17	3.51525e-15	Csa3G000690	Chr3	153321	155741	+	1272	protein_coding	PF03547:Membrane transport protein	-
novel.154	16177	44249	13251	1007	1464	1003	371.985	1195.43	270.104	23.3343	28.0549	25.0925	26824.3	1116.49	4.58644	4.58644	1.01745e-15	9.26361e-14	-	Chr2	18343674	18346979	+	1838	-	PF00484:Carbonic anhydrase	-
Csa3G173020	10095	14688	6127	421	541	453	185.02	316.278	99.5445	7.77558	8.26327	9.0329	11004.5	459.193	4.58286	4.58286	6.98123e-24	1.89057e-21	Csa3G173020	Chr3	11648475	11659218	+	2306	protein_coding	PF13450:NAD(P)-binding Rossmann-like domain|PF05187:Electron transfer flavoprotein-ubiquinone oxidoreductase, 4Fe-4S	-
Csa6G358110	7216	8497	4530	300	348	270	171.529	237.301	95.4542	7.18621	6.89384	6.98265	7121.28	297.438	4.58144	4.58144	2.53628e-31	1.37369e-28	Csa6G358110	Chr6	16045215	16051590	-	1778	protein_coding	-	-
Csa6G309980	30807	14707	15380	970	802	860	508.011	284.932	224.821	16.1188	11.0215	15.429	20718	866.556	4.57966	4.57966	4.30149e-30	2.01912e-27	Csa6G309980	Chr6	14792633	14797768	+	2563	protein_coding	PF14310:Fibronectin type III-like domain|PF01915:Glycosyl hydrolase family 3 C-terminal domain|PF00933:Glycosyl hydrolase family 3 N terminal domain	Glyco_hydro_3_C
Csa2G401340	304	1099	494	23	62	9	9.39204	39.8912	13.5291	0.716064	1.59632	0.302514	682.468	28.4113	4.57751	4.57751	3.90587e-10	1.20973e-08	Csa2G401340	Chr2	20462332	20464971	+	1368	protein_coding	PF00481:Protein phosphatase 2C	PP2C
Csa1G533440	10	46	6	1	1	1	0.880504	4.75863	0.468315	0.0887297	0.0733791	0.095796	23.2837	0.983223	4.56763	4.56763	0.000869805	0.00455112	Csa1G533440	Chr1	18924747	18925226	-	480	protein_coding	PF14009:Domain of unknown function (DUF4228)	-
Csa3G126790	609	766	91	29	12	26	17.5812	25.9808	2.32878	0.843659	0.288705	0.816621	533.603	22.6621	4.56212	4.56212	1.68876e-08	3.51446e-07	Csa3G126790	Chr3	7815300	7817226	-	1464	protein_coding	PF04043:Plant invertase/pectin methylesterase inhibitor|PF01095:Pectinesterase	-
Csa6G495740	1386	901	665	29	42	60	89.569	68.4089	38.0954	1.88856	2.26196	4.21854	1018.47	43.4716	4.5546	4.5546	5.9491e-21	1.1855e-18	Csa6G495740	Chr6	24069291	24069944	-	654	protein_coding	-	-
Csa6G395130	14647	11374	7936	457	586	508	396.568	361.806	190.47	12.4688	13.2223	14.9641	11763.8	504.046	4.54476	4.54476	4.07811e-36	3.0765e-33	Csa6G395130	Chr6	17521148	17527364	+	1561	protein_coding	PF00676:Dehydrogenase E1 component	-
Csa5G623810	13	12	18	0	2	0	0.442379	0.479761	0.542974	0	0.0567182	0	14.4526	0.559494	4.54218	4.54218	0.00144457	0.00700659	Csa5G623810	Chr5	25016834	25019923	-	1242	protein_coding	PF00854:POT family	-
Csa2G302250	1582	1066	2128	86	80	46	19.0707	15.0977	22.7399	1.04471	0.803696	0.603302	1584.67	68.2704	4.53565	4.53565	7.7946e-40	9.68503e-37	Csa2G302250	Chr2	14603125	14609497	-	3506	protein_coding	PF02364:1,3-beta-glucan synthase component	-
Csa6G291910	21051	21719	11373	782	997	781	617.421	748.413	295.692	23.1128	24.3694	24.9216	19016.1	828.661	4.52028	4.52028	1.25244e-29	5.62877e-27	Csa6G291910	Chr6	14076307	14086128	+	1441	protein_coding	-	-
Csa7G433150	2465	8427	762	313	169	103	110.478	443.738	30.2741	14.1365	6.31232	5.02243	4377.65	190.772	4.52022	4.52022	7.74913e-08	1.35574e-06	Csa7G433150	Chr7	17331146	17332647	+	943	protein_coding	PF12681:Glyoxalase-like domain	-
Csa3G168930	10010	65247	6201	1349	1677	1162	177.833	1361.86	97.6553	24.1506	24.8286	22.4595	30937.6	1349.83	4.51848	4.51848	7.26074e-08	1.28449e-06	Csa3G168930	Chr3	11194654	11197784	-	2379	protein_coding	PF12899:Alkaline and neutral invertase	-
novel.441	51	76	44	0	3	5	3.30594	5.78804	2.52833	0	0.162064	0.352623	60.1854	2.66528	4.51671	4.51671	2.97386e-07	4.52245e-06	-	Chr5	9183684	9185880	+	652	-	-	-
Csa6G500440	1779	2390	453	79	71	73	126.579	199.791	28.572	5.66436	4.21003	5.651	1674.54	73.2454	4.51555	4.51555	2.03529e-12	9.88307e-11	Csa6G500440	Chr6	24908340	24908933	-	594	protein_coding	-	-
Csa5G198120	190	67	315	16	2	6	11.2784	4.67262	16.5752	0.957084	0.0989381	0.387489	183.935	8.16304	4.50998	4.50998	1.30332e-08	2.78362e-07	Csa5G198120	Chr5	8704664	8705375	+	712	protein_coding	PF00011:Hsp20/alpha crystallin family	-
Csa2G010400	6	54	16	1	3	0	0.353675	3.73973	0.836044	0.0594006	0.147372	0	28.0717	1.17751	4.50632	4.50632	0.000901736	0.00469032	Csa2G010400	Chr2	1973785	1974706	-	717	protein_coding	PF01733:Nucleoside transporter	-
Csa5G156120	1	45	7	0	3	0	0.0224094	1.18478	0.139054	0	0.0560265	0	20.1658	0.83924	4.50364	4.50364	0.0145633	0.0460752	Csa5G156120	Chr5	5403193	5407144	+	1886	protein_coding	PF00732:GMC oxidoreductase|PF05199:GMC oxidoreductase	-
Csa1G470330	11	7	5	1	0	0	1.39611	1.0438	0.562541	0.127899	0	0	7.94096	0.338268	4.5006	4.5006	0.0093254	0.0324515	Csa1G470330	Chr1	16934752	16935084	+	333	protein_coding	-	-
Csa1G288020	470	686	368	28	9	33	12.8654	22.0619	8.92954	0.772362	0.205309	0.982777	537.818	24.0411	4.49426	4.49426	3.00848e-13	1.73629e-11	Csa1G288020	Chr1	13283608	13286123	-	1544	protein_coding	PF00892:EamA-like transporter family	DUF6
Csa2G381840	78	223	50	9	2	6	4.1519	13.946	2.35927	0.482761	0.0887203	0.347472	129.008	5.79516	4.49298	4.49298	2.79653e-07	4.27431e-06	Csa2G381840	Chr2	19636968	19638184	-	794	protein_coding	PF02309:AUX/IAA family	-
Csa1G073890	2117	11521	847	312	364	103	48.7593	311.759	17.2932	7.2415	6.98681	2.58101	5506.34	244.984	4.48998	4.48998	6.42473e-07	8.88151e-06	Csa1G073890	Chr1	7608750	7610584	+	1835	protein_coding	PF00069:Protein kinase domain|PF00139:Legume lectin domain	Pkinase
Csa6G361410	6826	14147	4671	476	557	267	254.181	618.919	154.185	17.8616	17.2851	10.8169	9260.58	414.345	4.4819	4.4819	3.09325e-16	3.06936e-14	Csa6G361410	Chr6	16278570	16279867	+	1135	protein_coding	-	-
Csa4G627120	11	5	7	0	1	0	0.56284	0.300577	0.317502	0	0.0426416	0	7.74732	0.279747	4.46883	4.46883	0.00959949	0.033192	Csa4G627120	Chr4	20277812	20278637	-	826	protein_coding	PF07228:Stage II sporulation protein E (SpoIIE)	SpoIIE
Csa1G586250	20	50	12	2	0	2	0.881422	2.58891	0.468804	0.0888222	0	0.0958959	30.0034	1.40695	4.46773	4.46773	0.000229702	0.00147266	Csa1G586250	Chr1	21947251	21948829	-	959	protein_coding	PF00141:Peroxidase	-
Csa6G423990	35230	56063	12723	2509	1787	986	1241.84	2321.79	397.556	89.1234	52.4951	37.8134	37722.1	1708.72	4.4644	4.4644	1.89009e-12	9.22042e-11	Csa6G423990	Chr6	19732132	19734380	+	1199	protein_coding	PF13419:Haloacid dehalogenase-like hydrolase	-
Csa2G004720	531	1120	720	59	60	3	30.5753	75.7683	36.7506	3.42347	2.87918	0.187938	834.199	37.8383	4.45886	4.45886	3.5244e-08	6.79871e-07	Csa2G004720	Chr2	772513	773246	-	734	protein_coding	PF01381:Helix-turn-helix|PF08523:Multiprotein bridging factor 1	HTH_3
Csa1G570130	139	1157	59	10	45	21	10.2526	100.264	3.85768	0.743285	2.76612	1.68521	520.515	23.6407	4.45733	4.45733	1.54515e-05	0.000145275	Csa1G570130	Chr1	21079867	21080439	-	573	protein_coding	-	-
Csa2G406060	2905	8014	1598	331	301	40	306.178	992.363	149.3	35.1555	26.4384	4.58674	4611.23	210.779	4.45083	4.45083	6.51461e-08	1.16549e-06	Csa2G406060	Chr2	20956860	20957493	+	401	protein_coding	PF03106:WRKY DNA -binding domain	WRKY
Csa1G595830	35	71	14	5	0	1	0.646241	1.5402	0.229145	0.0930324	0	0.0200883	43.9158	2.05655	4.44135	4.44135	0.000197544	0.00129467	Csa1G595830	Chr1	22467618	22470245	+	2289	protein_coding	PF00924:Mechanosensitive ion channel	-
Csa4G508500	89	111	52	5	7	1	11.3985	16.7022	5.90361	0.645307	0.747133	0.13934	89.1251	4.01478	4.43842	4.43842	3.02016e-09	7.45266e-08	Csa4G508500	Chr4	17823654	17825999	-	330	protein_coding	-	-
Csa3G149330	499	2592	159	54	57	63	18.5813	113.398	5.24843	2.02632	1.76886	2.55231	1237.05	57.2201	4.43464	4.43464	7.72044e-07	1.04404e-05	Csa3G149330	Chr3	9991392	9993291	+	1135	protein_coding	-	-
Csa3G076560	19	186	29	7	6	0	2.52522	29.0437	3.41664	0.937521	0.664566	0	88.3623	4.04636	4.4342	4.4342	0.000214014	0.00138882	Csa3G076560	Chr3	4066377	4066694	+	318	protein_coding	-	-
novel.103	799	601	351	17	45	27	15.6847	13.861	6.1079	0.336291	0.736177	0.576645	609.676	28.1998	4.42916	4.42916	3.88171e-18	5.09276e-16	-	Chr1	17769414	17771764	-	2153	-	-	-
Csa1G039100	479	1327	3147	57	75	97	6.82324	22.2085	39.7382	0.818215	0.890343	1.50329	1620.57	75.6875	4.42176	4.42176	1.80939e-12	8.87221e-11	Csa1G039100	Chr1	3767322	3770816	+	2967	protein_coding	PF00004:ATPase family associated with various cellular activities (AAA)|PF07724:AAA domain (Cdc48 subfamily)|PF02861:Clp amino terminal domain, pathogenicity island component|PF10431:C-terminal, D2-small domain, of ClpB protein	AAA
novel.348	22	82	34	4	1	2	0.880504	3.85581	1.20627	0.161327	0.0333541	0.0870873	49.8414	2.36324	4.4209	4.4209	6.90464e-06	7.13885e-05	-	Chr4	12597371	12598701	+	1056	-	-	-
Csa2G005360	651	372	243	27	11	23	19.1468	12.8544	6.33546	0.800234	0.269618	0.735969	437.545	20.6102	4.41779	4.41779	5.92298e-14	3.97178e-12	Csa2G005360	Chr2	900680	902981	+	1437	protein_coding	PF07983:X8 domain|PF00332:Glycosyl hydrolases family 17	Glyco_hydro_17
Csa3G144730	116	198	68	8	2	9	12.7673	25.6035	6.63447	0.887297	0.183448	1.0777	137.261	6.55251	4.41293	4.41293	1.17369e-08	2.54015e-07	Csa3G144730	Chr3	9624192	9625586	+	384	protein_coding	-	-
Csa6G319730	7	10	4	1	0	0	0.714612	1.1994	0.361983	0.102875	0	0	7.48382	0.338268	4.41022	4.41022	0.0132575	0.0428522	Csa6G319730	Chr6	15054010	15056974	-	414	protein_coding	-	-
Csa5G623800	272	427	129	18	12	13	17.7132	32.67	7.44687	1.18124	0.651254	0.921058	298.091	14.1935	4.39683	4.39683	3.09935e-12	1.46133e-10	Csa5G623800	Chr5	25010740	25012225	-	649	protein_coding	PF00072:Response regulator receiver domain	Response_reg
Csa3G742860	17	71	5	1	1	3	1.16828	5.73256	0.304595	0.0692524	0.0572715	0.224303	35.1955	1.71364	4.38711	4.38711	0.000696282	0.00376924	Csa3G742860	Chr3	28787853	28788941	+	615	protein_coding	PF00249:Myb-like DNA-binding domain	Myb_DNA-binding
Csa4G648520	656	5131	990	45	115	204	8.28115	76.0996	11.0784	0.57245	1.20983	2.80177	2538.37	121.895	4.3808	4.3808	5.96441e-07	8.31043e-06	Csa4G648520	Chr4	22215568	22222802	+	3348	protein_coding	PF08263:Leucine rich repeat N-terminal domain|PF00069:Protein kinase domain|PF13855:Leucine rich repeat	Pkinase
novel.597	308	630	198	22	23	16	18.4906	44.4358	10.5371	1.33095	1.15072	1.04505	410.767	19.7194	4.37917	4.37917	2.82922e-13	1.64633e-11	-	Chr6	29068892	29073397	+	704	-	-	-
Csa7G372360	118	15	1420	24	19	25	7.42139	1.10838	79.1676	1.52108	0.99586	1.71064	468.066	22.5638	4.37666	4.37666	8.3343e-05	0.000625162	Csa7G372360	Chr7	13313262	13314066	-	672	protein_coding	PF14368:Probable lipid transfer	-
Csa6G169900	7	8	6	0	1	0	0.566761	0.761001	0.430635	0	0.0674751	0	7.29019	0.279747	4.37572	4.37572	0.0116675	0.038656	Csa6G169900	Chr6	11535118	11535779	+	522	protein_coding	-	-
Csa2G360060	1285	3596	245	35	65	174	44.516	146.361	7.52376	1.22185	1.87658	6.5581	1922.45	93.5691	4.36189	4.36189	3.58103e-06	4.02566e-05	Csa2G360060	Chr2	16985271	16986490	+	1220	protein_coding	PF07859:alpha/beta hydrolase fold	Abhydrolase_3
Csa3G855410	12	15	12	2	0	0	0.387448	0.569006	0.343455	0.065073	0	0	13.5146	0.676537	4.35491	4.35491	0.00292228	0.0125794	Csa3G855410	Chr3	35750131	35752015	+	1309	protein_coding	PF04788:Protein of unknown function (DUF620)	-
Csa2G055060	34	66	7	3	2	1	3.5481	8.09197	0.647547	0.315483	0.173936	0.113536	39.5252	1.93951	4.34257	4.34257	0.000135242	0.000940641	Csa2G055060	Chr2	4210988	4212024	+	405	protein_coding	-	-
Csa1G095540	10	36	7	2	1	0	0.294729	1.24658	0.182885	0.0594006	0.024562	0	19.6375	0.956284	4.33901	4.33901	0.00193662	0.00896498	Csa1G095540	Chr1	8425526	8427382	-	1434	protein_coding	PF07690:Major Facilitator Superfamily|PF06813:Nodulin-like	MFS_1
Csa5G152790	19	7	15	0	0	2	0.816077	0.353239	0.571116	0	0	0.0934595	13.602	0.730415	4.32894	4.32894	0.00373556	0.0153726	Csa5G152790	Chr5	4819928	4822167	+	984	protein_coding	PF00249:Myb-like DNA-binding domain	Myb_DNA-binding
Csa1G589710	981	7725	522	203	315	53	26.2579	242.93	12.3856	5.4755	7.02655	1.54341	3531.23	176.145	4.32469	4.32469	1.00696e-05	9.95789e-05	Csa1G589710	Chr1	22358927	22360505	+	1579	protein_coding	PF13359:DDE superfamily endonuclease	-
Csa4G312840	64	90	77	4	2	6	2.59091	4.28063	2.76324	0.163181	0.0674751	0.264265	79.8902	4.10381	4.32354	4.32354	1.46414e-10	4.92469e-09	Csa4G312840	Chr4	12998827	12999957	+	1044	protein_coding	-	-
Csa6G120420	13	28	14	1	1	1	0.328216	0.830554	0.313329	0.0254422	0.0210406	0.0274684	19.5724	0.983223	4.31973	4.31973	0.000294487	0.00181672	Csa6G120420	Chr6	8336151	8341762	+	1674	protein_coding	PF00743:Flavin-binding monooxygenase-like	FMO-like
Csa1G574780	76	147	18	4	7	3	3.60908	8.20149	0.757724	0.191417	0.277027	0.154996	88.8419	4.40692	4.31862	4.31862	2.98768e-06	3.4448e-05	Csa1G574780	Chr1	21571423	21573026	-	890	protein_coding	PF04927:Seed maturation protein	-
Csa3G145750	4	132	12	1	5	3	0.117646	4.56124	0.312862	0.0296383	0.122554	0.095996	56.9719	2.83263	4.31827	4.31827	0.00115659	0.00578104	Csa3G145750	Chr3	9653423	9656982	+	1437	protein_coding	PF08423:Rad51	-
Csa7G389490	132	87	42	2	5	7	5.22366	4.04495	1.47335	0.079757	0.164897	0.301381	91.1185	4.63172	4.31009	4.31009	1.90912e-08	3.92279e-07	Csa7G389490	Chr7	14508851	14510066	+	1068	protein_coding	PF11250:Fantastic Four meristem regulator	-
novel.226	50325	24590	43115	2295	3201	918	1396.55	801.723	1060.61	64.179	74.0286	27.716	39420.3	2007.06	4.29563	4.29563	1.77151e-21	3.74196e-19	-	Chr3	19994332	19996682	+	1523	-	PF00240:Ubiquitin family	ubiquitin
Csa1G168870	1402	1364	1031	76	77	54	51.6153	58.9981	33.6469	2.81956	2.36245	2.16292	1315.35	66.9701	4.29521	4.29521	1.65701e-35	1.1667e-32	Csa1G168870	Chr1	10463393	10465867	+	1148	protein_coding	PF02365:No apical meristem (NAM) protein	NAM
Csa6G108590	781	1007	464	39	59	30	53.4115	80.9108	28.1292	2.68773	3.36262	2.23214	797.377	40.6538	4.28963	4.28963	2.95121e-19	4.42117e-17	Csa6G108590	Chr6	7289919	7290864	-	618	protein_coding	-	-
Csa6G501300	1730	2464	891	138	90	58	136.158	227.841	62.163	10.945	5.90312	4.96641	1817.61	93.0403	4.28801	4.28801	1.27401e-14	9.75036e-13	Csa6G501300	Chr6	25105551	25106489	+	537	protein_coding	PF00067:Cytochrome P450	p450
Csa6G418400	95	7	649	20	6	9	5.33213	0.461603	32.2908	1.13122	0.280653	0.549586	227.769	11.7307	4.28371	4.28371	0.00018144	0.00120558	Csa6G418400	Chr6	19283029	19283781	-	753	protein_coding	-	-
Csa6G004510	57	188	44	4	13	1	12.9519	50.1892	8.86274	0.915919	2.46175	0.247215	106.37	5.35499	4.28018	4.28018	6.01064e-06	6.34179e-05	Csa6G004510	Chr6	375444	375671	-	186	protein_coding	-	-
Csa5G148830	33	59	12	5	1	0	1.2938	2.71768	0.417053	0.197543	0.0326734	0	37.9167	1.97109	4.26773	4.26773	0.000368251	0.00219486	Csa5G148830	Chr5	4455460	4457950	-	1078	protein_coding	PF03083:Sugar efflux transporter for intercellular exchange	-
Csa1G246610	430	353	214	20	27	10	21.6352	20.867	9.54472	1.01405	1.13214	0.547406	347.237	17.9706	4.2618	4.2618	5.73451e-17	6.24382e-15	Csa1G246610	Chr1	12389294	12390133	-	840	protein_coding	PF04844:Transcriptional repressor, ovate	-
Csa6G448100	11561	14377	8164	901	695	343	370.444	541.239	231.892	29.0931	18.559	11.9574	11980.1	624.47	4.26173	4.26173	1.40585e-19	2.19969e-17	Csa6G448100	Chr6	21064691	21067306	-	1319	protein_coding	PF14599:Zinc-ribbon|PF05495:CHY zinc finger|PF13923:Zinc finger, C3HC4 type (RING finger)	zf-CHY
Csa4G296200	2	53	7	0	3	1	0.0895427	2.78785	0.277814	0	0.111934	0.0487098	23.6565	1.20445	4.25418	4.25418	0.00726789	0.0266019	Csa4G296200	Chr4	12022450	12023475	-	944	protein_coding	PF00314:Thaumatin family	Thaumatin
Csa7G073510	514	164	2402	54	105	6	14.5602	5.45809	60.316	1.54147	2.47876	0.184914	951.965	49.8312	4.25308	4.25308	1.00179e-05	9.9207e-05	Csa7G073510	Chr7	4877849	4879340	-	1492	protein_coding	PF00201:UDP-glucoronosyl and UDP-glucosyl transferase	UDPGT
Csa5G598720	6881	6615	3129	361	326	257	160.585	181.375	64.7315	8.48983	6.34035	6.52534	5849.72	307.171	4.25132	4.25132	1.72022e-21	3.67033e-19	Csa5G598720	Chr5	21791893	21801334	-	1811	protein_coding	PF01554:MatE	MatE
Csa7G435550	46467	62952	17107	1736	2601	2968	1003.01	1596.48	327.333	37.7613	46.7887	69.7011	45515.5	2398.79	4.246	4.246	1.5004e-13	9.21308e-12	Csa7G435550	Chr7	17531522	17536583	+	1958	protein_coding	-	-
Csa6G361400	6	52	9	1	1	2	0.176468	1.79685	0.234647	0.0296383	0.0245108	0.0639973	25.2	1.34843	4.24357	4.24357	0.00140434	0.00685076	Csa6G361400	Chr6	16273054	16275430	+	1437	protein_coding	PF00759:Glycosyl hydrolase family 9	-
novel.635	73	19	133	2	7	3	4.05425	1.23975	6.5478	0.111932	0.323987	0.18127	71.5738	3.73039	4.24314	4.24314	7.57588e-07	1.02712e-05	-	Chr6	25434291	25435847	-	761	-	PF03492:SAM dependent carboxyl methyltransferase	-
Csa3G812760	14213	12882	8350	611	1008	446	355.234	378.273	185	15.3889	20.9957	12.1277	12336.1	651.549	4.24237	4.24237	2.76767e-26	9.13375e-24	Csa3G812760	Chr3	31294395	31297933	-	1691	protein_coding	PF00561:alpha/beta hydrolase fold	Abhydrolase_1
Csa6G008720	155	256	31	21	4	1	5.41848	10.5143	0.960647	0.739781	0.116533	0.0380331	162.216	8.58783	4.24104	4.24104	7.12399e-05	0.000546207	Csa6G008720	Chr6	877546	878963	+	1209	protein_coding	PF00481:Protein phosphatase 2C	PP2C
Csa2G293350	77	344	132	19	11	3	20.8612	109.496	31.7014	5.18727	2.4836	0.884271	200.793	10.5999	4.23968	4.23968	2.44047e-07	3.79323e-06	Csa2G293350	Chr2	13855304	13855459	+	156	protein_coding	-	-
Csa4G003600	223	486	116	23	15	11	3.79119	9.70735	1.74818	0.394037	0.212522	0.20346	301.043	15.9937	4.2347	4.2347	1.03828e-09	2.93204e-08	Csa4G003600	Chr4	643366	646555	-	2486	protein_coding	PF14310:Fibronectin type III-like domain|PF00933:Glycosyl hydrolase family 3 N terminal domain|PF01915:Glycosyl hydrolase family 3 C-terminal domain	Glyco_hydro_3_C
Csa3G122620	4	41	4	0	1	2	0.150273	1.80966	0.13321	0	0.0313084	0.0817459	18.7026	1.01016	4.22899	4.22899	0.00787662	0.02831	Csa3G122620	Chr3	7363795	7365432	-	1125	protein_coding	PF00412:LIM domain	LIM
Csa5G579000	53	81	23	4	1	4	3.55556	6.38425	1.36778	0.270414	0.0559079	0.29195	56.5799	3.09365	4.22444	4.22444	4.01986e-06	4.44796e-05	Csa5G579000	Chr5	20454013	20454952	+	630	protein_coding	PF02893:GRAM domain	GRAM
Csa5G648730	32	291	42	9	4	9	2.24287	23.963	2.60952	0.635675	0.233645	0.6863	138.005	7.45027	4.21981	4.21981	2.26727e-05	0.000202501	Csa5G648730	Chr5	27536762	27537599	+	603	protein_coding	-	-
Csa4G286310	25	188	16	2	4	8	1.12885	9.9735	0.640431	0.0910048	0.150521	0.393009	87.2968	4.71719	4.21968	4.21968	0.000160836	0.00108854	Csa4G286310	Chr4	11037736	11039546	-	936	protein_coding	PF00141:Peroxidase	-
Csa6G452640	1373	2932	650	28	70	188	56.1206	140.802	23.5516	1.15331	2.38447	8.36038	1810.63	97.7128	4.21328	4.21328	2.38594e-07	3.72217e-06	Csa6G452640	Chr6	21577750	21578783	+	1034	protein_coding	-	-
Csa1G527870	299	508	1435	33	56	34	12.6496	25.2501	53.8164	1.40689	1.97441	1.56496	727.718	39.2457	4.21116	4.21116	1.22538e-13	7.69362e-12	Csa1G527870	Chr1	18410460	18411458	-	999	protein_coding	PF00011:Hsp20/alpha crystallin family	-
Csa6G076720	2100	4372	2716	229	275	60	147.189	360.021	168.749	16.1744	16.0631	4.57533	3237.35	176.306	4.1974	4.1974	4.71385e-13	2.57955e-11	Csa6G076720	Chr6	5065911	5067779	-	603	protein_coding	PF01486:K-box region	K-box
Csa1G011580	49	85	33	8	2	0	8.31705	16.9506	4.96527	1.36836	0.282907	0	59.7903	3.26564	4.19406	4.19406	3.71666e-05	0.000311165	Csa1G011580	Chr1	1687641	1687987	-	249	protein_coding	-	-
Csa4G006180	34	50	19	4	0	2	1.07398	1.85558	0.532018	0.127325	0	0.0687325	36.7859	2.08349	4.18269	4.18269	6.95767e-05	0.000534864	Csa4G006180	Chr4	960930	963294	-	1338	protein_coding	PF00571:CBS domain	CBS
Csa3G710780	28064	88153	10170	2240	3096	2685	1147.1	4233.33	368.493	92.2651	105.462	119.402	47212.7	2604.4	4.18014	4.18014	1.87382e-08	3.85777e-07	Csa3G710780	Chr3	26888164	26889931	+	1034	protein_coding	PF00226:DnaJ domain	DnaJ
Csa3G099710	1443	1528	230	54	86	59	49.5831	61.6856	7.0057	1.86982	2.46267	2.20564	1155.44	63.872	4.17641	4.17641	2.03986e-09	5.3195e-08	Csa3G099710	Chr3	4974810	4976580	-	1230	protein_coding	PF05553:Cotton fibre expressed protein|PF14364:Domain of unknown function (DUF4408)	-
Csa1G423010	7	40	1	2	0	1	0.344813	2.31493	0.0436658	0.099278	0	0.0535922	18.4226	1.04174	4.17391	4.17391	0.0132294	0.0427874	Csa1G423010	Chr1	15347575	15348432	-	858	protein_coding	PF03059:Nicotianamine synthase protein	-
Csa6G516960	1418	11291	1026	303	411	199	50.8749	475.94	32.631	10.9549	12.2888	7.76777	5234.26	290.148	4.1729	4.1729	2.0044e-06	2.43888e-05	Csa6G516960	Chr6	26996498	26998066	-	1178	protein_coding	-	-
Csa7G051380	9	50	23	0	2	3	0.26089	1.70286	0.591015	0	0.0483155	0.0946133	29.5842	1.65512	4.17131	4.17131	0.000522246	0.00296543	Csa7G051380	Chr7	3235089	3238715	-	1458	protein_coding	PF00201:UDP-glucoronosyl and UDP-glucosyl transferase	UDPGT
Csa3G153750	19	171	14	11	1	1	1.73814	18.3789	1.13531	1.01405	0.076238	0.0995283	77.9831	4.36591	4.16395	4.16395	0.0012365	0.0061182	Csa3G153750	Chr3	10678937	10679398	+	462	protein_coding	-	-
novel.396	309	906	474	31	36	36	16.7003	57.529	22.7091	1.68836	1.62147	2.11682	602.08	33.7047	4.16025	4.16025	2.70298e-14	1.92239e-12	-	Chr4	10171828	10179845	-	782	-	-	-
Csa5G285030	55269	103058	24941	8302	2234	871	8372.4	18341.8	3349.18	1267.33	282.028	143.55	66618.4	3751.36	4.15043	4.15043	7.21393e-07	9.81324e-06	Csa5G285030	Chr5	11811688	11812272	+	279	protein_coding	-	-
Csa2G363020	2085	2591	675	130	94	105	48.1798	70.3427	13.8267	3.02719	1.81021	2.63976	1922.59	108.618	4.14645	4.14645	1.65808e-12	8.2215e-11	Csa2G363020	Chr2	17516567	17520090	-	1829	protein_coding	PF00149:Calcineurin-like phosphoesterase|PF14008:Iron/zinc purple acid phosphatase-like protein C|PF16656:Purple acid Phosphatase, N-terminal domain	Metallophos
Csa2G416230	37	37	26	5	1	0	5.99147	7.03926	3.73217	0.815905	0.13495	0	34.7489	1.97109	4.14558	4.14558	4.9547e-05	0.000399611	Csa2G416230	Chr2	21519801	21520061	-	261	protein_coding	-	-
novel.668	6	70	6	0	0	5	0.390732	5.35573	0.346366	0	0	0.354253	31.4062	1.82604	4.14121	4.14121	0.0136525	0.0438271	-	Chr7	14102864	14104820	+	649	-	-	-
Csa2G302230	23	232	104	10	9	4	2.29263	27.1699	9.18959	1.00449	0.747636	0.433793	130.164	7.36124	4.13888	4.13888	3.63233e-06	4.07484e-05	Csa2G302230	Chr2	14599610	14600301	-	424	protein_coding	-	-
Csa2G252100	201	433	197	17	25	11	14.7484	37.3277	12.8136	1.257	1.52873	0.87813	296.859	16.7615	4.1379	4.1379	4.43976e-13	2.46145e-11	Csa2G252100	Chr2	12482236	12483132	+	576	protein_coding	-	-
Csa6G046240	3216	11958	1500	440	457	219	132.477	578.731	54.7737	18.2648	15.6885	9.81489	6241.91	356.663	4.12916	4.12916	6.37677e-08	1.14604e-06	Csa6G046240	Chr6	3698010	3700011	-	1026	protein_coding	PF00249:Myb-like DNA-binding domain	Myb_DNA-binding
Csa4G247410	2097	3805	761	222	181	36	118.804	253.269	38.2186	12.6743	8.54582	2.21897	2430.99	138.877	4.12894	4.12894	6.99839e-08	1.24538e-06	Csa4G247410	Chr4	10261148	10262912	+	746	protein_coding	PF06749:Protein of unknown function (DUF1218)	-
Csa3G750910	925	1791	529	83	77	49	35.8007	81.4401	18.1494	3.23717	2.4836	2.0633	1174.25	67.512	4.11982	4.11982	7.12598e-13	3.78196e-11	Csa3G750910	Chr3	29173503	29174594	+	1092	protein_coding	PF05910:Plant protein of unknown function (DUF868)	-
Csa3G122410	66	110	8	5	4	3	10.6875	20.9275	1.14836	0.815905	0.5398	0.52853	67.9173	3.90595	4.11896	4.11896	5.80833e-05	0.000458652	Csa3G122410	Chr3	7262260	7262816	-	261	protein_coding	-	-
Csa6G012810	907	2801	906	118	118	65	24.2311	87.9169	21.4561	3.17677	2.62718	1.88928	1678.72	96.6643	4.1175	4.1175	9.29619e-12	3.97497e-10	Csa6G012810	Chr6	1376312	1378442	-	1582	protein_coding	PF00847:AP2 domain	AP2
CsaUNG030420	60	175	87	4	12	5	2.27839	7.80744	2.92855	0.153065	0.379752	0.206568	115.046	6.53607	4.11726	4.11726	1.23499e-08	2.65919e-07	CsaUNG030420	Scaffold000130_1	9846	11119	+	1113	protein_coding	-	-
Csa3G733290	4682	3420	1005	166	190	209	188.279	161.58	35.8255	6.72691	6.36744	9.14391	3219.48	185.633	4.11667	4.11667	3.63198e-12	1.69356e-10	Csa3G733290	Chr3	27855590	27857127	-	1051	protein_coding	-	-
Csa6G148230	747	989	910	50	65	48	22.2021	34.5352	23.9756	1.49755	1.61001	1.55214	911.579	52.6269	4.11328	4.11328	4.51573e-37	3.66868e-34	Csa6G148230	Chr6	10337485	10341202	-	1422	protein_coding	PF14634:zinc-RING finger domain|PF05495:CHY zinc finger|PF14599:Zinc-ribbon	zf-CHY
Csa7G047460	269	23	175	9	10	8	15.7904	1.58621	9.10613	0.532378	0.489194	0.510912	151.442	8.76355	4.11302	4.11302	3.71052e-07	5.48476e-06	Csa7G047460	Chr7	2933580	2934449	-	720	protein_coding	PF00097:Zinc finger, C3HC4 type (RING finger)	zf-C3HC4
Csa7G407700	744	2170	566	96	114	26	17.8764	61.2575	12.0553	2.32443	2.28272	0.679667	1273.97	73.8603	4.10634	4.10634	7.41944e-09	1.69143e-07	Csa7G407700	Chr7	15750824	15752582	-	1759	protein_coding	PF03514:GRAS domain family	GRAS
Csa3G784360	446	825	228	45	25	26	13.0268	28.3107	5.9033	1.32451	0.608535	0.826216	542.922	31.7112	4.09961	4.09961	8.15642e-11	2.88107e-09	Csa3G784360	Chr3	30476588	30478034	-	1447	protein_coding	-	-
Csa1G538190	2844	4756	1381	120	228	233	77.0508	151.385	33.1663	3.27617	5.14783	6.86783	3241.29	189.468	4.09669	4.09669	1.81031e-12	8.87221e-11	Csa1G538190	Chr1	19720079	19729718	+	1560	protein_coding	PF03446:NAD binding domain of 6-phosphogluconate dehydrogenase|PF14833:NAD-binding of NADP-dependent 3-hydroxyisobutyrate dehydrogenase	NAD_binding_2
Csa7G412840	662	3212	438	138	101	54	16.7338	95.3904	9.81446	3.51522	2.12764	1.48507	1619.31	94.6567	4.09618	4.09618	3.36642e-07	5.03248e-06	Csa7G412840	Chr7	15852664	15856714	+	1672	protein_coding	PF01553:Acyltransferase	Acyltransferase
Csa4G642390	16	110	33	5	0	5	1.1233	9.07323	2.05374	0.35374	0	0.381911	58.5725	3.51738	4.08378	4.08378	0.000405265	0.00237855	Csa4G642390	Chr4	21506152	21508382	+	602	protein_coding	-	-
Csa3G852470	3327	10548	2313	533	493	92	106.364	396.191	65.55	17.1714	13.135	3.19996	5965.01	351.811	4.08332	4.08332	1.47236e-07	2.39421e-06	Csa3G852470	Chr3	35369160	35370708	-	1322	protein_coding	PF02365:No apical meristem (NAM) protein	NAM
Csa1G135270	157	303	143	13	14	12	24.3058	55.1119	19.6246	2.02811	1.80626	2.02119	214.751	12.6964	4.08058	4.08058	3.83022e-13	2.15505e-11	Csa1G135270	Chr1	9521827	9522446	+	273	protein_coding	-	-
Csa4G107410	16	43	14	2	3	0	0.353306	1.11556	0.27404	0.0445039	0.0552069	0	26.4952	1.51578	4.07382	4.07382	0.000407044	0.00238592	Csa4G107410	Chr4	6854065	6856350	+	1914	protein_coding	PF00069:Protein kinase domain	Pkinase
novel.660	333	284	213	28	17	8	33.1933	33.2597	18.821	2.81256	1.4122	0.867586	287.166	17.1489	4.0641	4.0641	1.65092e-14	1.21931e-12	-	Chr7	12750485	12755511	+	424	-	-	-
Csa1G118370	12	15	5	0	0	2	0.139447	0.204792	0.0515057	0	0	0.0252857	11.4317	0.730415	4.05802	4.05802	0.0118003	0.0390137	Csa1G118370	Chr1	8945260	8954955	+	3637	protein_coding	PF00005:ABC transporter	ABC_tran
Csa2G023880	198	701	138	31	19	20	17.2187	71.6221	10.6383	2.71666	1.37699	1.89227	383.99	23.1057	4.05635	4.05635	4.87857e-08	9e-07	Csa2G023880	Chr2	2791539	2793892	+	486	protein_coding	PF00305:Lipoxygenase	Lipoxygenase
Csa3G020080	7429	2598	38277	1163	1480	243	269.049	110.544	1228.84	42.4443	44.6688	9.57467	14908.2	896.177	4.05606	4.05606	2.29274e-06	2.75324e-05	Csa3G020080	Chr3	2117181	2119000	+	1167	protein_coding	PF00011:Hsp20/alpha crystallin family	-
Csa4G000840	26	160	27	4	12	0	2.83214	20.4764	2.60712	0.439075	1.08934	0	79.863	4.71004	4.05583	4.05583	0.000560199	0.00314292	Csa4G000840	Chr4	194030	194417	-	388	protein_coding	-	-
Csa5G577390	239	1123	124	50	48	9	42.6208	235.286	19.6021	8.98528	7.13357	1.74615	560.016	33.6281	4.0551	4.0551	8.73023e-06	8.80232e-05	Csa5G577390	Chr5	20338514	20338750	-	237	protein_coding	-	-
Csa4G644670	120	287	128	17	14	5	11.0495	31.0481	10.4478	1.57742	1.07431	0.500894	191.557	11.4931	4.05203	4.05203	9.06828e-10	2.59552e-08	Csa4G644670	Chr4	21682394	21682852	+	459	protein_coding	PF00170:bZIP transcription factor	bZIP_1
Csa3G853170	5	49	5	3	0	1	0.114043	1.31306	0.101093	0.0689534	0	0.0248149	22.4909	1.38001	4.05045	4.05045	0.0078329	0.0281912	Csa3G853170	Chr3	35544369	35546970	+	1853	protein_coding	PF00067:Cytochrome P450	p450
Csa6G374720	25	71	22	6	2	0	4.45825	14.8756	3.47779	1.07823	0.297232	0	42.9395	2.5891	4.04591	4.04591	0.000240566	0.00153241	Csa6G374720	Chr6	16912208	16912854	-	237	protein_coding	-	-
Csa3G142960	1192	5220	8099	444	124	307	164.101	844.302	988.374	61.5963	14.2265	45.9821	4868.77	296.999	4.03556	4.03556	2.42494e-08	4.88759e-07	Csa3G142960	Chr3	9401192	9402148	+	307	protein_coding	-	-
Csa3G837040	1359	3014	640	146	167	45	53.3306	138.961	22.2635	5.77361	5.46153	1.92126	1835.29	112.539	4.02626	4.02626	8.07948e-09	1.82332e-07	Csa3G837040	Chr3	33436848	33437924	-	1077	protein_coding	PF07816:Protein of unknown function (DUF1645)	-
Csa6G010030	9431	22699	3046	971	1068	472	235.715	666.544	67.4862	24.456	22.2455	12.8347	13024.2	799.606	4.02565	4.02565	2.42954e-08	4.89221e-07	Csa6G010030	Chr6	1133563	1135253	-	1691	protein_coding	PF07014:Hs1pro-1 protein C-terminus|PF07231:Hs1pro-1 N-terminus	-
Csa3G878800	1033	1320	883	33	72	105	57.2951	86.017	43.4144	1.84446	3.32806	6.33611	1130.09	69.6514	4.02249	4.02249	1.21142e-14	9.37319e-13	Csa3G878800	Chr3	36923068	36925588	-	762	protein_coding	PF00170:bZIP transcription factor	bZIP_1
Csa2G302120	1090	130	784	35	41	46	55.3037	7.74933	35.2614	1.78951	1.73361	2.53923	650.449	40.1086	4.02145	4.02145	1.60091e-09	4.28312e-08	Csa2G302120	Chr2	14541524	14542681	+	833	protein_coding	PF04720:PDDEXK-like family of unknown function	-
Csa6G127440	630	576	249	35	22	38	9.86529	10.5971	3.45641	0.5523	0.2871	0.647395	512.735	31.8717	4.01364	4.01364	5.85814e-13	3.1327e-11	Csa6G127440	Chr6	8883163	8890675	-	2699	protein_coding	-	-
Csa6G239660	18	16	12	0	1	2	1.63956	1.71225	0.968929	0	0.0759094	0.198199	15.9231	1.01016	4.01245	4.01245	0.00108035	0.00545285	Csa6G239660	Chr6	13599697	13600464	-	464	protein_coding	-	-
Csa1G011590	9	28	6	1	1	1	0.316191	1.15573	0.186859	0.0354034	0.0292785	0.0382228	15.8492	0.983223	4.01088	4.01088	0.00274606	0.0119376	Csa1G011590	Chr1	1690016	1691218	+	1203	protein_coding	-	-
Csa7G312930	140	144	448	24	16	6	2.93501	3.54681	8.32561	0.507027	0.27954	0.136851	237.095	14.7856	4.00149	4.00149	4.39017e-10	1.33992e-08	Csa7G312930	Chr7	10868096	10872494	+	2016	protein_coding	PF00012:Hsp70 protein	HSP70
Csa5G139270	591	993	244	34	67	31	13.6418	26.9294	4.99264	0.790862	1.28884	0.778506	662.613	41.5656	3.99108	3.99108	1.6212e-10	5.40989e-09	Csa5G139270	Chr5	3473293	3475123	-	1831	protein_coding	PF14363:Domain associated at C-terminal with AAA|PF00004:ATPase family associated with various cellular activities (AAA)	AAA
Csa1G071210	6	56	8	2	1	2	0.150674	1.65223	0.178088	0.0506123	0.0209281	0.054643	26.48	1.6867	3.98834	3.98834	0.00215002	0.00977503	Csa1G071210	Chr1	7153642	7155507	-	1683	protein_coding	PF00954:S-locus glycoprotein domain|PF01453:D-mannose binding lectin|PF08276:PAN-like domain	B_lectin
Csa2G012700	466	536	81	10	46	23	26.9059	36.3596	4.14574	0.581834	2.2134	1.44479	391.918	24.6508	3.98622	3.98622	5.13902e-07	7.26582e-06	Csa2G012700	Chr2	2244274	2245005	+	732	protein_coding	-	-
Csa2G225340	1598	3283	843	177	152	80	42.0013	101.38	19.6413	4.68811	3.32944	2.28767	2082.02	131.612	3.98314	3.98314	9.04467e-11	3.16834e-09	Csa2G225340	Chr2	10976012	10977994	-	1608	protein_coding	PF04720:PDDEXK-like family of unknown function	-
Csa5G218230	1072	1663	570	85	65	77	25.4535	46.3914	11.9973	2.0338	1.2862	1.98911	1185.32	75.0574	3.98251	3.98251	1.18366e-13	7.46339e-12	Csa5G218230	Chr5	9756363	9758316	+	1780	protein_coding	-	-
Csa2G033950	2130	11361	1335	486	532	111	37.8406	237.131	21.024	8.70066	7.87646	2.14544	5592.82	353.762	3.98242	3.98242	4.98618e-06	5.39841e-05	Csa2G033950	Chr2	3265368	3271791	-	2379	protein_coding	PF03030:Inorganic H+ pyrophosphatase	-
Csa6G515500	449	1353	375	81	63	15	33.4685	118.49	24.7786	6.08432	3.91355	1.21646	795.905	50.5019	3.97635	3.97635	9.28271e-08	1.59026e-06	Csa6G515500	Chr6	26801278	26802024	+	567	protein_coding	PF07714:Protein tyrosine kinase	Pkinase_Tyr
Csa7G452040	370	139	721	33	43	5	13.2299	5.83933	22.8532	1.18907	1.28134	0.19451	393.564	25.018	3.9695	3.9695	6.05949e-08	1.09397e-06	Csa7G452040	Chr7	18905301	18906482	+	1182	protein_coding	-	-
Csa5G266820	13	5	47	2	1	1	0.164403	0.0742898	0.52689	0.0254879	0.0105392	0.0137588	20.3212	1.32149	3.9643	3.9643	0.00138657	0.00677977	Csa5G266820	Chr5	11164033	11168421	-	3342	protein_coding	PF13086:AAA domain|PF13087:AAA domain	-
Csa4G028450	10782	16599	5193	736	894	691	184.715	334.101	78.8638	12.7063	12.7639	12.8795	11710.9	751.418	3.96205	3.96205	1.70411e-14	1.24986e-12	Csa4G028450	Chr4	2927029	2930760	-	2467	protein_coding	PF02770:Acyl-CoA dehydrogenase, middle domain|PF01756:Acyl-CoA oxidase|PF00441:Acyl-CoA dehydrogenase, C-terminal domain	-
Csa3G171180	233	17	669	21	10	23	5.35775	0.459271	13.6367	0.486613	0.191632	0.575401	283.988	18.3009	3.96137	3.96137	4.045e-05	0.000334544	Csa3G171180	Chr3	11409589	11413688	-	1838	protein_coding	-	-
Csa4G050190	2723	2497	1143	188	162	96	40.2256	43.3377	14.9678	2.79866	1.99439	1.54291	2238.94	143.973	3.95856	3.95856	6.20091e-16	5.77012e-14	Csa4G050190	Chr4	4012946	4018709	-	2861	protein_coding	PF00004:ATPase family associated with various cellular activities (AAA)	AAA
Csa3G819850	21	2	39	2	2	0	1.45024	0.162272	2.38749	0.139184	0.115105	0	19.443	1.23603	3.95082	3.95082	0.00440321	0.0176187	Csa3G819850	Chr3	31844765	31846431	+	612	protein_coding	-	-
Csa5G579020	80	173	43	2	2	16	4.39108	11.1563	2.09221	0.110624	0.0914857	0.955472	107.878	7.07935	3.9506	3.9506	7.13701e-05	0.000547007	Csa5G579020	Chr5	20457945	20459074	-	770	protein_coding	PF02893:GRAM domain	GRAM
Csa3G904100	5371	7409	2212	293	399	377	152.452	247.076	55.6569	8.38075	9.43826	11.6422	5383.12	348.415	3.94962	3.94962	1.91971e-13	1.14548e-11	Csa3G904100	Chr3	39228333	39232578	-	1489	protein_coding	PF14572:Phosphoribosyl synthetase-associated domain|PF13793:N-terminal domain of ribose phosphate pyrophosphokinase	-
Csa6G052700	6669	3354	5230	452	390	191	395.315	233.582	274.815	26.9997	19.2659	12.3178	5117.66	331.753	3.94699	3.94699	1.05852e-22	2.51226e-20	Csa6G052700	Chr6	4051540	4054543	+	713	protein_coding	PF04969:CS domain	-
Csa6G128630	59	15	60	3	5	1	9.00212	2.68891	8.11521	0.461266	0.635776	0.166	43.5746	2.77875	3.94196	3.94196	7.29341e-06	7.49313e-05	Csa6G128630	Chr6	9088896	9089172	-	277	protein_coding	-	-
Csa3G126170	2088	6193	1327	280	194	224	100.624	350.644	56.6891	13.5978	7.79141	11.7446	3538.17	230.793	3.93859	3.93859	2.24909e-09	5.80776e-08	Csa3G126170	Chr3	7732902	7733891	-	877	protein_coding	PF07279:Protein of unknown function (DUF1442)	-
Csa6G426960	78	151	72	9	10	3	4.97977	11.3262	4.07477	0.579021	0.532054	0.208378	107.159	6.93751	3.93286	3.93286	6.37063e-09	1.47166e-07	Csa6G426960	Chr6	20153676	20154337	-	662	protein_coding	-	-
Csa6G406020	8481	14309	2459	749	666	454	200.359	397.159	51.4964	17.8312	13.1123	11.669	9221.81	605.479	3.92885	3.92885	1.68422e-09	4.46371e-08	Csa6G406020	Chr6	18443926	18452435	-	1789	protein_coding	PF01490:Transmembrane amino acid transporter protein	Aa_trans
Csa1G168360	9252	9691	8072	521	809	576	290.944	358.043	225.014	16.5101	21.2013	19.7066	9329.59	612.913	3.92779	3.92779	3.06406e-41	4.04513e-38	Csa1G168360	Chr1	10452789	10457383	-	1344	protein_coding	PF00795:Carbon-nitrogen hydrolase	CN_hydrolase
Csa7G387720	4600	3462	12228	333	527	468	126.82	112.137	298.842	9.2515	12.1083	14.0376	6548.08	430.987	3.9255	3.9255	2.72297e-17	3.14303e-15	Csa7G387720	Chr7	14281721	14284818	+	1533	protein_coding	PF00447:HSF-type DNA-binding	HSF_DNA-bind
Csa6G022340	98	113	20	4	7	6	7.47633	10.1282	1.35254	0.307511	0.445043	0.498001	83.4129	5.50255	3.91987	3.91987	3.4361e-06	3.89173e-05	Csa6G022340	Chr6	2289322	2289875	+	554	protein_coding	PF16845:Aspartic acid proteinase inhibitor	-
Csa6G365190	114	158	113	12	7	8	10.3615	16.8721	9.10446	1.0991	0.530223	0.791089	134.204	8.93911	3.91875	3.91875	4.47717e-13	2.46922e-11	Csa6G365190	Chr6	16539567	16540111	-	465	protein_coding	-	-
Csa6G515450	267	319	153	24	22	8	10.3528	14.5321	5.25888	0.937767	0.710902	0.337483	260.961	17.1945	3.91712	3.91712	6.38167e-12	2.80249e-10	Csa6G515450	Chr6	26783204	26785522	-	1090	protein_coding	-	-
Csa6G504480	240	325	318	24	37	4	7.31847	11.6436	8.59592	0.737493	0.940269	0.132704	303.362	19.9299	3.91489	3.91489	2.78362e-10	8.94953e-09	Csa6G504480	Chr6	25503362	25504844	+	1386	protein_coding	PF00004:ATPase family associated with various cellular activities (AAA)|PF14363:Domain associated at C-terminal with AAA	AAA
Csa2G245500	672	448	458	34	24	49	62.5584	48.9991	37.7953	3.18958	1.86195	4.96282	538.543	36.1102	3.9082	3.9082	7.88278e-18	9.79459e-16	Csa2G245500	Chr2	11868761	11870013	+	454	protein_coding	PF10950:Protein of unknown function (DUF2775)	-
Csa1G602030	79	31	349	7	5	16	2.95475	1.36222	11.5711	0.263833	0.155849	0.651074	142.594	9.60994	3.9063	3.9063	1.35127e-05	0.000129682	Csa1G602030	Chr1	23431854	23433626	-	1130	protein_coding	PF14368:Probable lipid transfer	-
Csa4G608160	30562	28021	40678	3034	2706	1264	722.819	778.618	852.832	72.3105	53.3356	32.5245	33414.3	2244.92	3.89565	3.89565	7.89489e-27	2.77939e-24	Csa4G608160	Chr4	19411289	19413820	-	1787	protein_coding	PF00903:Glyoxalase/Bleomycin resistance protein/Dioxygenase superfamily	Glyoxalase
Csa2G005340	2128	4561	900	278	253	61	144.132	362.945	54.0364	18.9745	14.2807	4.49504	2780.91	187.092	3.89313	3.89313	1.25973e-07	2.0821e-06	Csa2G005340	Chr2	889767	890390	+	624	protein_coding	-	-
Csa2G094900	2775	8082	1966	364	522	130	87.9184	300.835	55.2149	11.6213	13.7825	4.48101	4703.91	316.635	3.8924	3.8924	1.76122e-08	3.65086e-07	Csa2G094900	Chr2	7187255	7189386	-	1334	protein_coding	PF14299:Phloem protein 2|PF00646:F-box domain	F-box
Csa6G087910	1867	4373	928	226	225	103	252.908	695.97	111.435	30.8506	25.4005	15.18	2627.48	177.008	3.89128	3.89128	2.56957e-09	6.48471e-08	Csa6G087910	Chr6	5906345	5906857	-	312	protein_coding	PF05899:Protein of unknown function (DUF861)	Cupin_3
Csa2G383390	23	182	17	2	10	6	0.543971	5.05723	0.356412	0.0476668	0.197101	0.154389	84.5567	5.66525	3.89042	3.89042	0.000369789	0.00220278	Csa2G383390	Chr2	20015581	20019003	+	1787	protein_coding	PF01094:Receptor family ligand binding region|PF00497:Bacterial extracellular solute-binding proteins, family 3|PF00060:Ligand-gated ion channel	ANF_receptor
Csa7G046670	184	52	210	10	16	5	22.411	7.44114	22.6735	1.22738	1.62407	0.662566	144.761	9.68467	3.88885	3.88885	1.38205e-09	3.78638e-08	Csa7G046670	Chr7	2771890	2772236	+	347	protein_coding	-	-
Csa6G518300	132	223	30	12	18	1	5.99879	11.9066	1.20856	0.549552	0.681716	0.0494431	141.184	9.45987	3.88602	3.88602	5.96176e-05	0.000469364	Csa6G518300	Chr6	27472106	27473035	-	930	protein_coding	PF00847:AP2 domain	AP2
Csa4G304250	5532	1034	10452	379	810	24	246.891	54.2171	413.502	17.0451	30.1265	1.16533	5374.9	363.564	3.88553	3.88553	5.77864e-05	0.000456991	Csa4G304250	Chr4	12396411	12397495	-	947	protein_coding	PF02798:Glutathione S-transferase, N-terminal domain|PF00043:Glutathione S-transferase, C-terminal domain	GST_N
Csa5G152920	83	81	28	4	4	6	4.58552	5.25762	1.37128	0.222694	0.184167	0.360644	68.138	4.66331	3.88227	3.88227	5.46739e-07	7.66341e-06	Csa5G152920	Chr5	4893651	4895415	+	765	protein_coding	PF06203:CCT motif	CCT
Csa7G047400	265	1175	233	49	52	31	9.38024	48.8651	7.31106	1.74784	1.53396	1.19384	621.686	42.4434	3.87136	3.87136	1.217e-07	2.02097e-06	Csa7G047400	Chr7	2902331	2903524	+	1194	protein_coding	PF00847:AP2 domain	AP2
Csa1G043220	127	541	191	30	35	4	8.68536	43.4685	11.5791	2.06749	1.99477	0.297619	312.826	21.4	3.86324	3.86324	2.78813e-06	3.26101e-05	Csa1G043220	Chr1	4797141	4797758	-	618	protein_coding	PF00197:Trypsin and protease inhibitor	-
Csa3G827220	194	630	250	33	43	10	10.2491	39.1035	11.7079	1.75685	1.89318	0.574776	387.973	26.844	3.84705	3.84705	2.03216e-08	4.15139e-07	Csa3G827220	Chr3	32895811	32896724	+	800	protein_coding	-	-
Csa4G377150	54	16	54	4	5	0	8.84599	3.0794	7.84156	0.660314	0.682596	0	40.5052	2.75181	3.84625	3.84625	4.39723e-05	0.000360011	Csa4G377150	Chr4	15069091	15069422	-	258	protein_coding	-	-
Csa2G292850	271	1373	287	80	48	26	10.6249	63.2437	9.97451	3.16069	1.56833	1.10903	717.856	49.9847	3.84367	3.84367	9.30534e-07	1.23079e-05	Csa2G292850	Chr2	13842357	13844376	+	1078	protein_coding	PF01734:Patatin-like phospholipase	-
Csa4G296810	137	137	163	3	9	19	10.0524	11.8104	10.6021	0.221824	0.550343	1.51677	148.521	10.4715	3.84357	3.84357	1.56241e-09	4.20417e-08	Csa4G296810	Chr4	12110177	12114320	+	576	protein_coding	PF00248:Aldo/keto reductase family	Aldo_ket_red
Csa3G078260	1162	5002	319	291	164	76	30.447	153.984	7.40943	7.68367	3.58116	2.16655	2457.68	172.07	3.83608	3.83608	3.02457e-05	0.000260981	Csa3G078260	Chr3	4251462	4255110	-	1613	protein_coding	PF03151:Triose-phosphate Transporter family	-
Csa1G348950	2985	11137	1726	692	560	64	258.522	1133.22	132.51	60.3944	40.4187	6.03044	5907.83	414.113	3.8343	3.8343	2.10326e-05	0.000190022	Csa1G348950	Chr1	14026604	14027722	+	488	protein_coding	PF02298:Plastocyanin-like domain	Cu_bind_like
Csa3G180310	22	87	21	4	7	0	0.541218	2.51456	0.457957	0.0991624	0.143512	0	47.945	3.3113	3.82196	3.82196	0.000534632	0.00302681	Csa3G180310	Chr3	12395726	12397443	+	1718	protein_coding	PF01554:MatE	MatE
Csa7G394060	178	901	125	32	43	25	17.2152	102.379	10.7166	3.11874	3.46578	2.63055	452.284	31.9839	3.81997	3.81997	2.02469e-06	2.45932e-05	Csa7G394060	Chr7	15003118	15003554	-	437	protein_coding	-	-
Csa3G748180	334	871	184	31	44	37	10.4102	31.8951	5.08378	0.973671	1.1429	1.25467	510.375	36.3079	3.81266	3.81266	1.1048e-08	2.4009e-07	Csa3G748180	Chr3	29017766	29019584	-	1356	protein_coding	-	-
Csa1G051620	7589	3857	2636	291	408	364	214.544	128.107	66.0591	8.29014	9.61242	11.1956	4852.97	345.508	3.81217	3.81217	3.78807e-16	3.68734e-14	Csa1G051620	Chr1	6034020	6035950	+	1495	protein_coding	PF00403:Heavy-metal-associated domain	HMA
Csa3G652380	222	182	172	15	13	15	5.92713	5.70895	4.07077	0.403572	0.289252	0.435711	197.479	14.1889	3.80939	3.80939	2.67077e-19	4.0586e-17	Csa3G652380	Chr3	25736776	25740282	-	1583	protein_coding	PF00847:AP2 domain	AP2
Csa6G448730	4416	2036	3230	124	90	452	96.4042	52.2201	62.5066	2.72789	1.63739	10.7355	3246.45	232.196	3.80675	3.80675	2.24231e-08	4.54116e-07	Csa6G448730	Chr6	21208907	21212091	-	1936	protein_coding	PF00585:C-terminal regulatory domain of Threonine dehydratase|PF00291:Pyridoxal-phosphate dependent enzyme	PALP
Csa3G702070	3217	11332	1293	489	558	281	61.1623	253.124	21.7915	9.3687	8.84114	5.8124	5933.76	424.135	3.80618	3.80618	6.79504e-07	9.30605e-06	Csa3G702070	Chr3	26615870	26619286	-	2223	protein_coding	PF10250:GDP-fucose protein O-fucosyltransferase	-
Csa3G635870	7199	11033	3931	705	666	394	159.132	286.531	77.0271	15.704	12.2687	9.47538	7937.49	568.682	3.80285	3.80285	1.15172e-13	7.32767e-12	Csa3G635870	Chr3	24687772	24692586	-	1912	protein_coding	PF00201:UDP-glucoronosyl and UDP-glucosyl transferase	UDPGT
Csa6G095940	11566	30387	2056	1314	1399	946	415.316	1281.97	65.4448	47.5477	41.8654	36.9576	16478.3	1181.34	3.80204	3.80204	3.04398e-06	3.50017e-05	Csa6G095940	Chr6	6690944	6694502	+	1177	protein_coding	PF00719:Inorganic pyrophosphatase	Pyrophosphatase
Csa3G702590	6	56	3	1	5	0	0.398719	4.37216	0.176723	0.0669658	0.276902	0	24.9921	1.737	3.79695	3.79695	0.0140335	0.0446969	Csa3G702590	Chr3	26649283	26650425	-	636	protein_coding	-	-
Csa4G637820	70	299	130	8	11	20	1.8128	9.09739	2.98436	0.208776	0.237403	0.563506	180.101	13.0875	3.79001	3.79001	3.7898e-07	5.57464e-06	Csa4G637820	Chr4	20837886	20839861	-	1632	protein_coding	-	-
Csa4G012390	3566	13381	2048	824	672	133	221.965	978.553	113.003	51.6854	34.8589	9.0068	7083.66	515.296	3.78084	3.78084	6.473e-06	6.73454e-05	Csa4G012390	Chr4	1853638	1854869	+	679	protein_coding	PF03106:WRKY DNA -binding domain	WRKY
Csa3G912950	1129	3925	1606	213	299	57	39.1759	160.014	49.4	7.44805	8.64645	2.15187	2404.82	176.512	3.76695	3.76695	4.1285e-08	7.79324e-07	Csa3G912950	Chr3	39597173	39599440	-	1218	protein_coding	PF01027:Inhibitor of apoptosis-promoting Bax1	-
Csa1G046060	1866	5905	2392	284	427	160	45.3768	168.708	51.5632	6.95951	8.6535	4.2331	3666.97	273.953	3.74189	3.74189	1.66301e-10	5.51455e-09	Csa1G046060	Chr1	5287727	5290312	-	1738	protein_coding	PF00644:Poly(ADP-ribose) polymerase catalytic domain|PF12174:RCD1-SRO-TAF4 (RST) plant domain	-
Csa1G002110	291	2203	162	117	101	22	24.647	219.22	12.1631	9.98609	7.1291	2.02727	1014.71	75.8664	3.74052	3.74052	0.000140512	0.000970583	Csa1G002110	Chr1	349664	350162	-	499	protein_coding	PF13499:EF-hand domain pair	-
novel.24	59	116	51	6	3	9	3.25959	7.52943	2.49768	0.334041	0.138125	0.540966	80.7291	6.15572	3.73576	3.73576	6.00637e-07	8.36338e-06	-	Chr1	10260170	10261885	+	765	-	-	-
Csa1G257870	12	102	9	3	5	3	0.170248	1.70018	0.113188	0.0428905	0.0591171	0.0463062	46.9332	3.50916	3.73172	3.73172	0.00119383	0.00593627	Csa1G257870	Chr1	12638626	12641693	-	2979	protein_coding	PF13855:Leucine rich repeat|PF08263:Leucine rich repeat N-terminal domain|PF00069:Protein kinase domain	Pkinase
Csa6G484570	123	79	65	1	8	12	7.93663	5.98896	3.71792	0.0650233	0.430192	0.84242	91.7863	6.95873	3.73161	3.73161	8.99924e-07	1.19329e-05	Csa6G484570	Chr6	22408103	22408757	+	655	protein_coding	PF05498:Rapid ALkalinization Factor (RALF)	-
Csa3G198490	1756	7376	1690	511	218	185	35.1069	173.253	29.9509	10.295	3.63216	4.02397	4001.29	301.403	3.73078	3.73078	5.15805e-07	7.28299e-06	Csa3G198490	Chr3	13605948	13608153	-	2114	protein_coding	PF03321:GH3 auxin-responsive promoter	-
Csa3G047810	23	30	19	0	4	2	1.21509	1.86207	0.889799	0	0.17611	0.114955	25.2058	1.8494	3.72928	3.72928	0.00024024	0.0015308	Csa3G047810	Chr3	3335859	3336658	+	800	protein_coding	-	-
Csa1G604100	705	902	506	84	48	39	24.3632	36.6223	15.5007	2.92525	1.38238	1.46631	742.953	56.0855	3.72857	3.72857	2.07069e-14	1.49281e-12	Csa1G604100	Chr1	23554857	23558189	-	1223	protein_coding	PF01545:Cation efflux family	-
Csa1G168860	23	28	24	2	2	2	3.01887	4.31785	2.79244	0.264536	0.21877	0.285603	25.9048	1.96645	3.72692	3.72692	2.30302e-05	0.000205347	Csa1G168860	Chr1	10463014	10463335	+	322	protein_coding	-	-
Csa3G142970	206	707	460	66	11	31	21.2352	85.6251	42.0342	6.85599	0.94498	3.47669	484.857	36.7244	3.72636	3.72636	6.58987e-07	9.07417e-06	Csa3G142970	Chr3	9406851	9407467	+	410	protein_coding	-	-
Csa5G197120	1544	1130	4902	257	219	98	63.6643	54.7419	179.175	10.6787	7.52548	4.39633	2422.6	183.99	3.71863	3.71863	7.34604e-11	2.6167e-09	Csa5G197120	Chr5	8697794	8698818	+	1025	protein_coding	PF00011:Hsp20/alpha crystallin family	-
Csa7G387180	12956	26574	6163	1319	1483	1128	212.568	512.244	89.6344	21.8077	20.2772	20.135	16663.2	1272.99	3.71034	3.71034	3.17493e-10	1.01459e-08	Csa7G387180	Chr7	14191358	14204850	-	2576	protein_coding	PF00289:Carbamoyl-phosphate synthase L chain, N-terminal domain|PF02786:Carbamoyl-phosphate synthase L chain, ATP binding domain|PF00364:Biotin-requiring enzyme|PF02785:Biotin carboxylase C-terminal domain	CPSase_L_D2
novel.740	156	210	93	10	13	15	7.11242	11.2488	3.75865	0.459442	0.493944	0.744046	162.859	12.4975	3.70841	3.70841	1.26468e-10	4.30867e-09	-	Scaffold000488	15	941	-	927	-	-	-
Csa3G402970	18415	17249	9052	968	1665	1113	462.17	508.613	201.387	24.4818	34.8246	30.3908	15677.8	1199.7	3.70786	3.70786	1.55759e-18	2.12265e-16	Csa3G402970	Chr3	19499694	19503030	-	1684	protein_coding	-	-
novel.238	22	20	17	0	4	1	1.76101	1.88088	1.20627	0	0.266833	0.0870873	20.3311	1.48419	3.70641	3.70641	0.000675934	0.00367415	-	Chr3	24641796	24642378	+	528	-	-	-
Csa5G410730	8590	10047	3513	475	791	612	240.112	329.952	87.0472	13.3799	18.4263	18.6118	7891.18	605.464	3.70404	3.70404	2.46875e-13	1.44053e-11	Csa5G410730	Chr5	14854097	14857382	-	1512	protein_coding	PF03951:Glutamine synthetase, beta-Grasp domain|PF00120:Glutamine synthetase, catalytic domain	-
Csa6G004520	1472	4897	943	225	413	44	23.6911	92.5979	13.4538	3.6492	5.53948	0.770454	2706.01	207.715	3.70255	3.70255	8.42942e-06	8.51936e-05	Csa6G004520	Chr6	375934	382116	+	2626	protein_coding	PF00069:Protein kinase domain|PF04564:U-box domain	Pkinase
Csa4G622820	44	54	37	7	2	2	2.4501	3.53279	1.82637	0.392795	0.0928115	0.121165	47.0763	3.65779	3.69926	3.69926	2.58551e-06	3.0596e-05	Csa4G622820	Chr4	19997673	20001567	-	759	protein_coding	PF03171:2OG-Fe(II) oxygenase superfamily	2OG-FeII_Oxy
Csa5G146300	32	170	21	4	8	8	1.54566	9.64731	0.899166	0.194698	0.32203	0.420408	84.0355	6.51271	3.68866	3.68866	0.000150776	0.00102869	Csa5G146300	Chr5	4057631	4058950	+	875	protein_coding	PF00847:AP2 domain	AP2
Csa1G597060	144	972	216	52	63	9	8.12556	64.4392	10.8044	2.95687	2.9626	0.552522	495.951	38.5009	3.68398	3.68398	3.10912e-05	0.000266967	Csa1G597060	Chr1	22628713	22629662	+	749	protein_coding	PF04525:LURP-one-related	-
Csa2G009490	19112	20383	14111	1779	2199	651	434.977	545.032	284.691	40.8013	41.7087	16.1197	18653.1	1454.69	3.68043	3.68043	3.37736e-15	2.9e-13	Csa2G009490	Chr2	1707401	1709257	-	1857	protein_coding	PF03822:NAF domain|PF00069:Protein kinase domain	Pkinase
Csa6G237600	7866	13411	6818	732	832	820	231.834	464.384	178.13	21.7406	20.4356	26.2938	9958.29	779.832	3.67475	3.67475	9.48805e-18	1.15182e-15	Csa6G237600	Chr6	13470345	13471778	-	1434	protein_coding	PF14543:Xylanase inhibitor N-terminal|PF14541:Xylanase inhibitor C-terminal	-
Csa6G513640	6	50	19	2	5	0	0.325109	3.18303	0.912615	0.109206	0.225782	0	27.3869	2.07527	3.67463	3.67463	0.00363343	0.0150458	Csa6G513640	Chr6	26624801	26626922	-	780	protein_coding	PF00249:Myb-like DNA-binding domain	Myb_DNA-binding
Csa2G021500	4788	4535	10943	910	526	184	376.836	419.342	763.468	72.1734	34.5005	15.7555	6651.99	522.169	3.67114	3.67114	3.27669e-10	1.04108e-08	Csa2G021500	Chr2	2544538	2545074	-	537	protein_coding	PF00197:Trypsin and protease inhibitor	-
Csa3G760510	72	261	37	11	15	8	4.5691	19.4595	2.0814	0.703443	0.793288	0.552337	138.112	10.8388	3.66579	3.66579	1.37874e-05	0.000131838	Csa3G760510	Chr3	29331803	29333110	-	666	protein_coding	PF00999:Sodium/hydrogen exchanger family	Na_H_Exchanger
Csa4G627800	120	56	81	12	6	3	8.92905	4.89559	5.34275	0.899794	0.372063	0.242863	86.4695	6.83333	3.66369	3.66369	1.73897e-08	3.61183e-07	Csa4G627800	Chr4	20401756	20402323	-	568	protein_coding	-	-
Csa6G223490	491	1167	283	62	65	46	23.5815	65.8497	12.0485	3.00068	2.60162	2.40361	709.272	55.9557	3.66327	3.66327	3.9762e-09	9.58781e-08	Csa6G223490	Chr6	13096054	13098827	+	880	protein_coding	-	-
Csa7G029430	50	91	26	3	8	4	2.3428	5.00957	1.07993	0.141653	0.31239	0.203912	60.4093	4.71361	3.66105	3.66105	7.26634e-06	7.47623e-05	Csa7G029430	Chr7	1567982	1568883	+	902	protein_coding	PF07649:C1-like domain|PF03107:C1 domain	C1_3
novel.575	106	46	89	10	2	7	7.35633	3.75065	5.47522	0.699347	0.115672	0.52853	80.2067	6.49863	3.65356	3.65356	1.7387e-07	2.7929e-06	-	Chr6	17230077	17232065	+	609	-	-	-
Csa2G368850	4072	3559	1524	71	144	528	96.3065	98.8938	31.9513	1.69217	2.83826	13.5862	3223.98	257.13	3.64905	3.64905	2.88979e-06	3.35079e-05	Csa2G368850	Chr2	17817613	17819814	+	1787	protein_coding	PF00314:Thaumatin family	Thaumatin
Csa2G416770	6	44	16	4	2	0	0.179848	1.54953	0.425137	0.120823	0.0499603	0	24.1279	1.91257	3.64231	3.64231	0.00444854	0.0177697	Csa2G416770	Chr2	21586675	21588084	+	1410	protein_coding	PF00069:Protein kinase domain	Pkinase
Csa6G493900	193	429	85	17	39	11	7.06844	18.4594	2.75957	0.627413	1.19034	0.438304	259.269	20.678	3.63956	3.63956	1.02405e-06	1.33772e-05	Csa6G493900	Chr6	23822810	23823963	-	1154	protein_coding	-	-
Csa5G190560	24	198	264	4	14	22	1.34707	13.0568	13.1352	0.226243	0.654858	1.34343	164.701	13.3041	3.63469	3.63469	6.31545e-05	0.000493166	Csa5G190560	Chr5	8623214	8623966	-	753	protein_coding	PF00011:Hsp20/alpha crystallin family	-
Csa3G166310	9	36	8	1	3	1	0.30479	1.43236	0.240162	0.0341268	0.0846682	0.0368446	19.5994	1.54272	3.62777	3.62777	0.00296763	0.0127331	Csa3G166310	Chr3	11069100	11071491	+	1248	protein_coding	PF00583:Acetyltransferase (GNAT) family	Acetyltransf_1
Csa2G368260	44	3	242	17	5	0	6.32525	0.506687	30.8387	2.4627	0.599013	0	87.9634	7.1493	3.62206	3.62206	0.0104742	0.0355785	Csa2G368260	Chr2	17758877	17759342	-	294	protein_coding	-	-
Csa4G625030	405	1268	434	41	75	76	16.1481	59.399	15.3395	1.64736	2.49212	3.29683	765.169	62.6058	3.61157	3.61157	6.15278e-09	1.42662e-07	Csa4G625030	Chr4	20186611	20187670	+	1060	protein_coding	PF07228:Stage II sporulation protein E (SpoIIE)	SpoIIE
Csa3G710790	32012	69998	12442	2991	4545	3182	1380.57	3546.71	475.656	129.987	163.351	149.301	42054	3445.3	3.60952	3.60952	2.1956e-08	4.46776e-07	Csa3G710790	Chr3	26897124	26898835	+	980	protein_coding	PF00226:DnaJ domain	DnaJ
Csa2G225350	171	380	94	14	27	19	14.4543	37.738	7.04346	1.19253	1.90199	1.74732	235.237	19.2279	3.60945	3.60945	7.93566e-08	1.38069e-06	Csa2G225350	Chr2	10977997	10978584	-	500	protein_coding	-	-
Csa2G406120	13	18	3	2	0	1	2.90706	4.72908	0.594686	0.45069	0	0.243291	12.3554	1.04174	3.60614	3.60614	0.0141885	0.045136	Csa2G406120	Chr2	20977651	20977924	-	189	protein_coding	-	-
Csa3G175640	1094	1167	653	120	85	54	101.62	127.358	53.7688	11.2326	6.57993	5.45721	1021.79	84.0919	3.60275	3.60275	1.33996e-14	1.02181e-12	Csa3G175640	Chr3	11832700	11833154	-	455	protein_coding	-	-
novel.256	145	600	135	26	33	24	3.14918	15.31	2.59908	0.569037	0.597289	0.567096	325.474	26.7916	3.60118	3.60118	5.76875e-07	8.04844e-06	-	Chr3	34992691	34995083	+	1946	-	-	-
Csa1G501850	7	14	68	1	2	4	0.171507	0.402999	1.47689	0.02469	0.0408371	0.106625	28.1054	2.35859	3.60106	3.60106	0.00170305	0.00804776	Csa1G501850	Chr1	17732416	17735061	-	1725	protein_coding	PF08392:FAE1/Type III polyketide synthase-like protein|PF08541:3-Oxoacyl-[acyl-carrier-protein (ACP)] synthase III C terminal	-
Csa1G032450	6796	1964	2415	369	420	190	217.432	73.8251	68.4925	11.8969	11.1985	6.61362	3774.45	311.704	3.59766	3.59766	2.80201e-11	1.09e-09	Csa1G032450	Chr1	3451337	3453508	-	1321	protein_coding	PF00651:BTB/POZ domain|PF02135:TAZ zinc finger	BTB
Csa3G120510	125	28	726	19	15	32	8.04113	2.11621	41.3999	1.23168	0.804155	2.23961	269.034	22.3099	3.59695	3.59695	0.000135809	0.00094396	Csa3G120510	Chr3	7009926	7010665	+	657	protein_coding	-	-
Csa4G050260	1248	1681	815	78	209	67	20.5316	32.4915	11.8856	1.29313	2.86547	1.19922	1324.4	109.321	3.59558	3.59558	9.41045e-12	4.0157e-10	Csa4G050260	Chr4	4068883	4071961	-	2569	protein_coding	PF00999:Sodium/hydrogen exchanger family	Na_H_Exchanger
Csa5G374720	5360	6665	2841	281	435	603	192.633	281.422	90.5091	10.1768	13.0285	23.5775	5273.17	436.964	3.59341	3.59341	5.80885e-12	2.59409e-10	Csa5G374720	Chr5	13883439	13884614	+	1176	protein_coding	PF00313:'Cold-shock' DNA-binding domain|PF00098:Zinc knuckle	CSD
Csa1G042190	46	65	23	1	4	7	10.8008	17.9311	4.78722	0.236612	0.782711	1.78819	47.92	4.01371	3.59158	3.59158	5.61813e-05	0.000445632	Csa1G042190	Chr1	4138867	4139046	-	180	protein_coding	-	-
novel.636	21	104	14	3	9	2	0.734725	4.27496	0.4342	0.10577	0.262415	0.0761293	52.2309	4.26294	3.58933	3.58933	0.000711597	0.00384132	-	Chr6	25448142	25450130	-	1208	-	PF03492:SAM dependent carboxyl methyltransferase	-
novel.186	8	34	25	5	1	0	0.522586	2.6094	1.44765	0.329136	0.0544389	0	23.5335	1.97109	3.5799	3.5799	0.00384251	0.015745	-	Chr2	17030528	17032449	-	647	-	-	-
Csa5G593440	8431	7232	6237	737	1103	201	350.373	353.104	229.765	30.8643	38.2004	9.0879	7538.18	631.271	3.57738	3.57738	3.19199e-11	1.22813e-09	Csa5G593440	Chr5	21542501	21543776	-	1017	protein_coding	PF00067:Cytochrome P450	p450
Csa3G127040	10	133	10	4	10	2	0.280639	4.38523	0.248773	0.113122	0.233878	0.0610652	58.7852	4.88096	3.57215	3.57215	0.00303644	0.0129809	Csa3G127040	Chr3	7954802	7958470	-	1506	protein_coding	-	-
Csa2G425770	2284	2723	1821	296	173	144	103.574	145.077	73.2019	13.5265	6.53799	7.10453	2382.46	201.114	3.56676	3.56676	2.96359e-16	2.96682e-14	Csa2G425770	Chr2	22111869	22113826	-	932	protein_coding	-	-
Csa3G142990	11	97	13	5	4	3	0.612524	6.34593	0.641697	0.280568	0.185623	0.181747	45.8158	3.90595	3.54887	3.54887	0.00128296	0.00632583	Csa3G142990	Chr3	9412240	9413389	-	759	protein_coding	PF01918:Alba	-
Csa3G435530	8283	10815	6119	881	904	577	336.286	515.871	220.221	36.0442	30.5866	25.4867	8866.46	761.63	3.54106	3.54106	2.59979e-19	3.97937e-17	Csa3G435530	Chr3	20501596	20502739	+	1041	protein_coding	-	-
Csa6G507520	6	10	147	7	3	3	0.221278	0.433292	4.80575	0.26015	0.0922041	0.120372	49.6997	4.30274	3.53867	3.53867	0.00330814	0.0139226	Csa6G507520	Chr6	26077903	26079303	-	1146	protein_coding	PF00182:Chitinase class I|PF00187:Chitin recognition protein	-
Csa5G608500	574	596	471	34	71	48	22.9731	28.0251	16.7103	1.37128	2.36814	2.09009	567.884	48.8931	3.53439	3.53439	1.78377e-20	3.42532e-18	Csa5G608500	Chr5	23483825	23484880	+	1056	protein_coding	PF07859:alpha/beta hydrolase fold	Abhydrolase_3
Csa3G855420	4	39	6	3	2	0	0.146623	1.67958	0.194962	0.110816	0.0610962	0	18.509	1.5743	3.53337	3.53337	0.0150101	0.0472306	Csa3G855420	Chr3	35762079	35764312	-	1153	protein_coding	PF04367:Protein of unknown function (DUF502)	-
Csa1G073620	19	149	11	7	5	6	1.23352	11.365	0.633053	0.45796	0.270522	0.423798	68.414	5.95786	3.52336	3.52336	0.0012132	0.0060184	Csa1G073620	Chr1	7438774	7440159	-	651	protein_coding	PF12142:Polyphenol oxidase middle domain	-
Csa7G447030	1899	2332	1308	222	148	145	74.8691	108.019	45.7132	8.82	4.86274	6.21959	1946.37	169.453	3.52247	3.52247	4.55682e-16	4.33576e-14	Csa7G447030	Chr7	17840965	17842848	-	1072	protein_coding	PF00857:Isochorismatase family	Isochorismatase
Csa1G464560	193	570	99	25	44	19	16.9584	58.8431	7.71114	2.21363	3.22197	1.81634	319.042	27.7045	3.52112	3.52112	1.95807e-06	2.39215e-05	Csa1G464560	Chr1	16649648	16650128	-	481	protein_coding	PF04520:Senescence regulator	-
Csa3G164470	3429	6935	1788	504	409	274	76.3159	181.337	35.2753	11.3036	7.58599	6.63459	4418.12	384.971	3.52052	3.52052	3.12417e-09	7.68241e-08	Csa3G164470	Chr3	10814731	10818195	+	1899	protein_coding	PF00198:2-oxoacid dehydrogenases acyltransferase (catalytic domain)|PF00364:Biotin-requiring enzyme|PF02817:e3 binding domain	Biotin_lipoyl
Csa2G352420	3154	5899	2563	269	520	343	110.166	242.08	79.3582	9.46841	15.1367	13.0346	4147.84	361.729	3.519	3.519	4.32327e-13	2.40317e-11	Csa2G352420	Chr2	16296486	16297695	-	1210	protein_coding	-	-
Csa4G126430	1176	361	4461	111	183	203	34.636	12.4917	116.469	3.29444	4.49172	6.50478	1864.56	162.879	3.51744	3.51744	1.53955e-06	1.93456e-05	Csa4G126430	Chr4	7652326	7654013	-	1435	protein_coding	PF01190:Pollen proteins Ole e I like	-
Csa6G403620	9284	22717	3226	1304	1408	844	251.526	723.089	77.4762	35.6011	31.7901	24.8775	13035.6	1143.22	3.51122	3.51122	4.56296e-07	6.53891e-06	Csa6G403620	Chr6	18128535	18131637	+	1560	protein_coding	PF07063:Domain of unknown function (DUF1338)	-
Csa4G642460	4052	16382	2945	928	1319	219	155.686	739.503	100.305	35.9307	42.2344	9.15461	8697.26	762.88	3.51081	3.51081	1.32996e-05	0.000127927	Csa4G642460	Chr4	21537669	21538768	-	1100	protein_coding	PF13912:C2H2-type zinc finger	-
Csa4G001560	22	40	12	0	2	5	0.672315	1.43616	0.325078	0	0.0509356	0.16624	26.731	2.38553	3.50904	3.50904	0.00232791	0.0104311	Csa4G001560	Chr4	304302	306864	-	1383	protein_coding	PF02458:Transferase family	-
novel.455	1072	696	1072	85	94	80	29.6319	22.6031	26.2673	2.36767	2.16538	2.40586	953.326	84.2656	3.50171	3.50171	1.35004e-39	1.58427e-36	-	Chr5	13259351	13261675	+	1529	-	-	-
Csa6G495860	52	174	70	10	10	9	2.99828	11.7872	3.57785	0.58104	0.480518	0.564582	106.907	9.46702	3.49724	3.49724	7.01578e-07	9.57947e-06	Csa6G495860	Chr6	24143914	24144646	+	733	protein_coding	PF00170:bZIP transcription factor	bZIP_1
Csa4G308490	229	265	42	15	39	3	5.41606	7.36354	0.880548	0.357501	0.768695	0.0771943	193.879	17.0798	3.4938	3.4938	0.000126216	0.000886856	Csa4G308490	Chr4	12611641	12613427	-	1787	protein_coding	PF02458:Transferase family	-
Csa7G413890	190	917	29	56	31	31	8.19407	46.4632	1.10867	2.43373	1.11416	1.45453	434.056	38.9366	3.4789	3.4789	0.000565008	0.00316402	Csa7G413890	Chr7	15919135	15920669	+	980	protein_coding	PF00249:Myb-like DNA-binding domain	Myb_DNA-binding
Csa5G189930	159	114	118	10	15	12	4.69602	3.95577	3.08938	0.297626	0.369203	0.385594	133.445	11.9614	3.47843	3.47843	9.29675e-15	7.35488e-13	Csa5G189930	Chr5	8551263	8552693	+	1431	protein_coding	PF13041:PPR repeat family	-
Csa3G746570	8	20	11	1	3	0	0.674877	1.98225	0.82259	0.0850105	0.21091	0	13.8463	1.17751	3.47841	3.47841	0.00654099	0.0243572	Csa3G746570	Chr3	28939324	28939910	+	501	protein_coding	PF01190:Pollen proteins Ole e I like	-
Csa1G613540	12435	26135	7292	1561	1629	1399	117.416	289.933	61.0359	14.8533	12.8187	14.372	16651.2	1494.67	3.47772	3.47772	4.39598e-10	1.33992e-08	Csa1G613540	Chr1	24086429	24099456	-	4476	protein_coding	PF01799:[2Fe-2S] binding domain|PF03450:CO dehydrogenase flavoprotein C-terminal domain|PF00111:2Fe-2S iron-sulfur cluster binding domain|PF01315:Aldehyde oxidase and xanthine dehydrogenase, a/b hammerhead domain|PF02738:Molybdopterin-binding domain of aldehyde dehydrogenase|PF00941:FAD binding domain in molybdopterin dehydrogenase	Fer2
Csa7G237300	2665	8631	1734	533	777	96	152.414	579.939	87.909	30.718	37.0331	5.97331	4814.47	432.72	3.47545	3.47545	1.81033e-05	0.000166476	Csa7G237300	Chr7	8473099	8473928	-	739	protein_coding	-	-
Csa4G304760	356	237	665	38	86	0	21.4331	16.764	35.4906	2.30545	4.31494	0	410.85	36.9124	3.47261	3.47261	0.000976168	0.00500475	Csa4G304760	Chr4	12404430	12405235	-	702	protein_coding	PF00043:Glutathione S-transferase, C-terminal domain|PF13417:Glutathione S-transferase, N-terminal domain	GST_C
Csa3G732630	13515	2611	52997	1902	2854	1315	504.149	114.431	1752.47	71.4975	88.7233	53.3684	21336.4	1922.03	3.47259	3.47259	1.17036e-05	0.000113872	Csa3G732630	Chr3	27788359	27789491	-	1133	protein_coding	PF04832:SOUL heme-binding protein	-
Csa1G426450	19	195	22	4	11	10	0.222628	2.68444	0.22851	0.0472307	0.107414	0.12748	89.8288	8.08237	3.47186	3.47186	0.000943396	0.00487698	Csa1G426450	Chr1	15742973	15747542	+	3607	protein_coding	-	-
Csa6G344280	4804	6886	3208	571	560	346	93.8683	158.08	55.5656	11.2432	9.11896	7.35543	5282.9	476.171	3.47158	3.47158	9.62073e-15	7.5546e-13	Csa6G344280	Chr6	15650190	15654705	-	2163	protein_coding	PF00646:F-box domain	F-box
Csa1G268280	12820	10499	23380	1351	1556	1361	608.794	585.765	984.199	64.651	61.5791	70.3164	15401.1	1389.33	3.47068	3.47068	7.9941e-29	3.37719e-26	Csa1G268280	Chr1	12996004	12997771	+	890	protein_coding	PF08212:Lipocalin-like domain	Lipocalin_2
Csa6G516870	2285	4776	1704	333	353	202	275.139	675.651	181.883	40.4061	35.4227	26.4626	3157.64	285.166	3.46861	3.46861	5.5386e-11	2.02059e-09	Csa6G516870	Chr6	26954646	26955258	+	351	protein_coding	PF12609:Wound-induced protein	-
Csa1G256790	74	31	49	3	3	8	6.81383	3.35363	3.99956	0.278368	0.230209	0.80143	51.6467	4.77571	3.46744	3.46744	3.29773e-06	3.75312e-05	Csa1G256790	Chr1	12573914	12574672	-	459	protein_coding	-	-
novel.177	24	138	14	6	14	0	1.45529	9.83132	0.75253	0.366631	0.707472	0	66.6469	5.94607	3.46728	3.46728	0.00544113	0.0210115	-	Chr2	10968450	10973334	-	697	-	-	-
Csa3G703160	15	8	9	0	1	2	1.61314	1.01079	0.857983	0	0.0896234	0.234005	10.8683	1.01016	3.46091	3.46091	0.00909653	0.0317843	Csa3G703160	Chr3	26715285	26717141	+	393	protein_coding	PF05093:Cytokine-induced anti-apoptosis inhibitor 1, Fe-S biogenesis	-
Csa3G730940	385	257	251	35	27	23	29.5312	23.1605	17.0667	2.70537	1.72594	1.9194	305.281	27.7923	3.4603	3.4603	1.36773e-17	1.63224e-15	Csa3G730940	Chr3	27416206	27417003	-	551	protein_coding	PF01161:Phosphatidylethanolamine-binding protein	-
Csa7G446750	299	427	173	21	31	37	21.8633	36.6831	11.2136	1.5474	1.88907	2.94349	320.247	29.2885	3.45314	3.45314	3.52495e-10	1.11297e-08	Csa7G446750	Chr7	17713134	17713711	+	578	protein_coding	-	-
Csa1G038320	8503	9301	3528	702	895	560	259.287	333.221	95.3661	21.5717	22.7444	18.5786	7572.23	692.354	3.45098	3.45098	7.56769e-13	3.99631e-11	Csa1G038320	Chr1	3614647	3616350	+	1386	protein_coding	PF00085:Thioredoxin	-
novel.182	86	40	82	5	11	4	1.16237	0.635181	0.982459	0.0681008	0.123902	0.0588194	69.0439	6.22939	3.44793	3.44793	1.89667e-08	3.90102e-07	-	Chr2	12152800	12156124	-	3127	-	PF14432:DYW family of nucleic acid deaminases	-
Csa2G372860	9	86	11	5	2	4	0.932298	10.4666	1.01009	0.521939	0.172657	0.450805	40.2111	3.71167	3.44603	3.44603	0.00296256	0.0127166	Csa2G372860	Chr2	18614275	18614682	-	408	protein_coding	PF01277:Oleosin	-
Csa7G394610	1126	254	914	55	109	54	119.873	31.7694	86.255	5.90041	9.67052	6.25449	750.12	68.8184	3.44439	3.44439	1.89581e-10	6.23758e-09	Csa7G394610	Chr7	15027587	15027983	+	397	protein_coding	PF00462:Glutaredoxin	-
Csa7G073460	4	13	13	0	2	1	0.256147	0.978059	0.737952	0	0.106733	0.0696698	10.338	0.924701	3.4429	3.4429	0.0144682	0.0458532	Csa7G073460	Chr7	4869085	4869744	+	660	protein_coding	-	-
Csa5G515040	299	1186	316	74	98	23	63.8232	297.43	59.793	15.9176	17.4331	5.34135	662.135	60.8468	3.44122	3.44122	3.17548e-06	3.62767e-05	Csa5G515040	Chr5	18014144	18014399	+	198	protein_coding	-	-
Csa4G062380	19640	28637	8848	2187	2417	1309	523.042	896.017	208.88	58.6924	53.6431	37.9272	20519.5	1894	3.43742	3.43742	1.25269e-10	4.27474e-09	Csa4G062380	Chr4	4973321	4976507	+	1587	protein_coding	PF00464:Serine hydroxymethyltransferase	SHMT
Csa2G428910	7	45	17	1	2	4	0.315068	2.37965	0.678284	0.045357	0.0750202	0.195877	25.1555	2.35859	3.43055	3.43055	0.00261302	0.0114697	Csa2G428910	Chr2	22312263	22314822	+	939	protein_coding	PF00664:ABC transporter transmembrane region	ABC_membrane
Csa7G027810	19	38	9	1	4	2	0.608348	1.42947	0.255445	0.0322653	0.106733	0.0696698	24.0425	2.18767	3.42997	3.42997	0.0013091	0.00644722	Csa7G027810	Chr7	1486731	1490006	-	1320	protein_coding	PF00295:Glycosyl hydrolases family 28	-
Csa6G149360	90	202	59	4	9	22	6.67329	17.5971	3.87798	0.298879	0.556137	1.77475	127.432	11.9054	3.4295	3.4295	3.29521e-05	0.000281118	Csa6G149360	Chr6	10415454	10416076	-	570	protein_coding	-	-
Csa3G144740	2098	3862	1262	305	157	260	30.0068	64.8964	16.0004	4.39595	1.87135	4.0458	2602.88	242.046	3.42736	3.42736	4.32212e-09	1.03393e-07	Csa3G144740	Chr3	9625727	9632158	+	2955	protein_coding	PF08699:Argonaute linker 1 domain|PF02170:PAZ domain|PF16486:N-terminal domain of argonaute|PF16488:Argonaute linker 2 domain|PF16487:Mid domain of argonaute|PF02171:Piwi domain	Piwi
Csa3G750900	152	137	101	16	15	8	14.9052	15.7837	8.77956	1.58108	1.22582	0.853496	135.107	12.5302	3.42456	3.42456	6.43131e-12	2.81843e-10	Csa3G750900	Chr3	29168861	29169678	+	431	protein_coding	PF01246:Ribosomal protein L24e	-
Csa4G622790	163	489	107	36	26	18	4.45894	15.7161	2.59468	0.992394	0.592732	0.535713	279.408	26.0248	3.42357	3.42357	1.72372e-06	2.1349e-05	Csa4G622790	Chr4	19990836	19992476	+	1545	protein_coding	PF12854:PPR repeat|PF13041:PPR repeat family	-
Csa4G303110	3043	1647	1473	275	223	113	123.545	78.5613	53.0128	11.251	7.54515	4.99133	2109.33	196.676	3.42251	3.42251	1.5491e-13	9.45712e-12	Csa4G303110	Chr4	12317998	12320504	+	1041	protein_coding	-	-
Csa3G710230	3905	14542	1756	787	864	547	77.7764	340.286	31.0033	15.7957	14.3411	11.8531	7568.45	707.687	3.41873	3.41873	5.70791e-06	6.05565e-05	Csa3G710230	Chr3	26832204	26835241	-	2122	protein_coding	-	-
Csa3G748780	73	49	275	6	19	12	3.96566	3.12739	13.2429	0.328459	0.860177	0.709235	125.659	11.7273	3.41854	3.41854	3.41892e-06	3.87643e-05	Csa3G748780	Chr3	29088269	29089046	+	778	protein_coding	-	-
Csa2G352410	460	165	126	11	35	29	21.2708	8.96403	5.16479	0.512574	1.34876	1.45895	256.978	24.1031	3.4134	3.4134	2.54666e-07	3.93224e-06	Csa2G352410	Chr2	16292164	16293782	-	914	protein_coding	PF00249:Myb-like DNA-binding domain	Myb_DNA-binding
Csa6G198280	3080	988	2053	176	297	133	247.478	93.2689	146.228	14.2507	19.8877	11.6266	2034.44	191.193	3.41042	3.41042	5.21496e-14	3.55341e-12	Csa6G198280	Chr6	12724000	12724525	-	526	protein_coding	PF00462:Glutaredoxin	-
Csa3G149320	17151	42907	7534	2411	2924	1946	243.491	715.673	94.8146	34.4928	34.5949	30.0575	24920.8	2344.24	3.41013	3.41013	1.90024e-07	3.02022e-06	Csa3G149320	Chr3	9977949	9986955	-	2977	protein_coding	PF00501:AMP-binding enzyme	AMP-binding
Csa1G186620	422	301	321	58	44	5	39.7227	33.2878	26.7847	5.50164	3.4516	0.51205	355.883	33.7545	3.39487	3.39487	1.01771e-06	1.33228e-05	Csa1G186620	Chr1	11281213	11281661	+	449	protein_coding	-	-
Csa7G396470	4247	6485	2288	288	444	617	98.3001	176.35	46.9444	6.71741	8.56438	15.5372	4664.02	446.962	3.3836	3.3836	1.35358e-09	3.71803e-08	Csa7G396470	Chr7	15279527	15283615	-	1826	protein_coding	PF00097:Zinc finger, C3HC4 type (RING finger)	zf-C3HC4
Csa2G049960	20802	30325	10504	2566	2258	1696	440.912	755.164	197.36	54.8077	39.8853	39.1101	22068	2119.06	3.38045	3.38045	2.28666e-11	9.06213e-10	Csa2G049960	Chr2	4128761	4133856	+	1994	protein_coding	-	-
Csa4G011660	7597	15717	3374	832	1306	796	216.947	527.319	85.4106	23.9426	31.081	24.7309	9752.63	937.494	3.3788	3.3788	3.15592e-08	6.17817e-07	Csa4G011660	Chr4	1692724	1695948	+	1480	protein_coding	-	-
Csa4G637770	19	26	10	1	4	1	1.0152	1.63216	0.473644	0.0538435	0.178114	0.0581316	19.6075	1.82246	3.37618	3.37618	0.00155057	0.00743199	Csa4G637770	Chr4	20814156	20814946	+	791	protein_coding	-	-
Csa6G509050	247	220	97	23	21	15	4.51134	4.7209	1.5705	0.423326	0.319646	0.298069	198.54	19.133	3.37417	3.37417	1.3356e-09	3.67343e-08	Csa6G509050	Chr6	26102502	26105297	-	2314	protein_coding	PF13193:AMP-binding enzyme C-terminal domain|PF00501:AMP-binding enzyme	AMP-binding
Csa3G881700	11	37	18	4	2	1	1.10956	4.38483	1.60949	0.406589	0.168124	0.109742	23.6407	2.27778	3.3711	3.3711	0.00117198	0.00584552	Csa3G881700	Chr3	37262352	37262770	+	419	protein_coding	-	-
Csa3G002550	13	38	25	3	3	2	1.07732	3.69981	1.83653	0.250531	0.207188	0.180322	26.7894	2.58446	3.36648	3.36648	0.000246694	0.00156437	Csa3G002550	Chr3	354655	355549	-	510	protein_coding	PF00330:Aconitase family (aconitate hydratase)	Aconitase
Csa5G341040	3072	5541	2662	388	583	259	76.5991	162.324	58.8392	9.74927	12.1147	7.02617	4008.59	388.929	3.36488	3.36488	9.64536e-13	5.00587e-11	Csa5G341040	Chr5	13233859	13236734	-	1695	protein_coding	PF00249:Myb-like DNA-binding domain	Myb_DNA-binding
Csa3G739050	1047	2679	666	190	155	133	46.3843	139.441	26.155	8.48233	5.72265	6.4105	1606.18	156.204	3.36212	3.36212	4.73703e-08	8.77722e-07	Csa3G739050	Chr3	28563194	28564147	+	954	protein_coding	PF04520:Senescence regulator	-
Csa5G613550	1701	2166	1531	138	223	203	67.3771	100.8	53.7575	5.50839	7.36129	8.74823	1880.79	183.202	3.35993	3.35993	9.18001e-20	1.46901e-17	Csa5G613550	Chr5	24149610	24152555	+	1067	protein_coding	-	-
Csa2G232990	3212	7633	1422	331	549	481	136.572	381.307	53.5972	14.1825	19.4536	22.2509	4511.65	441.213	3.35404	3.35404	3.02789e-07	4.59469e-06	Csa2G232990	Chr2	11304182	11305175	-	994	protein_coding	PF06094:Gamma-glutamyl cyclotransferase, AIG2-like	-
Csa3G728000	231	357	75	26	51	1	15.571	28.2726	4.48149	1.7661	2.86495	0.0733366	240.653	23.4273	3.35376	3.35376	0.000675501	0.00367369	Csa3G728000	Chr3	27183487	27184113	-	627	protein_coding	PF04654:Protein of unknown function, DUF599	-
Csa1G005550	286	575	150	35	43	33	76.0223	179.571	35.3446	9.37521	9.52544	9.54345	367.408	35.9204	3.35336	3.35336	4.36637e-08	8.1765e-07	Csa1G005550	Chr1	1039860	1040122	+	159	protein_coding	-	-
Csa2G370550	468	973	388	62	92	48	35.2578	86.1223	25.9118	4.70694	5.77615	3.93429	656.286	64.2393	3.35028	3.35028	2.17969e-10	7.11618e-09	Csa2G370550	Chr2	18325201	18330592	-	561	protein_coding	PF01486:K-box region	K-box
Csa5G136870	5472	1802	5702	427	742	176	487.91	188.774	450.689	38.3672	55.1365	17.0735	4244.22	416.289	3.3492	3.3492	8.60306e-10	2.46906e-08	Csa5G136870	Chr5	3247308	3247781	+	474	protein_coding	-	-
Csa5G637160	146	1077	98	70	39	41	6.30938	54.6817	3.75419	3.04838	1.40456	1.92767	502.92	49.5624	3.34325	3.34325	0.000245466	0.00155846	Csa5G637160	Chr5	26414541	26415722	+	978	protein_coding	PF02365:No apical meristem (NAM) protein	NAM
Csa2G423560	158	536	220	22	21	53	8.8918	35.4397	10.9752	1.24765	0.984902	3.24507	329.89	32.6726	3.34069	3.34069	2.0486e-06	2.4862e-05	Csa2G423560	Chr2	21953604	21954354	-	751	protein_coding	PF00643:B-box zinc finger	zf-B_box
Csa4G314390	3298	11509	2697	505	833	639	73.0158	299.362	52.9302	11.2667	15.3693	15.3916	6448.54	637.222	3.33901	3.33901	2.49172e-07	3.86153e-06	Csa4G314390	Chr4	13060033	13062060	-	1909	protein_coding	PF00847:AP2 domain	AP2
Csa5G517130	15656	29647	12886	2261	3136	1132	455.081	1012.47	332.034	66.2287	75.9671	35.799	20782	2055.53	3.33763	3.33763	1.10973e-10	3.83645e-09	Csa5G517130	Chr5	18096858	18099821	-	1454	protein_coding	PF04720:PDDEXK-like family of unknown function	-
Csa6G425740	771	5013	392	195	255	262	40.7321	311.152	18.358	10.3814	11.227	15.0591	2352.49	232.982	3.33588	3.33588	0.000140923	0.000972786	Csa6G425740	Chr6	19945711	19946559	+	800	protein_coding	-	-
Csa2G023890	229	944	178	60	53	40	16.6871	80.8183	11.498	4.40589	3.21856	3.17118	502.133	49.731	3.33532	3.33532	5.07238e-06	5.48051e-05	Csa2G023890	Chr2	2795743	2796582	+	580	protein_coding	PF00305:Lipoxygenase	Lipoxygenase
novel.204	16	156	16	5	14	4	0.333774	3.82341	0.295876	0.105109	0.24339	0.0907839	71.6554	7.06863	3.32748	3.32748	0.00218779	0.00991261	-	Chr3	4677406	4679520	+	2026	-	-	-
Csa3G820520	746	338	793	48	47	90	23.4766	12.497	22.1221	1.52221	1.23264	3.08145	619.685	62.2537	3.32069	3.32069	4.51992e-12	2.06208e-10	Csa3G820520	Chr3	31939209	31942473	-	1343	protein_coding	PF01490:Transmembrane amino acid transporter protein	Aa_trans
Csa1G005770	1523	5469	581	363	476	78	136.085	574.133	46.0197	32.6855	35.4454	7.58267	2841	284.437	3.31972	3.31972	0.000134092	0.000933869	Csa1G005770	Chr1	1157879	1158351	+	473	protein_coding	-	-
Csa1G162100	445	588	364	38	35	74	20.0935	31.1937	14.5698	1.72909	1.31706	3.63533	489.587	49.6707	3.30643	3.30643	1.65639e-10	5.50124e-09	Csa1G162100	Chr1	10162208	10164884	-	936	protein_coding	PF00170:bZIP transcription factor|PF14144:Seed dormancy control	bZIP_1
Csa4G303700	190	85	599	14	32	39	18.5884	9.77014	51.9483	1.38024	2.60904	4.15116	275.542	27.9308	3.30569	3.30569	3.09721e-06	3.54977e-05	Csa4G303700	Chr4	12354884	12355315	-	432	protein_coding	PF00011:Hsp20/alpha crystallin family	-
Csa7G278230	4961	6343	3603	586	606	449	115.905	174.109	74.6198	13.7965	11.7991	11.4129	5238.99	531.73	3.30043	3.30043	6.63469e-18	8.39189e-16	Csa7G278230	Chr7	9811538	9813841	-	1809	protein_coding	PF13639:Ring finger domain	-
Csa7G305380	18	7	13	0	2	2	2.22443	1.01634	1.42412	0	0.205976	0.268901	12.6712	1.28991	3.29771	3.29771	0.00690259	0.0254946	Csa7G305380	Chr7	10603587	10603928	-	342	protein_coding	-	-
Csa1G042200	7855	13135	6018	1001	1093	916	122.639	240.939	83.2899	15.7491	14.2215	15.5595	9607.7	978.9	3.29494	3.29494	7.10299e-14	4.71813e-12	Csa1G042200	Chr1	4144920	4150271	-	2707	protein_coding	PF04083:Partial alpha/beta-hydrolase lipase region	-
Csa5G175720	389	130	726	30	59	38	24.723	9.70705	40.9019	1.92136	3.12496	2.62755	397.88	40.531	3.29442	3.29442	9.32087e-09	2.06378e-07	Csa5G175720	Chr5	7329434	7330833	-	665	protein_coding	PF02966:Mitosis protein DIM1	-
Csa6G006830	69	39	36	7	2	6	3.45116	2.29178	1.59615	0.352819	0.0833656	0.3265	49.255	5.11862	3.29426	3.29426	1.00665e-05	9.95789e-05	Csa6G006830	Chr6	601323	603191	+	845	protein_coding	PF02453:Reticulon	-
Csa3G852560	5028	4572	4609	477	586	468	93.7795	100.187	76.2036	8.96538	9.1086	9.49674	4862.38	496.203	3.29267	3.29267	1.27006e-45	2.23562e-42	Csa3G852560	Chr3	35463256	35466070	+	2266	protein_coding	PF00067:Cytochrome P450	p450
Csa3G184580	95	14	506	17	44	3	2.0146	0.348808	9.512	0.363289	0.777605	0.0692154	187.978	19.155	3.2893	3.2893	0.00278048	0.0120649	Csa3G184580	Chr3	12957567	12961277	-	1993	protein_coding	PF01061:ABC-2 type transporter|PF00005:ABC transporter	ABC2_membrane
Csa3G101810	12580	57529	8847	2661	4501	2370	407.42	2188.98	253.988	86.8449	121.482	83.5077	29543.8	3024.81	3.28789	3.28789	9.22445e-06	9.22139e-05	Csa3G101810	Chr3	5109676	5111172	+	1305	protein_coding	PF02365:No apical meristem (NAM) protein	NAM
Csa5G579030	115	214	55	15	2	24	7.86469	17.1946	3.33428	1.03374	0.113987	1.78571	139.367	14.3985	3.28555	3.28555	0.000308866	0.00188942	Csa5G579030	Chr5	20462052	20462959	-	618	protein_coding	PF02893:GRAM domain	GRAM
Csa2G055050	914	3851	1922	273	435	87	23.4687	116.174	43.7474	7.06387	9.30836	2.4304	2397.49	245.81	3.28502	3.28502	1.59808e-06	2.00215e-05	Csa2G055050	Chr2	4206906	4209419	-	1646	protein_coding	PF05199:GMC oxidoreductase|PF00732:GMC oxidoreductase	-
Csa4G001620	7	50	13	6	1	1	0.250295	2.10048	0.412054	0.216194	0.0297986	0.0389019	25.9372	2.67457	3.28324	3.28324	0.00777898	0.0280449	Csa4G001620	Chr4	341906	343507	+	1182	protein_coding	-	-
Csa2G396190	4	16	47	0	4	3	0.129248	0.607404	1.34623	0	0.107712	0.105463	21.6383	2.21461	3.28251	3.28251	0.0100753	0.0345041	Csa2G396190	Chr2	20358440	20359999	+	1308	protein_coding	PF00657:GDSL-like Lipase/Acylhydrolase	Lipase_GDSL
Csa3G020090	340	437	914	61	112	15	18.3993	27.7841	43.8454	3.32651	5.05104	0.883138	558.449	57.4441	3.27667	3.27667	2.65448e-07	4.07786e-06	Csa3G020090	Chr3	2120395	2122000	+	781	protein_coding	PF00011:Hsp20/alpha crystallin family	-
Csa1G528540	143	477	38	27	36	18	3.29182	12.9006	0.775424	0.626327	0.690627	0.450805	247.43	25.7779	3.25998	3.25998	0.000175464	0.0011714	Csa1G528540	Chr1	18537255	18543750	-	1836	protein_coding	PF00933:Glycosyl hydrolase family 3 N terminal domain|PF01915:Glycosyl hydrolase family 3 C-terminal domain	Glyco_hydro_3
Csa7G074940	19	51	15	4	4	2	1.49538	4.71587	1.04652	0.317246	0.262361	0.171255	30.9548	3.20248	3.25942	3.25942	0.000546638	0.00307943	Csa7G074940	Chr7	5167256	5167792	-	537	protein_coding	PF14226:non-haem dioxygenase in morphine synthesis N-terminal	-
Csa7G043570	203	758	288	39	63	45	4.79845	21.0507	6.03467	0.928982	1.24104	1.15727	452.783	47.2509	3.2589	3.2589	1.50356e-07	2.44117e-06	Csa7G043570	Chr7	2383028	2387095	-	1788	protein_coding	PF07731:Multicopper oxidase|PF07732:Multicopper oxidase	-
Csa7G405850	144	227	454	26	38	25	7.47671	13.8474	20.8958	1.36038	1.64427	1.41223	272.956	28.5556	3.25533	3.25533	3.15071e-11	1.21446e-09	Csa7G405850	Chr7	15519490	15520689	-	814	protein_coding	PF00226:DnaJ domain	DnaJ
novel.251	17	87	18	2	3	9	0.550146	3.30782	0.516366	0.0652224	0.0809081	0.316875	45.3739	4.80265	3.25463	3.25463	0.00208274	0.00952246	-	Chr3	32688669	32689974	+	1306	-	PF00646:F-box domain	F-box
Csa3G901170	198	69	94	6	15	18	4.95753	2.02975	2.08633	0.151387	0.312992	0.49033	121.648	12.7996	3.25405	3.25405	3.72204e-07	5.49411e-06	Csa3G901170	Chr3	38911764	38913451	+	1688	protein_coding	PF13639:Ring finger domain	-
Csa6G012800	130	94	255	5	19	26	9.74174	8.27588	16.9391	0.377573	1.18656	2.11974	156.589	16.5019	3.25303	3.25303	5.25825e-07	7.40466e-06	Csa6G012800	Chr6	1366115	1366678	-	564	protein_coding	PF10604:Polyketide cyclase / dehydrase and lipid transport	-
novel.401	226	776	160	80	37	21	5.78891	23.353	3.63299	2.06498	0.789826	0.585226	429.514	45.0815	3.25175	3.25175	3.32834e-05	0.000283002	-	Chr4	13432071	13435261	-	1650	-	-	-
Csa4G291910	43	252	85	12	12	20	4.30654	29.652	7.54632	1.2111	1.00157	2.17925	139.111	14.7203	3.2447	3.2447	4.83502e-05	0.000391603	Csa4G291910	Chr4	11453218	11453639	+	422	protein_coding	-	-
novel.650	366	21	1308	56	66	48	24.1321	1.62677	76.4501	3.72083	3.6266	3.44328	520.354	54.9363	3.24403	3.24403	0.000728522	0.00392029	-	Chr7	6445930	6454751	+	641	-	-	-
Csa1G423190	761	800	878	83	74	108	22.3977	27.6631	22.907	2.46169	1.81506	3.45826	832.218	88.22	3.24239	3.24239	4.83824e-21	9.92215e-19	Csa1G423190	Chr1	15469470	15471987	+	1436	protein_coding	PF00847:AP2 domain	AP2
novel.368	72	109	30	5	6	13	1.12788	2.00609	0.416589	0.0789293	0.0783291	0.221559	76.0834	8.11752	3.24045	3.24045	4.35698e-05	0.000356854	-	Chr4	22263288	22266186	+	2698	-	-	-
Csa3G236040	78	32	79	5	5	10	1.81331	0.874021	1.62803	0.117135	0.0968701	0.252927	62.3107	6.74215	3.2332	3.2332	9.99923e-07	1.31406e-05	Csa3G236040	Chr3	15212072	15214618	+	1818	protein_coding	-	-
Csa3G893360	2806	7808	2158	650	607	293	76.2658	249.33	51.9936	17.803	13.749	8.66415	4663.39	496.687	3.23076	3.23076	2.03794e-07	3.21971e-06	Csa3G893360	Chr3	38287057	38291717	-	1555	protein_coding	-	-
Csa3G180260	21	148	6	11	2	8	0.95538	7.91064	0.241971	0.504298	0.0758277	0.39597	67.2031	7.20211	3.22851	3.22851	0.00767899	0.0277698	Csa3G180260	Chr3	12347142	12348070	-	929	protein_coding	PF00847:AP2 domain	AP2
Csa7G044810	107	190	141	26	14	10	10.6156	22.1467	12.4005	2.5994	1.15753	1.07939	152.807	16.3635	3.22445	3.22445	8.95605e-09	1.99135e-07	Csa7G044810	Chr7	2580443	2580868	-	426	protein_coding	PF00643:B-box zinc finger	zf-B_box
Csa7G351890	8807	6885	8087	312	864	1418	177.079	162.644	144.14	6.32167	14.4775	31.0193	8078.04	865.105	3.22328	3.22328	6.37487e-09	1.47166e-07	Csa7G351890	Chr7	12563487	12566063	-	2102	protein_coding	-	-
Csa3G177960	318	239	625	65	46	18	10.6245	9.38151	18.5105	2.18843	1.2808	0.65429	386.98	41.4295	3.22257	3.22257	1.63534e-09	4.34507e-08	Csa3G177960	Chr3	12091802	12093502	+	1265	protein_coding	PF06232:Embryo-specific protein 3, (ATS3)	-
Csa6G031950	546	107	517	28	62	38	14.4136	3.31862	12.0984	0.744864	1.364	1.09139	379.32	40.6937	3.21918	3.21918	7.7533e-08	1.35574e-06	Csa6G031950	Chr6	2576892	2579734	+	1601	protein_coding	PF00170:bZIP transcription factor|PF14144:Seed dormancy control	bZIP_1
Csa4G361820	7683	36364	10753	2457	2682	1615	263.141	1463.26	326.47	84.8008	76.5521	60.1791	20120	2171.22	3.21202	3.21202	8.9439e-07	1.1867e-05	Csa4G361820	Chr4	14624274	14625865	+	1234	protein_coding	PF02365:No apical meristem (NAM) protein	NAM
Csa3G904140	7	19	7	1	2	1	0.130387	0.4158	0.115582	0.0187705	0.0310463	0.0202653	11.926	1.26297	3.21007	3.21007	0.00995711	0.034199	Csa3G904140	Chr3	39251741	39258698	-	2269	protein_coding	PF00072:Response regulator receiver domain|PF00249:Myb-like DNA-binding domain	Myb_DNA-binding
Csa2G403680	478	327	461	51	53	39	5.09002	4.09103	4.35159	0.547267	0.470336	0.451827	426.594	46.3214	3.20354	3.20354	2.54591e-27	9.27193e-25	Csa2G403680	Chr2	20697867	20702810	-	3969	protein_coding	PF00931:NB-ARC domain	NB-ARC
Csa3G202220	24495	32858	7223	2550	2898	2358	706.663	1113.7	184.718	74.1332	69.6746	74.0107	23330.3	2534.45	3.20245	3.20245	5.59761e-08	1.0193e-06	Csa3G202220	Chr3	13857951	13862168	-	1465	protein_coding	PF00571:CBS domain	CBS
Csa4G638330	679	2959	298	135	154	200	19.068	97.6279	7.41837	3.82039	3.60411	6.11057	1483.58	161.789	3.19706	3.19706	8.73066e-05	0.00064913	Csa4G638330	Chr4	20855257	20857779	+	1505	protein_coding	PF05147:Lanthionine synthetase C-like protein	-
Csa6G494950	3840	10845	1580	465	710	836	155.157	514.829	56.5919	18.9335	23.9078	36.7505	6036.23	661.229	3.19045	3.19045	9.52634e-06	9.4828e-05	Csa6G494950	Chr6	23861950	23863803	-	1046	protein_coding	PF00887:Acyl CoA binding protein	-
Csa6G511660	661	798	547	70	52	106	13.4182	19.0321	9.84317	1.43195	0.879704	2.34107	699.368	76.9376	3.18827	3.18827	1.6099e-11	6.53958e-10	Csa6G511660	Chr6	26372976	26376473	+	2082	protein_coding	PF00083:Sugar (and other) transporter	Sugar_tr
Csa1G369490	618	362	203	40	44	53	43.4597	29.9088	12.6546	2.83463	2.57865	4.05499	410.621	45.1956	3.1859	3.1859	1.77968e-09	4.69903e-08	Csa1G369490	Chr1	14280909	14281509	+	601	protein_coding	-	-
Csa3G535620	5519	5673	398	443	481	488	163.459	197.403	10.4493	13.2218	11.8723	15.7248	4208.37	462.632	3.18534	3.18534	8.74128e-05	0.000649691	Csa3G535620	Chr3	21698795	21701292	-	1427	protein_coding	-	-
Csa3G238180	94	187	57	14	18	10	2.82362	6.59953	1.51778	0.423784	0.450601	0.326809	122.264	13.4233	3.18051	3.18051	1.58578e-06	1.98792e-05	Csa3G238180	Chr3	15311677	15315437	+	1407	protein_coding	-	-
Csa3G033800	883	4022	1433	258	357	187	24.0925	128.931	34.6596	7.09379	8.11765	5.5511	2309.02	255.437	3.17576	3.17576	5.31073e-07	7.46861e-06	Csa3G033800	Chr3	2439980	2442566	+	1549	protein_coding	PF02358:Trehalose-phosphatase	-
Csa6G239670	8	28	3	2	2	1	0.700028	2.87857	0.232703	0.176357	0.145847	0.095201	14.6208	1.60124	3.17359	3.17359	0.0158701	0.0493848	Csa6G239670	Chr6	13600491	13601161	+	483	protein_coding	-	-
Csa3G728030	542	844	309	75	82	52	5.91458	10.8208	2.98909	0.824753	0.745727	0.617368	606.743	67.3002	3.17107	3.17107	9.18918e-10	2.62301e-08	Csa3G728030	Chr3	27194839	27198883	+	3873	protein_coding	PF13855:Leucine rich repeat|PF08263:Leucine rich repeat N-terminal domain|PF07714:Protein tyrosine kinase	Pkinase_Tyr
Csa2G011450	3920	4655	2979	294	495	578	106.612	148.742	71.8204	8.05761	11.2194	17.1027	4038.15	449.016	3.16913	3.16913	1.4582e-13	9.03272e-12	Csa2G011450	Chr2	2026602	2031004	-	1554	protein_coding	PF00170:bZIP transcription factor|PF12498:Basic leucine-zipper C terminal	bZIP_1
Csa6G518190	1672	2103	2276	336	200	166	83.8265	123.873	101.152	16.9755	8.35634	9.0546	2067.89	230.232	3.1675	3.1675	4.44637e-16	4.2498e-14	Csa6G518190	Chr6	27402820	27403662	-	843	protein_coding	-	-
Csa6G006690	120	5	359	19	17	15	5.50076	0.26928	14.5879	0.877673	0.649429	0.748081	149.079	16.6609	3.16374	3.16374	0.00205719	0.00942366	Csa6G006690	Chr6	495865	498721	+	922	protein_coding	-	-
Csa5G208470	2081	3935	665	322	322	204	92.0961	204.601	26.0884	14.3603	11.8759	9.82235	2448.32	273.503	3.16193	3.16193	1.62174e-06	2.02688e-05	Csa5G208470	Chr5	9263385	9266360	+	955	protein_coding	PF14226:non-haem dioxygenase in morphine synthesis N-terminal	-
Csa6G318160	3917	3990	3622	454	336	539	160.26	191.795	131.364	18.7183	11.4565	23.9926	3966.21	444.416	3.15869	3.15869	1.62419e-17	1.90598e-15	Csa6G318160	Chr6	15002434	15003757	-	1033	protein_coding	PF00847:AP2 domain	AP2
Csa3G822330	730	737	598	111	58	72	17.1978	20.3991	12.4884	2.63518	1.13873	1.84543	713.648	80.0681	3.15865	3.15865	5.02931e-14	3.438e-12	Csa3G822330	Chr3	32218544	32223847	-	1794	protein_coding	PF00232:Glycosyl hydrolase family 1	Glyco_hydro_1
Csa3G750350	838	1322	668	97	172	85	15.8609	29.3974	11.2077	1.85009	2.71302	1.75033	1001.44	111.971	3.15862	3.15862	5.15379e-12	2.32614e-10	Csa3G750350	Chr3	29138685	29141756	+	2233	protein_coding	PF00447:HSF-type DNA-binding	HSF_DNA-bind
Csa1G422980	22	15	22	1	4	2	1.03427	0.828509	0.916836	0.0473751	0.156716	0.102296	19.8471	2.18767	3.1554	3.1554	0.000498683	0.00284438	Csa1G422980	Chr1	15338674	15339751	+	899	protein_coding	PF06955:Xyloglucan endo-transglycosylase (XET) C-terminus|PF00722:Glycosyl hydrolases family 16	-
Csa4G003660	3562	11689	1567	696	1034	493	119.008	458.831	46.4095	23.4331	28.7901	17.9203	6271.9	704.74	3.15357	3.15357	1.70674e-05	0.000158328	Csa4G003660	Chr4	673060	674324	+	1265	protein_coding	PF00170:bZIP transcription factor	bZIP_1
Csa6G007470	6968	10877	2948	932	851	798	159.705	292.896	59.8956	21.5261	16.2548	19.899	7505.92	844.766	3.15142	3.15142	1.28455e-08	2.75188e-07	Csa6G007470	Chr6	698862	702475	-	1844	protein_coding	PF05694:56kDa selenium binding protein (SBP56)	-
Csa4G646260	2410	6224	1557	457	599	267	65.3765	198.366	37.4412	12.4928	13.5417	7.88011	3726.92	419.667	3.1503	3.1503	3.59487e-07	5.32873e-06	Csa4G646260	Chr4	22052038	22053595	+	1558	protein_coding	PF13359:DDE superfamily endonuclease	-
Csa3G823030	202	369	191	18	19	53	6.80268	14.5998	5.70188	0.610856	0.533241	1.94187	270.169	30.76	3.14156	3.14156	1.26527e-06	1.61978e-05	Csa3G823030	Chr3	32396591	32400741	+	1255	protein_coding	PF09265:Cytokinin dehydrogenase 1, FAD and cytokinin binding|PF01565:FAD binding domain	FAD_binding_4
Csa6G358130	40	113	63	7	6	13	1.79656	5.96286	2.5083	0.316824	0.224582	0.635246	76.7388	8.79406	3.13858	3.13858	1.46748e-05	0.000139065	Csa6G358130	Chr6	16065201	16066141	+	941	protein_coding	PF03087:Arabidopsis protein of unknown function	-
Csa7G407820	230	254	184	23	11	43	9.54888	12.3894	6.77171	0.962255	0.380591	1.94227	232.131	26.5613	3.13822	3.13822	2.8532e-07	4.35149e-06	Csa7G407820	Chr7	15832337	15835526	+	1018	protein_coding	PF03106:WRKY DNA -binding domain	WRKY
Csa7G045570	1319	1518	1127	184	259	59	49.246	66.5872	37.2998	6.9228	8.05874	2.39659	1376.79	156.243	3.13738	3.13738	6.24268e-10	1.84684e-08	Csa7G045570	Chr7	2700685	2702888	-	1132	protein_coding	PF16166:Chloroplast import apparatus Tic20-like	-
Csa4G358630	4178	8032	2154	571	751	521	59.1359	133.567	27.0262	8.14435	8.85858	8.02299	5211.09	593.514	3.13409	3.13409	2.21009e-08	4.4802e-07	Csa4G358630	Chr4	14453212	14457040	-	2986	protein_coding	PF01734:Patatin-like phospholipase|PF11815:Domain of unknown function (DUF3336)	-
Csa2G353480	33155	30021	33258	3620	5196	2922	686.896	730.736	610.794	75.5768	89.7125	65.8626	32865.5	3745.23	3.13332	3.13332	5.20071e-38	5.23117e-35	Csa2G353480	Chr2	16352391	16356007	-	2040	protein_coding	PF08491:Squalene epoxidase	-
Csa6G418940	131	10	592	34	21	23	6.71918	0.602613	26.9168	1.75736	0.897648	1.28348	224.075	25.7756	3.12221	3.12221	0.00198183	0.00914822	Csa6G418940	Chr6	19309051	19309874	+	824	protein_coding	PF00201:UDP-glucoronosyl and UDP-glucosyl transferase	UDPGT
Csa5G321490	14	122	12	2	9	9	1.79303	18.3574	1.36237	0.258123	0.960599	1.25406	56.3848	6.48113	3.11818	3.11818	0.00577402	0.0220631	Csa5G321490	Chr5	13039489	13039818	-	330	protein_coding	PF02874:ATP synthase alpha/beta family, beta-barrel domain	ATP-synt_ab_N
Csa5G223100	101	248	146	13	29	21	8.85619	25.5488	11.3484	1.1487	2.11916	2.00337	175.155	20.1795	3.11339	3.11339	5.73398e-08	1.04323e-06	Csa5G223100	Chr5	10218770	10219251	-	482	protein_coding	-	-
Csa6G152350	420	724	246	77	56	44	10.2429	20.7446	5.3182	1.89235	1.13816	1.16746	499.718	57.7816	3.1123	3.1123	3.22536e-08	6.28499e-07	Csa6G152350	Chr6	10792805	10799924	+	1733	protein_coding	PF14144:Seed dormancy control|PF00170:bZIP transcription factor	bZIP_1
Csa5G517190	53	121	169	11	20	11	1.42222	3.81479	4.02008	0.297456	0.447263	0.321145	115.799	13.3332	3.11147	3.11147	1.12673e-07	1.8949e-06	Csa5G517190	Chr5	18138684	18141432	+	1575	protein_coding	PF04784:Protein of unknown function, DUF547|PF14389:Leucine-zipper of ternary complex factor MIP1	-
Csa4G003640	3096	4857	1392	409	475	325	141.002	259.888	56.1979	18.7709	18.0285	16.1036	3368.98	389.924	3.11085	3.11085	8.79024e-09	1.96483e-07	Csa4G003640	Chr4	665971	668856	+	928	protein_coding	PF12428:Protein of unknown function (DUF3675)|PF12906:RING-variant domain	-
Csa3G760000	137	42	98	15	12	6	28.8069	10.3757	18.2666	3.17838	2.1028	1.3726	91.7133	10.6222	3.10885	3.10885	5.72251e-07	7.9892e-06	Csa3G760000	Chr3	29320640	29320840	-	201	protein_coding	-	-
Csa4G645850	861	2030	591	193	188	81	51.5431	142.777	31.3625	11.6429	9.37922	5.27556	1265.47	147.46	3.10043	3.10043	4.38193e-07	6.33969e-06	Csa4G645850	Chr4	21839965	21841024	+	706	protein_coding	-	-
Csa2G381800	124	717	86	48	67	16	3.02235	20.5322	1.85814	1.17897	1.36094	0.424287	349.986	40.8232	3.09673	3.09673	0.000505549	0.00288069	Csa2G381800	Chr2	19623288	19625382	+	1734	protein_coding	PF10358:N-terminal C2 in EEIG1 and EHBP1 proteins	-
Csa1G062290	22674	47388	19549	4606	4757	2382	651.903	1600.72	498.237	133.449	113.98	74.5097	32117.2	3758.74	3.09498	3.09498	1.60173e-09	4.28312e-08	Csa1G062290	Chr1	6569775	6574134	+	1470	protein_coding	PF05184:Saposin-like type B, region 1|PF00026:Eukaryotic aspartyl protease	Asp
Csa2G382470	1630	3452	772	175	255	330	164.417	409.093	69.029	17.7883	21.4358	36.215	2138.28	251.051	3.09061	3.09061	1.43801e-06	1.81996e-05	Csa2G382470	Chr2	19706277	19706695	-	419	protein_coding	-	-
Csa1G708660	489	1553	296	97	114	101	22.5133	84.0029	12.0803	4.50028	4.37397	5.05903	864.701	101.589	3.08923	3.08923	5.49713e-06	5.87631e-05	Csa1G708660	Chr1	28899968	28901694	+	918	protein_coding	PF14299:Phloem protein 2	-
Csa4G279870	562	263	303	41	55	43	21.9321	12.0585	10.482	1.61237	1.78874	1.8257	382.536	44.959	3.08882	3.08882	1.45793e-13	9.03272e-12	Csa4G279870	Chr4	10777323	10778497	-	1083	protein_coding	PF07859:alpha/beta hydrolase fold	Abhydrolase_3
Csa2G346030	43	142	108	23	4	9	1.54014	5.97547	3.42902	0.830149	0.119397	0.350711	102.573	12.186	3.08114	3.08114	0.000127686	0.000896351	Csa2G346030	Chr2	15481031	15483577	-	1180	protein_coding	PF05055:Protein of unknown function (DUF677)	-
Csa3G270270	5256	9765	2206	747	779	742	122.73	267.892	45.6621	17.5773	15.1591	18.8501	6271.89	741.593	3.0802	3.0802	2.15431e-07	3.38583e-06	Csa3G270270	Chr3	16343102	16350047	-	1810	protein_coding	PF07859:alpha/beta hydrolase fold	Abhydrolase_3
Csa3G819860	83	54	102	11	10	8	2.32467	1.77693	2.53244	0.310466	0.233413	0.243775	79.5094	9.44008	3.08001	3.08001	6.11789e-10	1.815e-08	Csa3G819860	Chr3	31846595	31848628	+	1509	protein_coding	-	-
Csa7G257320	63	239	85	17	8	24	1.71452	7.64174	2.05058	0.466216	0.18144	0.710605	140.698	16.7535	3.07773	3.07773	7.08091e-05	0.000543693	Csa7G257320	Chr7	9232062	9233789	+	1553	protein_coding	PF00083:Sugar (and other) transporter	Sugar_tr
Csa3G850640	8404	9366	6791	1142	1324	708	214.745	281.18	153.825	29.4063	28.1946	19.6828	8535.58	1015.25	3.0714	3.0714	8.87783e-19	1.2419e-16	Csa3G850640	Chr3	35026816	35028825	+	1654	protein_coding	-	-
Csa2G360760	231	78	699	51	61	9	22.4437	8.90371	60.2028	4.99334	4.93917	0.951353	316.301	37.6031	3.0699	3.0699	0.000146108	0.00100007	Csa2G360760	Chr2	17114671	17115105	+	435	protein_coding	-	-
Csa2G009610	34	71	7	10	3	2	2.04698	5.02212	0.373585	0.606699	0.150521	0.131003	41.4971	4.95234	3.06725	3.06725	0.00490074	0.0192485	Csa2G009610	Chr2	1785644	1787212	+	702	protein_coding	-	-
Csa1G537470	772	676	992	163	118	27	38.7505	39.8658	44.1396	8.24491	4.9361	1.47448	820.929	98.0085	3.06514	3.06514	9.47562e-08	1.61675e-06	Csa1G537470	Chr1	19492733	19493574	+	842	protein_coding	PF08031:Berberine and berberine like	BBE
Csa7G043050	54	174	54	15	19	5	2.14903	8.13561	1.90501	0.601557	0.630148	0.216488	102.818	12.2153	3.06228	3.06228	7.36563e-05	0.000562488	Csa7G043050	Chr7	2356271	2357332	-	1062	protein_coding	PF03595:Voltage-dependent anion channel	C4dic_mal_tran
Csa5G613600	60	248	32	25	5	15	2.98687	14.5047	1.41212	1.25413	0.207432	0.812404	127.469	15.3336	3.05966	3.05966	0.00138504	0.00677698	Csa5G613600	Chr5	24180276	24183307	-	849	protein_coding	-	-
Csa2G297760	13	173	37	12	2	15	0.640366	10.0121	1.61563	0.595668	0.0821025	0.803882	83.6017	10.0968	3.05771	3.05771	0.00569206	0.021821	Csa2G297760	Chr2	14225439	14227072	+	858	protein_coding	PF00847:AP2 domain	AP2
Csa4G312880	1572	2260	1690	117	186	383	77.3449	130.641	73.7093	5.801	7.62665	20.5019	1921.87	231.485	3.05458	3.05458	2.47287e-08	4.96997e-07	Csa4G312880	Chr4	13017566	13018424	+	859	protein_coding	PF10604:Polyketide cyclase / dehydrase and lipid transport	-
Csa3G733970	163	89	184	17	27	11	8.82082	5.65854	8.82664	0.92706	1.21766	0.647635	144.567	17.321	3.05039	3.05039	2.64669e-11	1.0353e-09	Csa3G733970	Chr3	27950862	27951909	-	781	protein_coding	PF00106:short chain dehydrogenase	adh_short
Csa5G146920	45	46	79	4	7	10	4.32247	5.19124	6.72671	0.387184	0.56035	1.04505	56.7546	6.96338	3.04333	3.04333	8.15232e-07	1.09473e-05	Csa5G146920	Chr5	4157160	4157599	-	440	protein_coding	-	-
Csa6G426370	55	126	22	12	10	6	1.87613	5.04969	0.665242	0.412496	0.284277	0.222673	74.7008	9.04794	3.04089	3.04089	0.000244669	0.00155386	Csa6G426370	Chr6	20039467	20040705	-	1239	protein_coding	PF04564:U-box domain	U-box
Csa7G419630	4832	7629	3678	623	914	643	200.413	371.757	135.228	26.039	31.5926	29.0152	5725.18	701.258	3.02912	3.02912	1.67018e-12	8.26211e-11	Csa7G419630	Chr7	16055157	16056272	+	1019	protein_coding	-	-
Csa3G126990	3499	3205	3033	406	427	422	81.0314	87.2029	62.2641	9.47487	8.24098	10.6326	3341.04	410.907	3.024	3.024	3.10877e-29	1.36805e-26	Csa3G126990	Chr3	7930649	7934914	+	1825	protein_coding	PF09737:De-etiolated protein 1 Det1	-
Csa2G020850	292	548	66	39	46	41	12.0873	26.6514	2.42185	1.62686	1.58689	1.84649	333.779	41.0343	3.02354	3.02354	5.49016e-05	0.000436596	Csa2G020850	Chr2	2458305	2459325	-	1021	protein_coding	PF11250:Fantastic Four meristem regulator	-
Csa7G354530	773	1042	387	141	150	19	31.2933	49.5602	13.888	5.75213	5.06063	0.836838	785.583	96.5968	3.02193	3.02193	2.98172e-05	0.000257704	Csa7G354530	Chr7	12740253	12741296	+	1044	protein_coding	PF04720:PDDEXK-like family of unknown function	-
Csa3G914590	1177	898	2694	164	269	165	31.0324	27.8169	62.964	4.35733	5.91061	4.73303	1550.89	190.987	3.02112	3.02112	4.73714e-13	2.5856e-11	Csa3G914590	Chr3	39700369	39701971	-	1603	protein_coding	-	-
novel.130	86	38	31	4	13	4	6.66921	3.4622	2.13105	0.312589	0.840157	0.337483	53.0793	6.45061	3.01718	3.01718	7.23299e-05	0.000553159	-	Chr2	5430537	5431230	+	545	-	-	-
Csa1G002130	63410	41478	12114	3620	4306	7350	1823.11	1401.09	308.744	104.882	103.174	229.91	41248.2	5113.4	3.012	3.012	3.54833e-06	4.00167e-05	Csa1G002130	Chr1	369875	372508	+	1470	protein_coding	PF00764:Arginosuccinate synthase	-
Csa6G498400	35	71	27	11	4	3	1.34355	3.20211	0.918766	0.425516	0.127964	0.125292	47.7841	5.93556	3.01088	3.01088	0.00032923	0.00199036	Csa6G498400	Chr6	24557694	24558794	-	1101	protein_coding	PF00201:UDP-glucoronosyl and UDP-glucosyl transferase	UDPGT
Csa2G428920	30	178	66	14	13	11	0.459393	3.20241	0.895908	0.216037	0.165901	0.183262	99.9095	12.3898	3.0102	3.0102	0.00013426	0.00093444	Csa2G428920	Chr2	22315438	22319669	+	2760	protein_coding	PF00005:ABC transporter|PF00664:ABC transporter transmembrane region	ABC_membrane
Csa5G179220	666	4271	431	355	315	124	29.5983	223.005	16.9795	15.8986	11.6666	5.99556	2036.22	253.491	3.00557	3.00557	0.000566179	0.00316812	Csa5G179220	Chr5	7782473	7784700	+	951	protein_coding	PF12146:Serine aminopeptidase, S33	-
Csa6G363610	66	82	6	2	2	16	4.06031	5.92683	0.327207	0.123989	0.102539	1.07091	56.2795	7.07935	3.00494	3.00494	0.0117701	0.0389261	Csa6G363610	Chr6	16462832	16463518	+	687	protein_coding	-	-
Csa3G730790	528	645	509	45	87	91	27.214	39.0581	23.2559	2.33727	3.73697	5.10289	583.075	72.794	3.0027	3.0027	5.53094e-13	2.97746e-11	Csa3G730790	Chr3	27350492	27351507	+	820	protein_coding	PF04535:Domain of unknown function (DUF588)	-
Csa6G091830	8433	8239	4373	1123	1179	580	618.774	710.26	284.437	83.0362	72.095	46.3014	7381.34	921.517	3.00161	3.00161	1.38816e-11	5.72697e-10	Csa6G091830	Chr6	6164363	6164938	-	576	protein_coding	PF00847:AP2 domain	AP2
Csa4G664490	4120	1939	2536	417	535	196	104.96	58.0359	57.2706	10.7053	11.3585	5.43248	2902.32	362.303	3.00122	3.00122	4.07943e-12	1.88969e-10	Csa4G664490	Chr4	23157158	23159696	-	1659	protein_coding	PF03547:Membrane transport protein	-
Csa6G006190	28	11	15	3	2	2	0.499534	0.230565	0.237222	0.0539345	0.0297357	0.0388198	18.2007	2.30471	2.99407	2.99407	0.00172625	0.0081255	Csa6G006190	Chr6	491897	494318	+	2369	protein_coding	-	-
Csa6G426970	636	968	323	93	117	62	23.1325	41.3652	10.4142	3.40869	3.54645	2.45343	691.366	86.8322	2.99147	2.99147	2.60319e-08	5.17769e-07	Csa6G426970	Chr6	20154306	20158203	+	1162	protein_coding	PF00808:Histone-like transcription factor (CBF/NF-Y) and archaeal histone	-
Csa2G034540	43	16	28	4	8	0	0.55458	0.242443	0.320118	0.0519869	0.0859859	0	29.0761	3.59105	2.98141	2.98141	0.00246909	0.0109569	Csa2G034540	Chr2	3325492	3329287	-	3277	protein_coding	PF02518:Histidine kinase-, DNA gyrase B-, and HSP90-like ATPase|PF00072:Response regulator receiver domain	Response_reg
Csa2G293360	177	783	190	82	50	33	13.4064	69.6776	12.757	6.25878	3.15609	2.71937	424.753	53.7772	2.98102	2.98102	5.8015e-05	0.000458372	Csa2G293360	Chr2	13856796	13857449	+	558	protein_coding	-	-
Csa3G808370	54	108	32	3	10	14	7.31495	17.1884	3.84259	0.409522	1.12891	2.0633	70.2419	8.92518	2.97987	2.97987	0.000279642	0.00173638	Csa3G808370	Chr3	30929209	30929957	+	312	protein_coding	PF03760:Late embryogenesis abundant (LEA) group 1	-
Csa3G047760	26	17	71	1	10	4	2.75406	2.11564	6.66675	0.106742	0.882756	0.460973	36.5592	4.59657	2.97316	2.97316	0.00114841	0.00574558	Csa3G047760	Chr3	3305595	3305993	-	399	protein_coding	-	-
Csa2G123610	248	405	144	44	39	29	16.1752	31.0346	8.32561	2.89193	2.11984	2.05784	285.822	36.385	2.97269	2.97269	9.13469e-08	1.56744e-06	Csa2G123610	Chr2	8321356	8322003	+	648	protein_coding	-	-
Csa3G126810	1914	3649	732	330	206	340	44.5449	99.7754	15.1016	7.73942	3.99544	8.60898	2299.4	293.427	2.97052	2.97052	6.39566e-06	6.66809e-05	Csa3G126810	Chr3	7828664	7833380	+	1816	protein_coding	PF01095:Pectinesterase|PF04043:Plant invertase/pectin methylesterase inhibitor	-
Csa3G126950	183	539	258	52	72	19	20.5701	71.1814	25.7075	5.89014	6.74463	2.32356	350.772	44.6707	2.96845	2.96845	2.71327e-06	3.18955e-05	Csa3G126950	Chr3	7896857	7899260	+	376	protein_coding	-	-
Csa1G570140	700	1535	763	131	173	120	14.7999	38.1295	14.3001	2.79106	3.04823	2.7603	1067.39	136.534	2.96598	2.96598	3.27184e-10	1.04108e-08	Csa1G570140	Chr1	21080833	21083734	-	1999	protein_coding	PF03000:NPH3 family	-
Csa1G045990	111	551	128	49	40	27	2.572	15	2.62914	1.14415	0.772412	0.680656	292.653	37.6256	2.95826	2.95826	7.82959e-05	0.000592114	Csa1G045990	Chr1	5238473	5240296	+	1824	protein_coding	PF04564:U-box domain|PF00514:Armadillo/beta-catenin-like repeat	U-box
Csa6G306330	553	108	964	35	84	85	8.61485	1.97669	13.3124	0.54945	1.09054	1.44065	515.075	66.3808	2.95696	2.95696	1.95558e-05	0.000178358	Csa6G306330	Chr6	14643217	14649186	+	2713	protein_coding	-	-
Csa6G525660	211	51	226	21	14	26	8.23429	2.33834	7.81823	0.82585	0.455316	1.10391	158.191	20.5155	2.95664	2.95664	3.00345e-06	3.4611e-05	Csa6G525660	Chr6	28593246	28595069	-	1083	protein_coding	PF08031:Berberine and berberine like	BBE
Csa5G606770	3388	2362	2530	504	411	215	72.0277	58.9969	47.6796	10.7975	7.28181	4.97291	2821.65	363.983	2.95432	2.95432	1.51526e-14	1.13904e-12	Csa5G606770	Chr5	23033296	23036694	+	1988	protein_coding	PF01182:Glucosamine-6-phosphate isomerases/6-phosphogluconolactonase	-
Csa4G062370	104	113	68	16	15	9	19.5354	24.938	11.3228	3.02864	2.34813	1.83928	99.7101	12.8954	2.94583	2.94583	3.84727e-08	7.33447e-07	Csa4G062370	Chr4	4972530	4973311	+	225	protein_coding	-	-
Csa3G889780	18	139	30	14	4	9	0.665578	6.03857	0.98334	0.521665	0.123262	0.362064	69.7882	9.14161	2.93764	2.93764	0.00291936	0.0125694	Csa3G889780	Chr3	37774688	37775830	+	1143	protein_coding	PF04674:Phosphate-induced protein 1 conserved region	-
Csa7G047250	9844	21761	6547	1769	2167	1657	132.457	344.014	78.0913	23.9867	24.2999	24.2573	13834.7	1809.76	2.93439	2.93439	7.50572e-08	1.32009e-06	Csa7G047250	Chr7	2833549	2841345	-	3141	protein_coding	PF07714:Protein tyrosine kinase	Pkinase_Tyr
Csa1G391600	51	50	19	8	5	4	6.99829	8.06092	2.31117	1.10624	0.571785	0.59717	42.4924	5.56571	2.93306	2.93306	0.000170796	0.00114531	Csa1G391600	Chr1	14661988	14662295	+	308	protein_coding	-	-
Csa6G502060	16	103	4	6	12	2	0.450818	3.40966	0.0999073	0.170361	0.281776	0.0613094	47.1824	6.11699	2.93209	2.93209	0.0161048	0.049968	Csa6G502060	Chr6	25268057	25269640	+	1500	protein_coding	PF00083:Sugar (and other) transporter	Sugar_tr
Csa6G516920	3426	3352	1681	198	308	649	87.1222	100.147	37.8935	5.07393	6.5273	17.9557	2972.21	390.159	2.92993	2.92993	7.52075e-07	1.02161e-05	Csa6G516920	Chr6	26969006	26972242	-	1662	protein_coding	PF00083:Sugar (and other) transporter	Sugar_tr
Csa2G008710	14659	5563	27238	1914	2732	1628	566.835	252.729	933.649	74.5816	88.0388	68.4893	15219.7	2006.27	2.92333	2.92333	2.3926e-09	6.10372e-08	Csa2G008710	Chr2	1488026	1489387	-	1093	protein_coding	PF08212:Lipocalin-like domain	Lipocalin_2
Csa5G606310	4022	16982	2363	1721	1656	304	136.975	679.489	71.3379	59.0635	47.0005	11.2639	8750.63	1156.44	2.91958	2.91958	0.000614617	0.00339591	Csa5G606310	Chr5	22787265	22788704	-	1241	protein_coding	PF02365:No apical meristem (NAM) protein	NAM
Csa6G502720	7	21	13	2	3	1	0.443552	1.56336	0.730207	0.127707	0.15842	0.0689386	14.5001	1.88099	2.91693	2.91693	0.00741682	0.0270486	Csa6G502720	Chr6	25356164	25358134	-	667	protein_coding	-	-
Csa1G481720	242	1146	178	105	129	17	18.2642	101.616	11.9086	7.98567	8.11363	1.39588	586.162	77.8141	2.91134	2.91134	0.00105558	0.00534828	Csa1G481720	Chr1	17421551	17422110	-	560	protein_coding	PF13912:C2H2-type zinc finger	-
Csa6G148350	3028	5374	2228	568	666	347	40.5115	84.4722	26.4237	7.65789	7.42572	5.0509	3798.81	505.175	2.91035	2.91035	2.37074e-09	6.06166e-08	Csa6G148350	Chr6	10383423	10392072	-	3159	protein_coding	PF16135:TPL-binding domain in jasmonate signalling	-
Csa1G024900	11547	6969	7427	1452	1104	1030	261.535	185.449	149.118	33.141	20.8387	25.3813	8834.53	1176.17	2.90921	2.90921	4.85587e-17	5.42702e-15	Csa1G024900	Chr1	2588614	2593466	-	1866	protein_coding	PF01554:MatE	MatE
Csa3G823050	9335	8096	3214	1178	1190	653	230.993	235.368	70.4996	29.3743	24.5399	17.5798	7282.85	969.86	2.90854	2.90854	1.18347e-08	2.55869e-07	Csa3G823050	Chr3	32403347	32409135	-	1708	protein_coding	PF00682:HMGL-like	HMGL-like
Csa3G910670	1062	1057	582	218	127	46	55.7572	65.1996	27.0867	11.5338	5.55676	2.62755	946.534	126.07	2.9079	2.9079	1.11997e-06	1.45135e-05	Csa3G910670	Chr3	39287613	39289948	-	805	protein_coding	PF03330:Rare lipoprotein A (RlpA)-like double-psi beta-barrel|PF01357:Pollen allergen	-
Csa6G450940	129	673	92	77	58	7	1.24534	7.63317	0.787301	0.749075	0.466623	0.0735209	336.097	44.8284	2.90441	2.90441	0.00275991	0.0119878	Csa6G450940	Chr6	21441372	21449544	-	4378	protein_coding	PF14510:ABC-transporter extracellular N-terminal|PF00005:ABC transporter|PF08370:Plant PDR ABC transporter associated|PF01061:ABC-2 type transporter	ABC2_membrane
Csa4G015100	92	28	650	39	63	2	3.66821	1.31165	22.974	1.567	2.09338	0.0867586	235.341	31.5469	2.89672	2.89672	0.0100982	0.0345657	Csa4G015100	Chr4	1982420	1984762	+	1060	protein_coding	PF00248:Aldo/keto reductase family	Aldo_ket_red
Csa1G499320	1518	1731	2581	249	384	196	48.4936	64.9685	73.0898	8.01585	10.2232	6.81216	1960.25	263.232	2.89529	2.89529	1.97131e-20	3.75136e-18	Csa1G499320	Chr1	17675208	17678677	-	1323	protein_coding	PF02458:Transferase family	-
Csa5G600900	751	1146	415	148	121	76	19.9751	35.8118	9.78482	3.96687	2.6821	2.19927	827.545	111.669	2.88901	2.88901	6.38045e-08	1.14604e-06	Csa5G600900	Chr5	21947954	21949542	-	1589	protein_coding	-	-
Csa6G183200	85	611	140	32	84	21	0.840734	7.10025	1.22751	0.318953	0.692405	0.225983	311.159	41.9927	2.8851	2.8851	0.000618381	0.00341492	Csa6G183200	Chr6	11910982	11917716	-	4273	protein_coding	PF05641:Agenet domain|PF16135:TPL-binding domain in jasmonate signalling|PF00628:PHD-finger	Agenet
Csa7G433310	977	1049	1447	108	182	197	22.1643	27.9594	29.0994	2.469	3.4409	4.8623	1172.24	159.393	2.87979	2.87979	2.86349e-16	2.89404e-14	Csa7G433310	Chr7	17388027	17393609	-	1863	protein_coding	PF00875:DNA photolyase|PF03441:FAD binding domain of DNA photolyase	-
Csa1G423000	710	837	1161	35	64	261	28.6059	39.6201	41.4653	1.42103	2.14891	11.4407	913.901	125.062	2.87138	2.87138	9.66267e-05	0.000705194	Csa1G423000	Chr1	15345514	15346819	+	1049	protein_coding	PF06955:Xyloglucan endo-transglycosylase (XET) C-terminus|PF00722:Glycosyl hydrolases family 16	-
Csa4G637750	1702	3724	1032	410	378	209	61.7986	158.863	33.2166	15.0017	11.4381	8.25623	2347.09	320.763	2.87098	2.87098	1.20942e-06	1.55393e-05	Csa4G637750	Chr4	20801863	20804545	+	1164	protein_coding	PF00097:Zinc finger, C3HC4 type (RING finger)	zf-C3HC4
Csa1G489250	55	244	47	12	21	21	2.94244	15.3366	2.22894	0.64694	0.93628	1.22231	128.677	17.6033	2.86871	2.86871	0.000419348	0.00244673	Csa1G489250	Chr1	17490348	17491394	-	790	protein_coding	PF07795:Protein of unknown function (DUF1635)	-
Csa2G347140	360	249	185	29	33	51	5.56514	4.52237	2.53514	0.451762	0.425137	0.857749	274.095	37.667	2.86863	2.86863	4.67231e-09	1.11016e-07	Csa2G347140	Chr2	15561526	15567066	+	2734	protein_coding	PF12357:Phospholipase D C terminal|PF00168:C2 domain|PF00614:Phospholipase D Active site motif	C2
Csa6G127370	201	438	129	25	50	43	25.821	66.1064	14.69	3.23634	5.35288	6.00981	278.596	38.148	2.86715	2.86715	4.79077e-06	5.21357e-05	Csa6G127370	Chr6	8842256	8842584	+	329	protein_coding	-	-
Csa6G501230	14593	13345	11300	1746	1578	2257	1434.33	1541.05	984.552	172.936	129.256	241.352	13524.1	1856.33	2.86519	2.86519	1.14435e-15	1.03743e-13	Csa6G501230	Chr6	25079399	25079828	-	430	protein_coding	-	-
Csa6G519690	14	78	5	5	8	3	0.418753	2.74106	0.132573	0.150709	0.199417	0.0976265	36.9491	5.02494	2.8647	2.8647	0.0121827	0.0400461	Csa6G519690	Chr6	27670980	27672392	-	1413	protein_coding	PF13855:Leucine rich repeat	-
Csa6G042450	113	514	259	33	96	15	6.52439	34.8672	13.2561	1.92005	4.61928	0.942256	317.713	43.4967	2.8629	2.8629	0.000175321	0.00117082	Csa6G042450	Chr6	3361225	3361956	-	732	protein_coding	PF00847:AP2 domain	AP2
Csa7G213180	1177	220	1348	126	144	106	27.5748	6.05552	27.9951	2.97471	2.81151	2.70183	882.974	121.617	2.86036	2.86036	6.79627e-07	9.30605e-06	Csa7G213180	Chr7	7677414	7695495	+	1804	protein_coding	PF00128:Alpha amylase, catalytic domain|PF02922:Carbohydrate-binding module 48 (Isoamylase N-terminal domain)	-
Csa4G022290	133	489	159	30	44	46	4.84163	20.9142	5.1309	1.10052	1.33486	1.82186	284.811	39.2565	2.85892	2.85892	1.55553e-05	0.000145838	Csa4G022290	Chr4	2401739	2403647	-	1161	protein_coding	PF00248:Aldo/keto reductase family	Aldo_ket_red
Csa3G702600	1966	2624	780	352	294	176	50.9763	79.9359	17.9282	9.1974	6.35292	4.96494	1926.9	265.593	2.85872	2.85872	3.95608e-07	5.779e-06	Csa3G702600	Chr3	26650765	26652394	-	1630	protein_coding	-	-
Csa3G149310	215	821	35	68	70	37	5.1251	22.9932	0.739585	1.63347	1.3906	0.959581	406.373	56.0972	2.85573	2.85573	0.00241376	0.0107475	Csa3G149310	Chr3	9971248	9977440	+	1773	protein_coding	PF00083:Sugar (and other) transporter	Sugar_tr
Csa4G000600	1753	5349	1730	496	578	314	35.8785	128.623	31.3873	10.2299	9.85874	6.99195	3212.78	444.15	2.85441	2.85441	1.1316e-06	1.46553e-05	Csa4G000600	Chr4	58429	62356	-	2065	protein_coding	-	-
Csa1G005560	6793	12619	4093	1081	1548	1033	111.799	244.003	59.7139	17.9284	21.2319	18.4967	8474.9	1175.98	2.84923	2.84923	4.38224e-08	8.19894e-07	Csa1G005560	Chr1	1041085	1043861	+	2568	protein_coding	PF02358:Trehalose-phosphatase|PF00982:Glycosyltransferase family 20	-
Csa1G600100	13	29	8	1	5	2	0.513011	1.34454	0.279852	0.0397668	0.164435	0.0858675	18.1814	2.46742	2.84719	2.84719	0.00888289	0.0311942	Csa1G600100	Chr1	23093822	23095017	-	1071	protein_coding	PF00011:Hsp20/alpha crystallin family	-
Csa4G285790	122	28	248	29	26	1	5.71011	1.5397	10.2895	1.36779	1.01414	0.0509215	125.791	17.4484	2.84656	2.84656	0.00386408	0.0158088	Csa4G285790	Chr4	11022823	11024039	-	903	protein_coding	PF00141:Peroxidase	-
Csa3G598900	1586	1214	1724	73	240	330	33.8199	30.4145	32.5883	1.56866	4.26502	7.65595	1524.17	212.351	2.84419	2.84419	2.02769e-07	3.20636e-06	Csa3G598900	Chr3	23063785	23067221	+	1982	protein_coding	PF00010:Helix-loop-helix DNA-binding domain	HLH
Csa3G442050	696	436	660	70	87	99	110.172	81.085	92.6107	11.166	11.4768	17.0495	601.975	84.1723	2.84182	2.84182	2.23631e-18	3.00876e-16	Csa3G442050	Chr3	20540249	20543351	-	267	protein_coding	-	-
Csa1G476010	219	205	233	53	42	4	17.834	19.6134	16.8197	4.34929	2.85033	0.35439	223.694	31.1384	2.84095	2.84095	7.8004e-05	0.000590354	Csa1G476010	Chr1	17128745	17132341	-	519	protein_coding	PF00403:Heavy-metal-associated domain	HMA
Csa3G303640	1106	1504	519	99	134	238	21.8227	34.8653	9.07771	1.96846	2.20343	5.10912	1118.85	157.894	2.8259	2.8259	2.22194e-06	2.67589e-05	Csa3G303640	Chr3	17221516	17223767	-	2142	protein_coding	PF00069:Protein kinase domain	Pkinase
Csa2G349000	2919	1312	3106	293	391	365	46.7662	24.6959	44.1118	4.73046	5.22054	6.36219	2421.51	341.794	2.8252	2.8252	1.47962e-15	1.32432e-13	Csa2G349000	Chr2	15793940	15797475	+	2638	protein_coding	-	-
Csa4G647410	935	252	830	104	107	77	30.351	9.6107	23.8834	3.40199	2.89459	2.71937	660.222	93.2338	2.82449	2.82449	4.05044e-09	9.7557e-08	Csa4G647410	Chr4	22131173	22134708	+	1302	protein_coding	PF00069:Protein kinase domain	Pkinase
Csa6G127360	10	33	19	0	7	3	1.82962	7.09361	3.08156	0	1.06733	0.59717	22.0251	3.05385	2.82269	2.82269	0.0130471	0.0422883	Csa6G127360	Chr6	8838605	8838835	-	231	protein_coding	-	-
Csa2G418890	34	76	9	3	2	13	1.99858	5.24868	0.468967	0.177706	0.0979749	0.831387	44.0642	6.322	2.81626	2.81626	0.0108517	0.0365931	Csa2G418890	Chr2	21725978	21726696	-	719	protein_coding	-	-
Csa7G379080	5738	12679	3754	1466	1647	509	61.2094	158.904	35.4984	15.759	14.6417	5.90734	8043.55	1142.54	2.81543	2.81543	6.49693e-06	6.75368e-05	Csa7G379080	Chr7	14039749	14044508	+	3962	protein_coding	PF00690:Cation transporter/ATPase, N-terminus|PF00689:Cation transporting ATPase, C-terminus|PF00122:E1-E2 ATPase|PF00702:haloacid dehalogenase-like hydrolase	E1-E2_ATPase
Csa6G487560	20	44	23	8	1	4	0.422431	1.09187	0.430635	0.170276	0.0176022	0.0919182	30.9103	4.44673	2.81479	2.81479	0.00276296	0.0119963	Csa6G487560	Chr6	22845492	22847492	+	2001	protein_coding	PF00067:Cytochrome P450	p450
Csa1G000050	22	22	30	5	4	2	0.720784	0.846834	0.871285	0.165078	0.109215	0.07129	24.9882	3.54074	2.81448	2.81448	0.000235269	0.0015032	Csa1G000050	Chr1	30604	32551	+	1290	protein_coding	PF01698:Floricaula / Leafy protein	-
Csa2G416130	9	32	9	3	3	2	0.343611	1.43538	0.304595	0.115421	0.0954525	0.0830751	18.3194	2.58446	2.8141	2.8141	0.00847955	0.0300643	Csa2G416130	Chr2	21446891	21449449	+	1107	protein_coding	PF02485:Core-2/I-Branching enzyme	-
Csa6G507300	28	79	5	6	10	3	0.882473	2.92526	0.139691	0.19056	0.262655	0.102868	42.043	5.9227	2.81303	2.81303	0.00898667	0.0314802	Csa6G507300	Chr6	25988936	25991319	-	1341	protein_coding	PF00069:Protein kinase domain	Pkinase
Csa4G083600	44	12	17	1	6	4	1.66633	0.533928	0.570707	0.0381633	0.189365	0.16481	24.561	3.47758	2.81051	2.81051	0.00352041	0.014667	Csa4G083600	Chr4	5666312	5667974	-	1116	protein_coding	PF14416:PMR5 N terminal Domain|PF13839:GDSL/SGNH-like Acyl-Esterase family found in Pmr5 and Cas1p	-
Csa6G310500	1416	2302	1061	225	241	272	102.126	195.062	67.8338	16.3529	14.4855	21.3432	1698.9	242.866	2.80669	2.80669	1.12936e-09	3.15549e-08	Csa6G310500	Chr6	14810785	14814891	+	586	protein_coding	PF04667:cAMP-regulated phosphoprotein/endosulfine conserved region	-
Csa6G109660	6062	11800	3326	959	1339	1094	237.008	542.028	115.272	37.7836	43.6283	46.535	7678.29	1098.52	2.80517	2.80517	3.82664e-07	5.6093e-06	Csa6G109660	Chr6	7373870	7377668	-	1081	protein_coding	PF02991:Autophagy protein Atg8 ubiquitin like	-
Csa4G011820	689	1728	1384	139	307	155	17.458	51.4415	31.0863	3.54919	6.4827	4.27291	1324.6	189.509	2.80394	2.80394	7.32432e-09	1.67437e-07	Csa4G011820	Chr4	1805803	1807766	+	1668	protein_coding	PF02179:BAG domain|PF00612:IQ calmodulin-binding motif	IQ
Csa3G149980	111	937	210	79	59	66	3.07024	30.4496	5.14902	2.20198	1.36001	1.98614	469.284	67.332	2.8012	2.8012	0.000496666	0.0028339	Csa3G149980	Chr3	10091975	10093502	-	1528	protein_coding	PF14541:Xylanase inhibitor C-terminal|PF14543:Xylanase inhibitor N-terminal	-
Csa1G050390	16	100	21	3	7	12	0.475546	3.49193	0.553284	0.0898528	0.173385	0.388034	51.0579	7.35553	2.79918	2.79918	0.00536139	0.0207757	Csa1G050390	Chr1	5887225	5890016	-	1422	protein_coding	-	-
Csa1G611280	413	45	711	11	47	99	11.364	1.45474	17.3423	0.305008	1.07776	2.96369	367.95	53.0246	2.79709	2.79709	0.00284194	0.0122988	Csa1G611280	Chr1	23830894	23837640	+	1536	protein_coding	PF00232:Glycosyl hydrolase family 1	Glyco_hydro_1
Csa4G006330	77	113	54	17	6	14	3.33779	5.75492	2.075	0.742599	0.216751	0.660255	86.4808	12.542	2.79638	2.79638	3.15044e-05	0.000269967	Csa4G006330	Chr4	1079567	1081720	+	975	protein_coding	-	-
Csa1G073650	1292	3097	751	256	365	226	60.2043	169.551	31.0214	12.0211	14.1742	11.4575	1878.57	271.241	2.79154	2.79154	3.68154e-06	4.11674e-05	Csa1G073650	Chr1	7458350	7460529	+	907	protein_coding	PF06749:Protein of unknown function (DUF1218)	-
Csa5G174590	2923	5892	2625	521	696	602	56.5133	133.838	44.9891	10.1507	11.2143	12.6629	4085.99	590.797	2.78988	2.78988	3.04659e-09	7.50175e-08	Csa5G174590	Chr5	7238298	7244455	+	2186	protein_coding	PF11837:Domain of unknown function (DUF3357)|PF08244:Glycosyl hydrolases family 32 C terminal|PF00251:Glycosyl hydrolases family 32 N-terminal domain	-
Csa2G292240	26	32	7	1	8	2	1.36675	1.97633	0.32619	0.0529729	0.350467	0.114383	23.4308	3.30666	2.78848	2.78848	0.010036	0.0344027	Csa2G292240	Chr2	13762197	13763241	-	804	protein_coding	PF02362:B3 DNA binding domain	B3
Csa6G032470	1289	4606	861	453	611	106	44.1479	185.342	26.1407	15.6348	17.4397	3.94984	2505.41	362.873	2.78701	2.78701	0.000425333	0.00247638	Csa6G032470	Chr6	2603385	2604980	-	1234	protein_coding	PF03398:Regulator of Vps4 activity in the MVB pathway	-
Csa1G264580	1265	6521	717	592	625	248	24.7979	150.187	12.4595	11.6945	10.2105	5.28922	3209.75	465.668	2.78486	2.78486	0.000744172	0.00399166	Csa1G264580	Chr1	12818255	12820616	-	2156	protein_coding	PF07690:Major Facilitator Superfamily	MFS_1
Csa4G047890	51	47	70	5	3	16	2.47187	2.67637	3.00753	0.24421	0.121177	0.843708	56.485	8.37391	2.78116	2.78116	0.00023962	0.00152731	Csa4G047890	Chr4	3754460	3755331	-	872	protein_coding	PF14009:Domain of unknown function (DUF4228)	-
Csa6G495760	4362	4640	1884	504	707	529	99.2764	124.071	38.01	11.5592	13.4098	13.0988	3854.77	561.463	2.77923	2.77923	2.52217e-09	6.38424e-08	Csa6G495760	Chr6	24084631	24087958	+	1857	protein_coding	PF03006:Haemolysin-III related	-
Csa3G849890	1595	1941	423	177	225	234	67.0093	95.8061	15.7533	7.49351	7.87768	10.6956	1426.77	208.275	2.77625	2.77625	6.06506e-06	6.38964e-05	Csa3G849890	Chr3	34829369	34830374	+	1006	protein_coding	PF02701:Dof domain, zinc finger	zf-Dof
novel.76	68	27	596	40	18	34	1.05505	0.492178	8.19724	0.625407	0.232744	0.573932	210.822	30.9832	2.77004	2.77004	0.00393455	0.0160536	-	Chr1	5579645	5596236	-	2724	-	PF00067:Cytochrome P450	p450
Csa5G160170	118	202	69	22	37	7	2.74473	5.52029	1.42273	0.515677	0.717233	0.177146	139.807	20.349	2.76959	2.76959	8.29313e-05	0.000622294	Csa5G160170	Chr5	5831727	5834487	+	1817	protein_coding	PF01650:Peptidase C13 family	-
Csa6G311520	77	188	27	24	12	12	10.1381	29.0816	3.15128	3.18432	1.31671	1.71896	108.025	15.8579	2.76847	2.76847	0.000913521	0.00473878	Csa6G311520	Chr6	14833278	14833943	+	321	protein_coding	PF00249:Myb-like DNA-binding domain	Myb_DNA-binding
Csa6G133710	42503	37372	26805	7289	7617	2286	1527.51	1577.99	853.959	263.98	228.134	89.3835	36982.4	5431.33	2.76741	2.76741	1.35733e-08	2.89021e-07	Csa6G133710	Chr6	9195332	9198188	-	1176	protein_coding	PF00067:Cytochrome P450	p450
novel.338	22	138	11	11	18	2	0.537153	3.95865	0.238081	0.270649	0.36626	0.0531278	65.0828	9.48681	2.76627	2.76627	0.0132912	0.042929	-	Chr4	8525272	8527921	+	1731	-	PF02892:BED zinc finger	zf-BED
Csa5G606730	4388	2763	3184	594	707	324	126.764	93.7782	81.5375	17.2923	17.0211	10.1833	3510.08	517.04	2.7626	2.7626	2.36073e-15	2.05209e-13	Csa5G606730	Chr5	23002107	23005128	-	1463	protein_coding	PF16136:Putative nuclear localisation signal|PF07897:Ethylene-responsive binding factor-associated repression|PF16135:TPL-binding domain in jasmonate signalling	-
Csa7G073480	4	37	29	1	4	6	0.112255	1.21995	0.721442	0.0282804	0.0935511	0.183195	24.5642	3.6485	2.75791	2.75791	0.0142463	0.0452792	Csa7G073480	Chr7	4870560	4872065	-	1506	protein_coding	PF00201:UDP-glucoronosyl and UDP-glucosyl transferase	UDPGT
Csa7G368090	198	112	192	21	38	19	23.1809	15.4055	19.9261	2.47755	3.70758	2.42011	167.767	24.673	2.75733	2.75733	1.33158e-11	5.52592e-10	Csa7G368090	Chr7	12939802	12941098	-	361	protein_coding	PF16851:Stomagen	-
Csa4G303710	57	21	102	2	15	10	10.0377	4.34484	15.9227	0.354919	2.20137	1.91592	57.7672	8.52482	2.75698	2.75698	0.000736663	0.00395942	Csa4G303710	Chr4	12355377	12355731	+	240	protein_coding	-	-
Csa6G128640	328	117	313	49	37	28	11.4473	4.79741	9.68342	1.7233	1.07615	1.06317	249.383	37.1516	2.74914	2.74914	1.00953e-08	2.21437e-07	Csa6G128640	Chr6	9089026	9094056	+	1211	protein_coding	PF04727:ELMO/CED-12 family	-
Csa3G733960	183	149	222	25	24	35	7.81247	7.47337	8.4013	1.07551	0.853866	1.62563	186.251	27.9529	2.74774	2.74774	1.80824e-12	8.87221e-11	Csa3G733960	Chr3	27948259	27949580	-	990	protein_coding	PF00106:short chain dehydrogenase	adh_short
Csa1G265130	200	317	156	44	35	30	2.23148	4.15542	1.54292	0.494712	0.325441	0.364166	238.575	35.6312	2.74323	2.74323	4.26781e-08	8.01323e-07	Csa1G265130	Chr1	12855106	12859212	+	3788	protein_coding	PF00564:PB1 domain	-
Csa3G781610	5008	4742	2966	719	836	507	158.665	176.511	83.2998	22.9553	22.0731	17.4759	4433.81	662.244	2.74284	2.74284	2.15203e-13	1.26976e-11	Csa3G781610	Chr3	30217265	30219482	-	1334	protein_coding	PF04970:Lecithin retinol acyltransferase	-
Csa5G608390	4305	6009	3071	1004	958	275	133.1	218.273	84.1666	31.2806	24.6837	9.25023	4728.76	708.051	2.73925	2.73925	6.49438e-07	8.96542e-06	Csa5G608390	Chr5	23427390	23429128	+	1367	protein_coding	PF00249:Myb-like DNA-binding domain	Myb_DNA-binding
Csa5G517790	90	85	99	11	16	16	2.03737	2.26069	1.98664	0.250933	0.301849	0.394062	93.1923	14.0402	2.73522	2.73522	4.26262e-10	1.30871e-08	Csa5G517790	Chr5	18217015	18221147	-	1867	protein_coding	-	-
Csa1G051710	740	585	413	134	46	89	20.9061	19.4173	10.343	3.8149	1.08303	2.73556	602.009	90.6998	2.73301	2.73301	3.89929e-07	5.69998e-06	Csa1G051710	Chr1	6084187	6086465	-	1496	protein_coding	PF03083:Sugar efflux transporter for intercellular exchange	-
Csa1G525300	5248	7721	3151	660	650	1259	301.362	520.908	160.398	38.1923	31.1064	78.6568	5744.29	864.889	2.73176	2.73176	6.62931e-07	9.1179e-06	Csa1G525300	Chr1	18349394	18353259	+	736	protein_coding	-	-
Csa4G627220	421	390	491	91	46	63	11.0586	12.0358	11.4328	2.40877	1.00697	1.80042	441.233	66.6589	2.73128	2.73128	6.16315e-12	2.73496e-10	Csa4G627220	Chr4	20327697	20329305	+	1609	protein_coding	PF01453:D-mannose binding lectin	B_lectin
Csa7G407710	402	798	435	115	141	24	16.6734	38.8861	15.9935	4.80655	4.8737	1.08299	579.1	87.1102	2.73028	2.73028	1.98486e-05	0.000180405	Csa7G407710	Chr7	15753185	15754291	-	1019	protein_coding	-	-
Csa3G218170	42	13	45	2	11	3	1.40324	0.510292	1.33276	0.0673364	0.306278	0.109048	32.6158	4.84937	2.72431	2.72431	0.00164025	0.00779841	Csa3G218170	Chr3	14512631	14514977	-	1265	protein_coding	PF00190:Cupin	-
Csa7G428880	151	222	130	28	18	34	23.9022	41.2864	18.2415	4.46639	2.37452	5.85539	176.924	26.924	2.72325	2.72325	3.38851e-07	5.05834e-06	Csa7G428880	Chr7	16559168	16559585	+	267	protein_coding	-	-
Csa5G184310	3123	1370	6308	538	667	428	68.0016	35.0478	121.757	11.805	12.1036	10.1393	3465.66	524.888	2.72307	2.72307	1.29269e-08	2.76372e-07	Csa5G184310	Chr5	8344861	8351078	-	1941	protein_coding	PF13540:Regulator of chromosome condensation (RCC1) repeat|PF00415:Regulator of chromosome condensation (RCC1) repeat	-
Csa3G651850	11	13	14	4	1	1	0.972607	1.35046	1.09731	0.356404	0.0736861	0.0961968	12.9853	1.99803	2.71541	2.71541	0.0112849	0.0377467	Csa3G651850	Chr3	25706202	25706679	-	478	protein_coding	-	-
Csa2G350430	1217	2918	1008	257	360	262	20.6984	58.3075	15.1972	4.40471	5.10258	4.84801	1859.27	283.328	2.71384	2.71384	4.51298e-07	6.48929e-06	Csa2G350430	Chr2	15998099	16001061	+	2485	protein_coding	PF12796:Ankyrin repeats (3 copies)|PF13857:Ankyrin repeats (many copies)	-
Csa6G361290	835	3778	599	382	362	183	13.444	71.4658	8.54921	6.1979	4.85728	3.20561	1948.51	297.32	2.71197	2.71197	0.00032777	0.00198324	Csa6G361290	Chr6	16171455	16176567	+	2625	protein_coding	PF01094:Receptor family ligand binding region|PF10613:Ligated ion channel L-glutamate- and glycine-binding site|PF00060:Ligand-gated ion channel	ANF_receptor
Csa4G001910	2420	3516	3624	714	483	340	69.9585	119.417	92.8687	20.7999	11.6363	10.6935	3277.36	500.812	2.71024	2.71024	6.93002e-12	3.00581e-10	Csa4G001910	Chr4	491904	493634	-	1462	protein_coding	PF00561:alpha/beta hydrolase fold	Abhydrolase_1
Csa7G257330	24	48	22	2	8	6	3.28265	7.71344	2.66743	0.275665	0.911896	0.892856	33.533	5.10576	2.70376	2.70376	0.00110261	0.00554797	Csa7G257330	Chr7	9242720	9243139	+	309	protein_coding	-	-
novel.147	246	94	102	10	12	45	6.33576	2.84436	2.32874	0.259538	0.257565	1.26093	150	23.174	2.70353	2.70353	0.000385732	0.00227975	-	Chr2	14837487	14839127	+	1641	-	PF03732:Retrotransposon gag protein|PF08284:Retroviral aspartyl protease	Retrotrans_gag
Csa3G895890	143	153	129	38	14	16	5.12619	6.44382	4.09925	1.37271	0.418242	0.624015	146.728	22.614	2.70301	2.70301	8.12076e-07	1.09119e-05	Csa3G895890	Chr3	38685260	38690811	-	1179	protein_coding	-	-
Csa4G646310	1625	1053	3184	186	238	450	43.523	33.135	75.5953	5.02014	5.31231	13.1128	1908.2	293.841	2.70018	2.70018	2.33109e-07	3.64738e-06	Csa4G646310	Chr4	22078970	22083079	-	1578	protein_coding	PF02353:Mycolic acid cyclopropane synthetase	-
Csa3G550680	1205	375	1308	140	275	56	11.5825	4.23487	11.145	1.35607	2.20288	0.585626	941.599	144.74	2.69993	2.69993	4.89683e-06	5.3044e-05	Csa3G550680	Chr3	21894045	21903842	+	4397	protein_coding	PF14510:ABC-transporter extracellular N-terminal|PF08370:Plant PDR ABC transporter associated|PF01061:ABC-2 type transporter|PF00005:ABC transporter	ABC2_membrane
Csa2G248690	232	609	90	33	83	51	15.4902	47.7726	5.32681	2.22034	4.61836	3.70472	344.837	53.0074	2.69955	2.69955	0.000331133	0.00200072	Csa2G248690	Chr2	12061112	12062289	-	633	protein_coding	-	-
Csa5G196570	1378	4414	1429	428	419	391	34.0585	128.175	31.3087	10.66	8.63041	10.514	2628.59	404.789	2.699	2.699	4.02247e-06	4.44851e-05	Csa5G196570	Chr5	8662030	8663817	+	1710	protein_coding	PF00201:UDP-glucoronosyl and UDP-glucosyl transferase	UDPGT
Csa7G234680	571	280	818	76	71	106	111.726	64.368	141.882	14.9855	11.5776	22.5653	545.506	84.2824	2.69813	2.69813	1.59923e-09	4.28312e-08	Csa7G234680	Chr7	8328511	8328726	+	216	protein_coding	-	-
Csa1G062340	25	13	18	1	4	4	1.75225	1.07051	1.11837	0.0706306	0.233645	0.305022	18.8751	2.91809	2.69649	2.69649	0.00284562	0.0123122	Csa1G062340	Chr1	6589797	6590399	-	603	protein_coding	-	-
Csa4G646380	159	32	131	9	16	24	12.1739	2.87857	8.89121	0.694406	1.02093	1.99922	104.974	16.2853	2.69638	2.69638	0.000120176	0.00085155	Csa4G646380	Chr4	22110300	22111520	-	552	protein_coding	PF02042:RWP-RK domain	RWP-RK
Csa2G245470	66	26	31	9	2	8	3.08566	1.42814	1.28476	0.424018	0.0779247	0.406921	41.6332	6.52557	2.6962	2.6962	0.000923718	0.00478506	Csa2G245470	Chr2	11843608	11844622	-	904	protein_coding	PF03181:BURP domain	-
Csa3G143540	5112	5639	3173	682	1045	636	145.198	188.176	79.8906	19.5205	24.7359	19.6536	4884.08	755.307	2.69265	2.69265	4.74394e-12	2.15035e-10	Csa3G143540	Chr3	9462685	9465000	+	1488	protein_coding	-	-
Csa4G044990	3099	3155	1704	349	494	482	67.9692	81.2986	33.1296	7.71354	9.0294	11.5015	2791.59	432.281	2.69111	2.69111	1.1754e-10	4.03708e-09	Csa4G044990	Chr4	3501710	3511488	+	1927	protein_coding	PF02913:FAD linked oxidases, C-terminal domain|PF01565:FAD binding domain	FAD_binding_4
Csa7G433380	860	1752	615	188	204	164	55.7472	133.43	35.3391	12.2806	11.0204	11.566	1162.64	180.557	2.68657	2.68657	2.63792e-07	4.05537e-06	Csa7G433380	Chr7	17408771	17409422	-	652	protein_coding	-	-
Csa3G734250	18	439	78	24	30	41	0.34881	9.99481	1.33988	0.468668	0.484484	0.864404	202.386	31.4844	2.68466	2.68466	0.00754659	0.0274271	Csa3G734250	Chr3	28085509	28089480	+	2181	protein_coding	PF00225:Kinesin motor domain|PF12836:Helix-hairpin-helix motif	Kinesin
Csa1G597690	479	2814	394	316	190	153	17.9792	124.094	13.1095	11.9525	5.94332	6.24801	1387.82	215.922	2.68412	2.68412	0.000961518	0.00494766	Csa1G597690	Chr1	22692966	22694494	+	1126	protein_coding	PF06200:tify domain|PF09425:Divergent CCT motif	Zim
Csa1G424360	7859	7097	4340	1065	1589	666	257.884	273.605	126.242	35.2163	43.4532	23.7764	6728.45	1048	2.68232	2.68232	1.8052e-10	5.94872e-09	Csa1G424360	Chr1	15629256	15636101	-	1288	protein_coding	PF01237:Oxysterol-binding protein	-
Csa3G257070	1079	484	934	98	112	179	24.3606	12.8382	18.6926	2.22962	2.1073	4.39679	831.003	129.854	2.68051	2.68051	1.2467e-09	3.46499e-08	Csa3G257070	Chr3	15928092	15933732	+	1872	protein_coding	PF00248:Aldo/keto reductase family	Aldo_ket_red
Csa3G172920	292	866	1481	138	182	109	5.7374	19.9914	25.7955	2.73243	2.9802	2.3301	880.245	137.403	2.67909	2.67909	1.32725e-06	1.69092e-05	Csa3G172920	Chr3	11563685	11567467	+	2151	protein_coding	PF13414:TPR repeat|PF00254:FKBP-type peptidyl-prolyl cis-trans isomerase	FKBP_C
Csa1G045490	10869	11744	7071	1474	2042	1519	225.402	286.139	129.989	30.8037	35.2911	34.2722	10384.2	1624.6	2.67615	2.67615	1.61267e-13	9.705e-12	Csa1G045490	Chr1	4971922	4977229	+	2038	protein_coding	PF00171:Aldehyde dehydrogenase family	Aldedh
Csa6G140840	895	1869	869	180	255	194	37.7509	92.6205	32.4923	7.65094	8.96368	8.90272	1296.11	203.074	2.67364	2.67364	1.67075e-08	3.48384e-07	Csa6G140840	Chr6	9979753	9980754	-	1002	protein_coding	-	-
Csa3G827930	85	81	241	22	42	4	7.34653	8.22511	18.4645	1.91613	3.0252	0.376131	132.19	20.6521	2.66913	2.66913	0.000356877	0.0021361	Csa3G827930	Chr3	33027459	33028030	+	489	protein_coding	PF14363:Domain associated at C-terminal with AAA	-
Csa4G337920	2742	1803	1693	337	335	351	120.216	92.8719	65.7974	14.8889	12.24	16.7424	2135.28	335.9	2.66893	2.66893	2.22313e-15	1.94046e-13	Csa4G337920	Chr4	13899622	13902495	-	964	protein_coding	PF08240:Alcohol dehydrogenase GroES-like domain	ADH_N
Csa3G124230	15583	13737	9024	1630	2591	2291	420.027	435.022	215.616	44.2743	58.2016	67.1843	13333.7	2112.89	2.65778	2.65778	2.62895e-12	1.25244e-10	Csa3G124230	Chr3	7430101	7432502	+	1568	protein_coding	PF14299:Phloem protein 2	-
Csa5G217170	165	215	121	27	13	42	4.32605	6.62276	2.81222	0.71336	0.284048	1.19804	176.184	28.1087	2.65622	2.65622	1.70487e-05	0.000158295	Csa5G217170	Chr5	9649770	9653911	+	1612	protein_coding	PF13839:GDSL/SGNH-like Acyl-Esterase family found in Pmr5 and Cas1p|PF14416:PMR5 N terminal Domain	-
Csa3G178490	17	27	12	2	6	2	0.403194	0.752353	0.252291	0.0478005	0.118593	0.0516073	19.9256	3.08543	2.65607	2.65607	0.00463648	0.0183583	Csa3G178490	Chr3	12109853	12111634	+	1782	protein_coding	PF08392:FAE1/Type III polyketide synthase-like protein|PF08541:3-Oxoacyl-[acyl-carrier-protein (ACP)] synthase III C terminal	-
Csa6G029440	28031	19988	18197	3308	4979	3001	493.834	413.718	284.183	58.728	73.1014	57.5207	22707.1	3607.84	2.65386	2.65386	2.19108e-17	2.54297e-15	Csa6G029440	Chr6	2476516	2480776	+	2399	protein_coding	PF00925:GTP cyclohydrolase II|PF00926:3,4-dihydroxy-2-butanone 4-phosphate synthase	DHBP_synthase
Csa3G234020	134	106	214	25	43	9	9.40764	8.74329	13.3182	1.7687	2.51586	0.68744	150.464	23.7727	2.65092	2.65092	1.01814e-06	1.33228e-05	Csa3G234020	Chr3	15154779	15155952	-	602	protein_coding	PF00471:Ribosomal protein L33	-
Csa2G351570	64	185	50	24	15	14	1.45582	4.94415	1.00821	0.550143	0.284354	0.346474	109.322	17.4276	2.64887	2.64887	0.000276508	0.00171886	Csa2G351570	Chr2	16113800	16118796	-	1858	protein_coding	PF02301:HORMA domain	HORMA
Csa2G377970	5903	14691	3008	1526	1981	857	275.37	805.172	124.388	71.7359	77.0141	43.4952	8670.45	1383.36	2.64781	2.64781	4.5292e-05	0.000368956	Csa2G377970	Chr2	19074805	19075891	+	906	protein_coding	-	-
Csa6G382950	3610	18472	3470	1899	2006	868	96.9337	582.74	82.5949	51.3843	44.889	25.3573	9529.37	1520.54	2.64771	2.64771	0.000376183	0.00223331	Csa6G382950	Chr6	17263033	17264793	+	1574	protein_coding	PF02365:No apical meristem (NAM) protein	NAM
Csa7G209580	34796	45944	27108	5723	7095	5818	1539.92	2388.86	1063.46	255.229	261.675	280.13	37866.1	6045.49	2.64696	2.64696	4.83392e-13	2.62857e-11	Csa7G209580	Chr7	7470844	7472231	-	955	protein_coding	PF01253:Translation initiation factor SUI1	SUI1
Csa3G308190	1095	5696	764	489	657	287	30.1494	184.258	18.6472	13.5678	15.0755	8.5973	2841.31	454.022	2.64544	2.64544	0.000771137	0.00410606	Csa3G308190	Chr3	17416923	17418457	-	1535	protein_coding	PF04564:U-box domain	U-box
Csa5G602180	12044	18552	6174	2713	2583	1285	144.079	260.743	65.4714	32.7052	25.751	16.7243	13196.6	2109.6	2.64506	2.64506	9.98514e-07	1.3133e-05	Csa5G602180	Chr5	22113062	22118719	+	3533	protein_coding	PF02358:Trehalose-phosphatase|PF00982:Glycosyltransferase family 20	-
Csa2G248660	492	500	326	75	77	73	63.5901	75.9255	37.3507	9.76841	8.29386	10.2651	459.351	73.5708	2.6431	2.6431	6.70757e-12	2.92736e-10	Csa2G248660	Chr2	12054538	12054864	+	327	protein_coding	-	-
Csa1G439330	9549	10709	7697	1690	2124	1075	328.114	432.324	234.447	58.5183	60.8223	40.1876	9719.18	1558.45	2.64051	2.64051	5.32418e-14	3.60457e-12	Csa1G439330	Chr1	16156871	16159238	+	1230	protein_coding	PF04969:CS domain	-
Csa5G218200	27	119	29	5	9	17	0.367515	1.90305	0.349917	0.0685833	0.102093	0.251754	64.6241	10.4176	2.63756	2.63756	0.0034997	0.0146038	Csa5G218200	Chr5	9741431	9744625	-	3105	protein_coding	PF13855:Leucine rich repeat|PF07714:Protein tyrosine kinase|PF08263:Leucine rich repeat N-terminal domain	Pkinase_Tyr
Csa1G422990	1498	1948	1364	265	355	221	60.1823	91.9473	48.5766	10.7285	11.8857	9.65973	1676.98	269.662	2.63575	2.63575	1.52308e-14	1.14086e-12	Csa1G422990	Chr1	15342178	15343400	+	1052	protein_coding	PF06955:Xyloglucan endo-transglycosylase (XET) C-terminus|PF00722:Glycosyl hydrolases family 16	-
Csa5G189940	74	86	54	17	12	8	5.72811	7.82116	3.70535	1.32607	0.774109	0.67373	74.8255	12.0292	2.63494	2.63494	3.90865e-06	4.3431e-05	Csa5G189940	Chr5	8552714	8553259	+	546	protein_coding	-	-
novel.119	84	428	88	43	27	38	5.65317	33.8415	5.24991	2.91621	1.51432	2.78235	223.178	35.9766	2.63387	2.63387	0.000798937	0.00422744	-	Chr1	28925801	28928522	-	628	-	-	-
Csa4G088750	1922	2545	888	253	387	314	42.9798	66.8639	17.6027	5.70123	7.21212	7.63935	1913.11	308.519	2.63226	2.63226	1.87366e-07	2.98022e-06	Csa4G088750	Chr4	5786859	5790720	-	1890	protein_coding	PF04209:homogentisate 1,2-dioxygenase	-
Csa4G620620	211	50	1289	114	51	65	31.2903	8.71145	169.448	17.0361	6.30288	10.4871	474.107	76.5682	2.63168	2.63168	0.00393127	0.0160433	Csa4G620620	Chr4	19851694	19851978	-	285	protein_coding	-	-
Csa6G223480	30	23	30	8	4	2	3.2345	2.91345	2.86724	0.869189	0.359408	0.234602	28.0681	4.55555	2.62512	2.62512	0.000564594	0.00316254	Csa6G223480	Chr6	13092666	13093105	-	392	protein_coding	-	-
Csa3G019970	17	61	13	4	8	5	0.57803	2.43682	0.391833	0.137056	0.22669	0.184964	33.6322	5.41709	2.62188	2.62188	0.005211	0.0202524	Csa3G019970	Chr3	2005837	2008340	+	1243	protein_coding	PF00892:EamA-like transporter family	DUF6
Csa4G000690	27	115	29	11	14	7	4.5283	22.6602	4.31148	1.8591	1.95678	1.27728	63.0466	10.1939	2.62008	2.62008	0.0016057	0.00766319	Csa4G000690	Chr4	129375	131531	+	252	protein_coding	-	-
Csa6G513520	74	128	63	25	8	13	2.72435	5.53648	2.05602	0.927488	0.245449	0.520703	94.0676	15.4424	2.61263	2.61263	0.000107581	0.000773637	Csa6G513520	Chr6	26568414	26570264	-	1148	protein_coding	PF13947:Wall-associated receptor kinase galacturonan-binding	-
Csa7G239030	80	151	75	20	16	18	1.65014	3.65932	1.37135	0.415717	0.275037	0.403942	108.723	17.8151	2.61175	2.61175	4.80066e-06	5.22165e-05	Csa7G239030	Chr7	8770688	8777345	-	2049	protein_coding	PF01464:Transglycosylase SLT domain	-
Csa6G327430	2380	2684	2217	538	526	227	98.0397	129.897	80.9556	22.3329	18.0573	10.1734	2517.13	412.037	2.61036	2.61036	4.69228e-11	1.73278e-09	Csa6G327430	Chr6	15174934	15176479	-	1026	protein_coding	PF03106:WRKY DNA -binding domain	WRKY
Csa1G555600	392	742	234	86	86	76	14.2333	31.6531	7.53167	3.1467	2.60231	3.00227	493.847	80.9051	2.60941	2.60941	2.57246e-06	3.04586e-05	Csa1G555600	Chr1	20293785	20294948	+	1164	protein_coding	-	-
Csa4G296230	96	556	76	39	52	47	2.02463	13.7766	1.42084	0.828852	0.913944	1.07842	274.116	44.9041	2.60902	2.60902	0.0015951	0.00761605	Csa4G296230	Chr4	12033379	12039859	-	2004	protein_coding	PF00069:Protein kinase domain|PF00139:Legume lectin domain	Pkinase
Csa4G053250	2089	3222	1503	541	354	316	37.6022	68.1386	23.9822	9.81317	5.3103	6.18839	2419.17	397.439	2.60577	2.60577	5.55629e-08	1.01527e-06	Csa4G053250	Chr4	4489716	4492759	+	2348	protein_coding	PF03552:Cellulose synthase	-
Csa5G160160	16762	14999	21836	2054	3347	3651	249.36	262.154	287.959	30.7921	41.4952	59.0921	18039.6	2964.49	2.60539	2.60539	1.58574e-15	1.40738e-13	Csa5G160160	Chr5	5826519	5830073	+	2841	protein_coding	PF00679:Elongation factor G C-terminus|PF14492:Elongation Factor G, domain II|PF03144:Elongation factor Tu domain 2|PF03764:Elongation factor G, domain IV|PF00009:Elongation factor Tu GTP binding domain	GTP_EFTU
Csa3G820510	261	119	271	14	42	52	29.1824	15.6322	26.86	1.57742	3.91355	6.32558	215.183	35.4759	2.60414	2.60414	4.72639e-06	5.16747e-05	Csa3G820510	Chr3	31935366	31939155	-	378	protein_coding	PF01490:Transmembrane amino acid transporter protein	Aa_trans
Csa3G734100	2150	5534	1903	502	586	652	88.0504	266.272	69.0856	20.7173	20.0001	29.0507	3470.48	571.858	2.60144	2.60144	2.80917e-06	3.28198e-05	Csa3G734100	Chr3	28005732	28006869	+	1032	protein_coding	-	-
Csa4G000830	368	3259	425	444	98	212	33.5923	349.517	34.3903	40.8425	7.45519	21.0544	1535.28	255.03	2.58992	2.58992	0.00578841	0.0220901	Csa4G000830	Chr4	188226	188688	+	463	protein_coding	-	-
Csa6G407150	13	78	18	11	3	6	0.620129	4.37146	0.761145	0.528773	0.119262	0.311391	40.4818	6.75144	2.58875	2.58875	0.0107539	0.0363175	Csa6G407150	Chr6	18600955	18603127	-	886	protein_coding	PF12796:Ankyrin repeats (3 copies)	-
Csa1G154090	63	106	74	23	11	9	1.66832	3.29791	1.73711	0.613769	0.242758	0.259297	84.9719	14.1443	2.58868	2.58868	2.05343e-05	0.00018607	Csa1G154090	Chr1	10023430	10025815	-	1596	protein_coding	PF00067:Cytochrome P450	p450
Csa7G229900	57	48	23	13	7	3	2.24098	2.21717	0.801582	0.515045	0.229352	0.128322	44.908	7.45134	2.58769	2.58769	0.000912565	0.00473498	Csa7G229900	Chr7	8048050	8059742	+	1075	protein_coding	PF12214:Cell cycle regulated microtubule associated protein	-
Csa7G074930	26	18	12	4	4	2	1.80438	1.46764	0.738231	0.279739	0.231343	0.151008	19.3973	3.20248	2.58745	2.58745	0.00323965	0.013689	Csa7G074930	Chr7	5166375	5167115	-	609	protein_coding	PF03171:2OG-Fe(II) oxygenase superfamily	2OG-FeII_Oxy
novel.132	89	36	57	8	5	17	2.50267	1.18935	1.42084	0.226695	0.117172	0.52009	61.0343	10.3134	2.58605	2.58605	0.000262433	0.0016454	-	Chr2	7670686	7672287	+	1503	-	-	-
Csa1G071870	16748	29789	10795	4749	4565	1499	399.91	835.696	228.496	114.272	90.8409	38.9419	20582.4	3430.93	2.58468	2.58468	1.00756e-05	9.95917e-05	Csa1G071870	Chr1	7234218	7237403	-	1770	protein_coding	PF00083:Sugar (and other) transporter	Sugar_tr
Csa3G900990	506	150	648	82	90	48	84.8638	29.5567	96.3392	13.8587	12.5793	8.75849	421.832	70.4452	2.58184	2.58184	6.79791e-07	9.30605e-06	Csa3G900990	Chr3	38763335	38763586	-	252	protein_coding	-	-
Csa7G044190	459	555	235	84	68	73	12.247	17.3982	5.55829	2.25857	1.51205	2.11912	442.886	74.0975	2.58019	2.58019	1.86787e-07	2.97325e-06	Csa7G044190	Chr7	2494484	2499704	+	1584	protein_coding	PF01554:MatE	MatE
Csa3G818260	1983	2708	1743	307	353	477	51.2912	82.2929	39.9644	8.00196	7.60915	13.4232	2252.29	376.803	2.58002	2.58002	5.20213e-10	1.56531e-08	Csa3G818260	Chr3	31764518	31766326	-	1634	protein_coding	PF00067:Cytochrome P450	p450
Csa3G017320	1588	5468	1181	687	734	195	63.798	258.094	42.0594	27.8132	24.575	8.52329	3040.96	508.94	2.57864	2.57864	0.000424822	0.00247409	Csa3G017320	Chr3	1836910	1837961	-	1052	protein_coding	PF00847:AP2 domain	AP2
Csa5G141110	15	8	90	3	7	8	0.470997	0.295128	2.50511	0.0949263	0.183175	0.273296	34.971	5.89469	2.57811	2.57811	0.0114491	0.0381144	Csa5G141110	Chr5	3918903	3922646	+	1346	protein_coding	PF00106:short chain dehydrogenase	adh_short
Csa6G366280	81	46	56	13	10	9	2.08744	1.39277	1.2793	0.337606	0.214768	0.252341	61.9951	10.4818	2.57014	2.57014	1.94056e-06	2.3735e-05	Csa6G366280	Chr6	16593996	16596379	+	1640	protein_coding	PF00201:UDP-glucoronosyl and UDP-glucosyl transferase	UDPGT
Csa3G197920	353	460	295	85	63	52	56.5123	86.5206	41.8646	13.7128	8.40524	9.05707	387.691	65.3677	2.56846	2.56846	1.54204e-09	4.15996e-08	Csa3G197920	Chr3	13509230	13509787	+	264	protein_coding	-	-
Csa7G380130	340	298	194	58	60	34	9.34926	9.62738	4.72886	1.60718	1.37496	1.01717	289.384	48.8214	2.56463	2.56463	3.49688e-09	8.52941e-08	Csa7G380130	Chr7	14118117	14121984	+	1537	protein_coding	PF00190:Cupin	-
Csa2G033930	1664	2166	1183	279	356	287	100.182	153.21	63.1359	16.9269	17.8619	18.7989	1764.82	298.781	2.56211	2.56211	7.28855e-11	2.60501e-09	Csa2G033930	Chr2	3254801	3256236	+	702	protein_coding	PF00582:Universal stress protein family	Usp
Csa6G052760	157	886	150	87	101	49	3.3889	22.4691	2.87017	1.89242	1.81686	1.15073	446.758	75.579	2.56203	2.56203	0.00113178	0.00567315	Csa6G052760	Chr6	4103921	4107123	+	1958	protein_coding	PF00076:RNA recognition motif. (a.k.a. RRM, RBD, or RNP domain)|PF00658:Poly-adenylate binding protein, unique domain	RRM_1
Csa6G327940	5264	6189	3717	861	1195	751	207.924	287.212	130.148	34.2712	39.3367	32.2734	5313.89	899.818	2.56181	2.56181	2.9275e-12	1.38961e-10	Csa6G327940	Chr6	15199093	15200375	-	1070	protein_coding	-	-
Csa1G533700	183	112	198	27	26	32	18.4151	13.2414	17.6622	2.73794	2.18041	3.5034	164.518	28.0933	2.55948	2.55948	6.32534e-11	2.28004e-09	Csa1G533700	Chr1	19068707	19069126	+	420	protein_coding	-	-
Csa3G642710	304	401	140	39	89	36	16.8172	26.0625	6.86536	2.17411	4.10308	2.16669	301.852	51.2374	2.55372	2.55372	1.06641e-05	0.00010482	Csa3G642710	Chr3	25173420	25174253	-	764	protein_coding	-	-
Csa6G181560	1053	1591	1829	422	299	93	23.9527	42.5197	36.8805	9.67335	5.66812	2.30158	1525.18	260.358	2.54999	2.54999	2.81434e-06	3.2862e-05	Csa6G181560	Chr6	11784701	11786643	+	1858	protein_coding	PF00201:UDP-glucoronosyl and UDP-glucosyl transferase	UDPGT
Csa6G319780	36	169	73	3	20	29	1.04499	5.76356	1.87841	0.0877546	0.483818	0.915852	100.457	17.2008	2.54749	2.54749	0.00502515	0.0196812	Csa6G319780	Chr6	15081478	15083078	-	1456	protein_coding	-	-
Csa5G643370	5307	6535	3047	557	908	1257	144.056	208.412	73.3183	15.2362	20.5405	37.1223	5265.41	901.492	2.54629	2.54629	6.50303e-07	8.96628e-06	Csa5G643370	Chr5	26940708	26942353	+	1557	protein_coding	PF14416:PMR5 N terminal Domain|PF13839:GDSL/SGNH-like Acyl-Esterase family found in Pmr5 and Cas1p	-
Csa4G056740	996	1160	939	257	220	96	86.6155	118.519	72.3865	22.522	15.9441	9.08288	1071.23	183.539	2.54416	2.54416	2.83146e-09	7.06128e-08	Csa4G056740	Chr4	4870033	4871593	+	486	protein_coding	-	-
Csa3G706170	1243	5559	458	591	767	154	138.98	730.248	45.3944	66.5895	71.4689	18.7334	2745.9	470.724	2.54401	2.54401	0.00457933	0.0181753	Csa3G706170	Chr3	26738326	26738773	-	378	protein_coding	-	-
Csa4G017010	1356	383	1543	203	198	161	51.4917	17.0871	51.9397	7.76803	6.2659	6.65149	1065.37	182.857	2.54314	2.54314	1.17328e-07	1.96393e-06	Csa4G017010	Chr4	2181318	2187685	+	1113	protein_coding	PF06027:Solute carrier family 35	-
Csa5G049530	990	1249	849	155	162	240	13.638	20.2149	10.3677	2.15172	1.85983	3.59703	1077.54	185.4	2.54029	2.54029	1.3685e-09	3.75414e-08	Csa5G049530	Chr5	1595842	1601673	-	3068	protein_coding	-	-
Csa6G505810	132	139	286	42	29	26	14.7589	18.2595	28.3467	4.73225	2.70222	3.16279	184.232	31.8153	2.53811	2.53811	2.46257e-08	4.954e-07	Csa6G505810	Chr6	25711450	25712916	-	378	protein_coding	-	-
Csa7G448000	8479	5537	13873	2217	2474	379	121.89	93.5175	176.788	32.1165	29.6392	5.92762	9158.01	1580.45	2.53459	2.53459	3.74726e-05	0.000313479	Csa7G448000	Chr7	18184346	18191012	+	2940	protein_coding	PF00155:Aminotransferase class I and II	Aminotran_1_2
Csa2G416220	186	139	208	44	27	24	5.32597	4.67621	5.27965	1.26963	0.644304	0.747676	179.149	31.202	2.5263	2.5263	4.39161e-10	1.33992e-08	Csa2G416220	Chr2	21514584	21519321	-	1476	protein_coding	PF03552:Cellulose synthase	-
Csa5G223120	9786	4646	8894	1208	1622	1333	306.823	171.141	247.193	38.1669	42.3813	45.4704	7763.78	1349.2	2.52473	2.52473	6.00023e-16	5.60809e-14	Csa5G223120	Chr5	10234655	10244825	+	1348	protein_coding	PF00753:Metallo-beta-lactamase superfamily|PF16123:Hydroxyacylglutathione hydrolase C-terminus	Lactamase_B
Csa3G823040	3060	1952	2067	317	442	518	105.06	78.7385	62.9087	10.9676	12.6467	19.3491	2412.07	420.057	2.52216	2.52216	4.42661e-12	2.02388e-10	Csa3G823040	Chr3	32400620	32401987	-	1231	protein_coding	-	-
Csa2G326500	940	1510	771	190	231	193	40.622	76.6661	29.5355	8.27418	8.3193	9.07417	1140.48	199.378	2.51576	2.51576	3.41232e-09	8.33276e-08	Csa2G326500	Chr2	14983716	14987114	-	978	protein_coding	PF00071:Ras family	Ras
Csa1G569430	8857	24288	9006	2734	4123	1602	289.956	934.181	261.357	90.195	112.487	57.0591	15231.7	2663.28	2.51571	2.51571	1.02117e-05	0.000100795	Csa1G569430	Chr1	20970115	20971993	-	1291	protein_coding	PF05755:Rubber elongation factor protein (REF)	-
Csa3G151490	271	30	267	14	23	57	12.4091	1.61393	10.8377	0.646006	0.877687	2.83963	182.25	31.9868	2.51555	2.51555	0.00274127	0.0119193	Csa3G151490	Chr3	10447876	10449999	+	923	protein_coding	PF04535:Domain of unknown function (DUF588)	-
Csa5G440110	754	2540	330	170	288	270	12.8341	50.7952	4.97927	2.91597	4.08535	5.00006	1353.03	236.679	2.515	2.515	0.000811995	0.00429009	Csa5G440110	Chr5	15890546	15893028	+	2483	protein_coding	PF13041:PPR repeat family|PF12854:PPR repeat	-
novel.380	10	84	20	9	9	5	0.168182	1.65979	0.298171	0.152532	0.126143	0.0914884	42.4361	7.38818	2.5145	2.5145	0.010361	0.0353276	-	Chr4	6887562	6890296	-	2513	-	PF13966:zinc-binding in reverse transcriptase	-
Csa6G519670	1484	1031	681	225	205	166	35.7787	29.204	14.5544	5.46652	4.11894	4.35426	1107.4	194.083	2.51247	2.51247	1.46237e-09	3.99607e-08	Csa6G519670	Chr6	27663525	27666372	+	1753	protein_coding	PF12906:RING-variant domain	-
Csa4G056700	127	51	189	21	27	17	5.23153	2.46825	6.90149	0.87173	0.926894	0.761886	118.984	20.8653	2.51206	2.51206	2.27468e-06	2.73622e-05	Csa4G056700	Chr4	4847886	4849666	-	1026	protein_coding	PF03732:Retrotransposon gag protein	Retrotrans_gag
Csa7G342770	1858	2597	1056	354	410	301	55.0293	90.3678	27.7248	10.5655	10.1198	9.69909	1962.13	344.371	2.5101	2.5101	5.5902e-08	1.01883e-06	Csa7G342770	Chr7	12384863	12386289	+	1427	protein_coding	PF13920:Zinc finger, C3HC4 type (RING finger)	-
Csa3G728010	5966	7744	5288	1516	1760	437	151.988	231.785	119.419	38.9191	37.3663	12.1122	6630.27	1164.77	2.50878	2.50878	1.16967e-06	1.50744e-05	Csa3G728010	Chr3	27185896	27191166	+	1659	protein_coding	PF02225:PA domain|PF00346:Respiratory-chain NADH dehydrogenase, 49 Kd subunit	-
Csa7G239630	11818	19211	4456	3303	2646	1110	272.047	519.569	90.9287	76.6207	50.7611	27.7996	12869.5	2262.89	2.50766	2.50766	0.000101332	0.00073431	Csa7G239630	Chr7	8838723	8841477	+	1836	protein_coding	PF00478:IMP dehydrogenase / GMP reductase domain	-
Csa4G082380	2350	6003	1416	910	563	449	65.1284	195.463	34.7874	25.4145	13.0033	13.5383	3577.67	629.3	2.50715	2.50715	0.000100218	0.000727711	Csa4G082380	Chr4	5511340	5512864	-	1525	protein_coding	PF01453:D-mannose binding lectin	B_lectin
Csa2G348150	1074	786	1139	155	169	214	47.9321	41.2134	45.0611	6.97095	6.28565	10.3909	1009.43	177.863	2.50714	2.50714	4.59067e-16	4.34065e-14	Csa2G348150	Chr2	15580229	15581361	+	947	protein_coding	PF00043:Glutathione S-transferase, C-terminal domain|PF02798:Glutathione S-transferase, N-terminal domain	GST_N
Csa6G127460	228	269	367	37	62	59	10.2079	14.1497	14.5654	1.66932	2.31331	2.87388	291.829	51.4075	2.50665	2.50665	9.74342e-12	4.14105e-10	Csa6G127460	Chr6	8908075	8909180	-	944	protein_coding	PF04720:PDDEXK-like family of unknown function	-
Csa1G024150	45	174	37	11	24	17	1.25289	5.69171	0.913184	0.308625	0.556869	0.514951	94.7378	16.6434	2.50406	2.50406	0.00175072	0.00822266	Csa1G024150	Chr1	2397438	2400148	-	1518	protein_coding	-	-
novel.795	216	105	46	22	19	27	21.8399	12.4732	4.12297	2.24159	1.601	2.97013	127.605	22.6177	2.49999	2.49999	0.000224147	0.00144218	-	Scaffold001295	1	610	-	418	-	PF01740:STAS domain	STAS
Csa5G139630	34	39	37	12	8	1	1.78065	2.3997	1.71774	0.633312	0.349165	0.056979	37.8038	6.6624	2.49364	2.49364	0.00181667	0.00848409	Csa5G139630	Chr5	3671178	3671984	-	807	protein_coding	PF00847:AP2 domain	AP2
Csa4G637780	207	336	137	34	49	49	3.06971	5.8541	1.80096	0.508094	0.605571	0.790569	242.764	43.1039	2.49339	2.49339	2.8893e-06	3.35079e-05	Csa4G637780	Chr4	20814671	20822329	-	2850	protein_coding	PF03094:Mlo family	-
Csa5G606840	233	838	689	185	158	6	8.24063	34.821	21.6013	6.59347	4.65696	0.230872	613.726	108.971	2.49271	2.49271	0.00744998	0.02714	Csa5G606840	Chr5	23068560	23070061	+	1195	protein_coding	PF00067:Cytochrome P450	p450
Csa4G309170	1669	1892	1829	360	399	262	45.8045	61.0051	44.4961	9.95616	9.12569	7.82292	1850.66	329.08	2.49092	2.49092	5.31686e-20	8.84316e-18	Csa4G309170	Chr4	12771097	12775395	-	1540	protein_coding	PF00153:Mitochondrial carrier protein	Mito_carr
novel.414	1082	840	323	140	54	215	28.2457	25.7631	7.47453	3.68291	1.17479	6.10633	790.598	140.984	2.48892	2.48892	0.000309218	0.00189048	-	Chr4	18926041	18928355	-	1619	-	-	-
Csa2G351600	1309	862	1140	243	221	152	113.137	87.5314	87.3423	21.1645	15.9183	14.293	1118.58	199.535	2.48697	2.48697	4.89344e-17	5.44021e-15	Csa2G351600	Chr2	16129202	16130497	+	489	protein_coding	-	-
Csa6G519640	480	1458	271	180	159	111	9.66959	34.5078	4.83941	3.65407	2.66935	2.4328	816.774	145.906	2.48443	2.48443	0.000295878	0.00182362	Csa6G519640	Chr6	27642609	27644706	-	2098	protein_coding	PF00069:Protein kinase domain|PF03822:NAF domain	Pkinase
Csa3G895880	199	164	201	31	44	31	7.68089	7.43696	6.87718	1.20575	1.41531	1.30178	191.289	34.1166	2.4843	2.4843	9.41124e-15	7.41767e-13	Csa3G895880	Chr3	38682575	38685176	-	1095	protein_coding	-	-
Csa1G038330	2524	4003	1469	610	697	306	101.595	189.305	52.4157	24.7429	23.3807	13.4005	2863.08	513.081	2.47991	2.47991	2.31789e-06	2.77085e-05	Csa1G038330	Chr1	3618569	3621749	+	1050	protein_coding	PF06127:Protein of unknown function (DUF962)	-
Csa1G002730	210	251	185	40	36	46	4.7872	6.72248	3.73844	0.918883	0.683922	1.14087	224.532	40.4012	2.47859	2.47859	2.32979e-09	5.96511e-08	Csa1G002730	Chr1	462759	464612	-	1854	protein_coding	PF00860:Permease family	-
Csa7G378490	16	50	31	6	2	10	0.428534	1.57336	0.736009	0.16194	0.0446413	0.291395	34.3144	6.24118	2.47804	2.47804	0.00598118	0.0226701	Csa7G378490	Chr7	13929055	13933150	+	1578	protein_coding	PF01764:Lipase (class 3)	Lipase_3
Csa2G307320	19	37	44	6	8	5	0.630313	1.44211	1.29393	0.200582	0.221174	0.180463	34.0628	6.09362	2.47619	2.47619	0.000349228	0.00209507	Csa2G307320	Chr2	14650305	14651578	-	1274	protein_coding	PF12937:F-box-like	-
Csa7G432520	32678	60587	25494	12089	9255	2645	801.107	1745.05	554.025	298.651	189.083	70.5467	42449.8	7644.36	2.47327	2.47327	6.65522e-05	0.000515505	Csa7G432520	Chr7	17263427	17265608	-	1724	protein_coding	PF02298:Plastocyanin-like domain	Cu_bind_like
Csa4G279800	225	170	173	42	54	15	5.35743	4.75572	3.65154	1.00777	1.07154	0.388581	194.051	34.7917	2.47178	2.47178	2.81213e-07	4.29506e-06	Csa4G279800	Chr4	10746090	10747864	-	1775	protein_coding	PF00201:UDP-glucoronosyl and UDP-glucosyl transferase	UDPGT
Csa4G648530	3974	6315	3011	958	1039	654	107.184	200.111	71.9897	26.0379	23.3539	19.191	4720.47	853.564	2.46718	2.46718	1.84704e-08	3.81752e-07	Csa4G648530	Chr4	22223708	22226072	-	1567	protein_coding	-	-
Csa5G173540	317	581	221	86	89	51	64.7234	139.371	39.9991	17.6945	15.1437	11.3289	401.308	72.6141	2.46455	2.46455	3.96293e-06	4.39648e-05	Csa5G173540	Chr5	7183243	7184012	+	207	protein_coding	-	-
Csa1G502360	22800	52427	13852	5879	7501	4915	319.61	863.442	172.129	83.0475	87.6285	74.9592	32451.6	5882.06	2.46387	2.46387	1.7854e-05	0.000164542	Csa1G502360	Chr1	17760147	17766475	-	3015	protein_coding	PF02151:UvrB/uvrC motif|PF10431:C-terminal, D2-small domain, of ClpB protein|PF07724:AAA domain (Cdc48 subfamily)|PF02861:Clp amino terminal domain, pathogenicity island component|PF00004:ATPase family associated with various cellular activities (AAA)	Clp_N
Csa4G650230	86	63	94	18	18	10	6.57273	5.65693	6.36841	1.3863	1.14647	0.831502	81.6854	14.7764	2.46322	2.46322	4.16041e-08	7.83946e-07	Csa4G650230	Chr4	22397083	22397635	+	553	protein_coding	-	-
Csa6G365200	3102	5649	1188	550	662	785	205.17	438.971	69.6537	36.6583	36.4897	56.4881	3622.64	657.928	2.46106	2.46106	7.65964e-05	0.000581995	Csa6G365200	Chr6	16543254	16544914	+	639	protein_coding	-	-
Csa4G098710	190	287	378	39	41	77	9.64009	17.1081	17.001	1.99402	1.73361	4.25044	289.446	52.7831	2.46052	2.46052	5.95731e-07	8.30603e-06	Csa4G098710	Chr4	6433298	6434130	-	833	protein_coding	-	-
Csa4G307890	7082	17021	3535	2106	2210	1403	164.821	465.409	72.9293	49.3916	42.8638	35.5247	10141.9	1843.02	2.46013	2.46013	8.92538e-05	0.000660584	Csa4G307890	Chr4	12512722	12517498	-	1816	protein_coding	-	-
Csa4G508490	518	623	365	109	108	79	45.9934	64.99	28.7286	9.75281	7.99154	7.63148	528.192	95.9353	2.4601	2.4601	1.05117e-09	2.96052e-08	Csa4G508490	Chr4	17821219	17821694	+	476	protein_coding	-	-
Csa5G589310	114	237	78	31	41	17	4.66872	11.4034	2.83168	1.27936	1.39932	0.757457	154.946	28.1645	2.45369	2.45369	9.69488e-05	0.000706642	Csa5G589310	Chr5	21116316	21117712	-	1032	protein_coding	PF07714:Protein tyrosine kinase	Pkinase_Tyr
Csa6G495040	263	84	648	44	48	80	6.43629	2.4152	14.0576	1.0851	0.978955	2.13003	314.233	57.5283	2.4529	2.4529	0.000271009	0.00168865	Csa6G495040	Chr6	23932430	23935341	-	1727	protein_coding	PF10343:Potential Queuosine, Q, salvage protein family	-
Csa6G110320	1834	2012	1362	395	374	255	68.5345	88.3346	45.1173	14.8746	11.6472	10.3673	1814.41	331.369	2.45267	2.45267	9.68625e-12	4.12505e-10	Csa6G110320	Chr6	7511957	7515007	-	1131	protein_coding	PF00069:Protein kinase domain	Pkinase
Csa3G880020	3818	2505	957	378	581	484	632.802	487.79	140.605	63.1338	80.2509	87.2758	2554.32	467.159	2.45087	2.45087	7.39856e-06	7.59377e-05	Csa3G880020	Chr3	37097671	37098009	-	255	protein_coding	-	-
Csa5G623890	17	21	12	2	5	3	1.32808	1.92747	0.831022	0.15745	0.325527	0.254984	17.5593	3.17089	2.44991	2.44991	0.00607005	0.0229616	Csa5G623890	Chr5	25100918	25101458	+	541	protein_coding	-	-
Csa3G150000	290	1829	240	196	200	112	6.80545	50.4273	4.99259	4.63503	3.91138	2.85952	890.086	163.153	2.44718	2.44718	0.00273252	0.011891	Csa3G150000	Chr3	10096913	10098713	-	1801	protein_coding	PF14543:Xylanase inhibitor N-terminal|PF14541:Xylanase inhibitor C-terminal	-
Csa1G008470	2332	3093	2703	725	684	214	51.8737	80.8336	53.2992	16.2515	12.6799	5.17903	2806.94	514.746	2.44663	2.44663	3.07478e-07	4.65581e-06	Csa1G008470	Chr1	1293444	1296125	-	1900	protein_coding	PF07690:Major Facilitator Superfamily|PF06813:Nodulin-like	MFS_1
Csa1G033020	306	176	210	26	36	67	19.2167	12.9856	11.6905	1.64539	1.88409	4.57771	234.617	43.3348	2.44269	2.44269	2.37255e-06	2.83146e-05	Csa1G033020	Chr1	3491154	3492222	-	673	protein_coding	PF03134:TB2/DP1, HVA22 family	TB2_DP1_HVA22
Csa6G337020	109	127	142	19	39	17	8.61083	11.7873	9.94404	1.51255	2.56758	1.46111	128.93	23.5458	2.44043	2.44043	1.49459e-08	3.16018e-07	Csa6G337020	Chr6	15342575	15343109	-	535	protein_coding	-	-
novel.661	49	96	49	25	5	8	3.08636	7.10418	2.73591	1.58682	0.262459	0.548221	68.8895	12.7771	2.43562	2.43562	0.00207359	0.00948883	-	Chr7	12794056	12795352	+	671	-	-	-
Csa1G569340	290	501	424	108	97	39	11.1933	22.719	14.5071	4.20068	3.12012	1.63772	421.099	77.9115	2.43208	2.43208	4.29642e-07	6.2245e-06	Csa1G569340	Chr1	20925299	20926471	+	1095	protein_coding	PF16913:Purine nucleobase transmembrane transport	-
Csa3G842680	98	63	93	19	12	17	6.20043	4.68306	5.21597	1.2114	0.63273	1.1702	85.416	15.9926	2.43083	2.43083	3.28582e-07	4.92944e-06	Csa3G842680	Chr3	33994926	33996939	-	668	protein_coding	-	-
Csa5G589940	1453	4844	926	533	583	423	55.7764	218.465	31.5103	20.6182	18.6507	17.6661	2673.67	497.872	2.42481	2.42481	0.000300095	0.00184458	Csa5G589940	Chr5	21221571	21225356	-	1101	protein_coding	PF01596:O-methyltransferase	-
Csa3G009540	306	184	249	72	12	52	16.35	11.5507	11.7937	3.87674	0.534341	3.02284	249.377	46.7031	2.42176	2.42176	0.00026274	0.00164684	Csa3G009540	Chr3	1107614	1108404	+	791	protein_coding	-	-
Csa1G001490	784	435	1275	140	106	206	15.8238	10.3152	22.8119	2.84749	1.78297	4.52355	814.122	152.244	2.42135	2.42135	4.83814e-07	6.88188e-06	Csa1G001490	Chr1	258136	260452	+	2094	protein_coding	PF04185:Phosphoesterase family	Phosphoesterase
Csa3G149910	6117	4365	2973	594	886	1155	487.792	408.953	210.159	47.7332	58.8805	100.206	4659.48	870.602	2.42026	2.42026	1.11102e-07	1.87145e-06	Csa3G149910	Chr3	10062510	10063257	-	530	protein_coding	-	-
novel.365	235	240	182	54	32	43	17.3638	20.8344	11.9208	4.02076	1.97046	3.45669	227.693	42.9223	2.41171	2.41171	4.07105e-08	7.69854e-07	-	Chr4	20112126	20113844	+	572	-	-	-
Csa1G374520	601	414	253	94	99	64	21.1145	17.0884	7.87922	3.32792	2.89857	2.44626	440.301	82.8655	2.40859	2.40859	1.14896e-07	1.92767e-06	Csa1G374520	Chr1	14432365	14448417	+	1203	protein_coding	PF00916:Sulfate permease family	Sulfate_transp
Csa2G061540	7571	6755	4685	694	1407	1685	179.463	188.122	98.4434	16.5775	27.7943	43.4547	6599.56	1243.74	2.40777	2.40777	1.76616e-07	2.83269e-06	Csa2G061540	Chr2	4877979	4881819	-	1783	protein_coding	PF06203:CCT motif	CCT
Csa4G664420	158	16	222	20	15	35	4.49982	0.535367	5.60464	0.573993	0.356017	1.08448	125.406	23.7438	2.40773	2.40773	0.00432557	0.0173573	Csa4G664420	Chr4	23138217	23139981	+	1484	protein_coding	PF08246:Cathepsin propeptide inhibitor domain (I29)|PF00112:Papain family cysteine protease	Peptidase_C1
Csa5G608060	2597	2179	1440	414	590	283	65.4112	64.4809	32.1513	10.508	12.3844	7.75502	2159.61	408.448	2.4018	2.4018	1.31395e-09	3.62718e-08	Csa5G608060	Chr5	23215550	23220786	+	1678	protein_coding	PF01066:CDP-alcohol phosphatidyltransferase	CDP-OH_P_transf
Csa3G359120	22906	20279	51260	7214	7609	3585	171.802	178.697	340.811	54.5246	47.5606	29.2539	30939.8	5878.13	2.39602	2.39602	1.02616e-08	2.24617e-07	Csa3G359120	Chr3	18402141	18409155	+	5635	protein_coding	PF00664:ABC transporter transmembrane region|PF00005:ABC transporter	ABC_tran
Csa3G816040	2013	572	2628	314	417	266	54.8182	18.3008	63.4398	8.61684	9.46364	7.88095	1683.3	320.016	2.39512	2.39512	1.0629e-06	1.38249e-05	Csa3G816040	Chr3	31556305	31561607	-	1552	protein_coding	PF00291:Pyridoxal-phosphate dependent enzyme	PALP
Csa5G604090	2714	2951	3208	508	724	558	59.618	76.1605	62.468	11.2452	13.254	13.3358	3029.44	578.163	2.38929	2.38929	3.30655e-23	8.41498e-21	Csa5G604090	Chr5	22376754	22381095	+	1924	protein_coding	-	-
Csa6G522790	10647	16122	8855	1960	2882	2556	350.73	623.962	258.577	65.0638	79.1191	91.6057	12567.1	2402.71	2.3869	2.3869	4.5274e-09	1.07816e-07	Csa6G522790	Chr6	28013452	28015984	+	1283	protein_coding	PF13460:NAD(P)H-binding	-
Csa5G646740	38	31	90	3	21	8	2.1762	2.08579	4.56893	0.173131	1.00225	0.498451	51.7624	9.81115	2.38641	2.38641	0.00186366	0.00866977	Csa5G646740	Chr5	27255167	27255904	+	738	protein_coding	PF00011:Hsp20/alpha crystallin family	-
Csa4G001670	22659	13167	22008	3162	4330	3892	208.641	142.443	179.637	29.3399	33.2268	38.9896	19347.7	3702.3	2.38573	2.38573	4.20505e-18	5.48291e-16	Csa4G001670	Chr4	355868	362100	-	4590	protein_coding	PF04548:AIG1 family|PF11886:Translocase of chloroplast 159/132, membrane anchor domain	-
Csa3G836510	5098	1703	2538	633	713	512	113.761	44.6478	50.2042	14.2342	13.2594	12.4302	3138.14	600.57	2.38551	2.38551	3.8432e-08	7.33332e-07	Csa3G836510	Chr3	33410247	33417961	+	1894	protein_coding	PF00432:Prenyltransferase and squalene oxidase repeat	-
Csa2G248650	92	168	91	30	23	20	24.4547	52.466	21.4424	8.0359	5.095	5.78391	124.217	23.8864	2.37817	2.37817	9.28124e-06	9.2694e-05	Csa2G248650	Chr2	12040283	12040606	+	159	protein_coding	-	-
Csa1G604090	72	92	62	21	17	9	20.2868	30.4552	15.4856	5.96263	3.99182	2.75892	78.9009	15.1462	2.37567	2.37567	1.41398e-05	0.00013466	Csa1G604090	Chr1	23554573	23554794	-	150	protein_coding	-	-
Csa6G446520	551	308	751	46	67	187	18.933	12.434	22.8751	1.59281	1.9186	6.99077	529.899	102.597	2.37165	2.37165	0.000141085	0.000973263	Csa6G446520	Chr6	20990775	20993543	-	1230	protein_coding	PF13301:Protein of unknown function (DUF4079)	-
Csa6G009500	7905	17996	4572	1516	2514	2555	118.056	315.759	60.5269	22.8151	31.2891	41.5138	11111.3	2149.2	2.37013	2.37013	8.84993e-05	0.000655919	Csa6G009500	Chr6	1078716	1083994	-	2830	protein_coding	-	-
Csa2G361700	76	131	95	20	35	10	2.54725	5.15848	2.82252	0.6755	0.977612	0.364648	105.444	20.2086	2.36999	2.36999	2.5314e-05	0.000223354	Csa2G361700	Chr2	17327174	17328434	+	1261	protein_coding	PF04770:ZF-HD protein dimerisation region	ZF-HD_dimer
Csa2G370580	1666	1627	1261	298	424	234	80.3791	92.2251	53.9311	14.4885	17.0481	12.2829	1576.13	304.875	2.36896	2.36896	4.70825e-13	2.57955e-11	Csa2G370580	Chr2	18355538	18356413	+	876	protein_coding	PF03479:Domain of unknown function (DUF296)	-
Csa3G135620	35	33	22	6	3	9	2.81225	3.11526	1.56699	0.48582	0.200886	0.786765	31.3098	6.15572	2.36822	2.36822	0.00199377	0.00918927	Csa3G135620	Chr3	9208852	9209583	+	526	protein_coding	PF00847:AP2 domain	AP2
Csa2G000110	17	85	46	3	21	9	0.472381	2.77495	1.13307	0.0840044	0.4863	0.272083	52.9169	10.1764	2.36532	2.36532	0.00832956	0.0296492	Csa2G000110	Chr2	92983	95541	+	1521	protein_coding	PF00631:GGL domain	-
Csa4G622870	2559	2491	3402	568	691	462	71.4832	81.7524	84.2411	15.9889	16.0862	14.0408	2853.72	554.167	2.36408	2.36408	3.1071e-27	1.11239e-24	Csa4G622870	Chr4	20032479	20035318	-	1513	protein_coding	PF03083:Sugar efflux transporter for intercellular exchange	-
Csa1G062300	2075	5975	1738	621	1106	482	54.6747	184.969	40.5951	16.4891	24.2865	13.8176	3570.13	695.495	2.35954	2.35954	0.000100354	0.000728443	Csa1G062300	Chr1	6574184	6575787	-	1604	protein_coding	PF14476:Petal formation-expressed	-
Csa5G151530	288	151	200	43	35	49	9.60701	5.91788	5.91401	1.44545	0.972983	1.77831	215.74	42.2319	2.35933	2.35933	2.70764e-08	5.37027e-07	Csa5G151530	Chr5	4619851	4621117	-	1267	protein_coding	PF00847:AP2 domain	AP2
Csa1G250130	21195	49315	11263	5180	6766	5983	381.512	1042.91	179.715	93.9597	101.496	117.168	29915.1	5830.03	2.35928	2.35928	9.31117e-05	0.00068458	Csa1G250130	Chr1	12446287	12450421	+	2348	protein_coding	PF00106:short chain dehydrogenase	adh_short
Csa5G190440	96	63	55	24	13	7	10.2459	7.89971	5.20351	2.58123	1.15628	0.812814	73.4372	14.3116	2.35897	2.35897	0.000137817	0.000955404	Csa5G190440	Chr5	8555177	8556179	+	396	protein_coding	-	-
Csa6G365210	14977	29772	5461	3109	4271	3676	550.906	1286.63	178.066	115.242	130.925	147.111	18394	3588.98	2.35757	2.35757	0.000205513	0.00134024	Csa6G365210	Chr6	16545016	16546792	+	1149	protein_coding	PF00646:F-box domain|PF01344:Kelch motif	Kelch_1
Csa3G142910	39	183	39	26	14	17	2.0028	11.0412	1.77539	1.3455	0.599159	0.949812	96.8683	18.92	2.35633	2.35633	0.00444969	0.0177697	Csa3G142910	Chr3	9379321	9380334	+	823	protein_coding	-	-
novel.176	313	154	150	12	35	75	5.11155	2.95476	2.17148	0.197482	0.476341	1.33256	210.437	41.2409	2.35522	2.35522	0.000895602	0.004663	-	Chr2	10686927	10691353	-	2588	-	-	-
Csa3G198460	5603	3485	5483	813	1196	947	277.616	202.871	240.823	40.593	49.3851	51.0493	4886.77	955.441	2.35468	2.35468	4.56032e-20	7.70622e-18	Csa3G198460	Chr3	13557680	13558634	-	853	protein_coding	-	-
Csa6G358710	19931	26915	15086	3746	4743	4591	674.974	1070.89	452.885	127.839	133.86	169.154	21794.2	4270.66	2.35142	2.35142	1.94299e-09	5.1047e-08	Csa6G358710	Chr6	16107424	16109149	+	1248	protein_coding	PF00257:Dehydrin	-
Csa7G428890	2779	4460	2684	670	820	629	93.216	175.764	79.8069	22.6472	22.9222	22.9545	3490.45	685.748	2.3475	2.3475	7.6211e-10	2.2022e-08	Csa7G428890	Chr7	16559668	16561821	+	1260	protein_coding	PF00010:Helix-loop-helix DNA-binding domain	HLH
Csa5G218880	2306	2298	2170	456	423	506	173.728	203.401	144.919	34.6188	26.5577	41.474	2326.08	457.378	2.34717	2.34717	8.33839e-15	6.6215e-13	Csa5G218880	Chr5	9876165	9878262	-	561	protein_coding	-	-
Csa1G587980	13584	9738	9283	2649	2054	1987	279.92	235.76	169.571	55.0081	35.2735	44.5472	11162.6	2196.34	2.34559	2.34559	8.30819e-13	4.33319e-11	Csa1G587980	Chr1	22127896	22132955	-	2051	protein_coding	PF01301:Glycosyl hydrolases family 35	-
Csa1G595860	391	311	750	117	164	23	13.2202	12.3542	22.4791	3.98645	4.62112	0.84607	477.076	93.8557	2.34348	2.34348	0.000171846	0.00115089	Csa1G595860	Chr1	22489665	22492907	+	1250	protein_coding	PF00067:Cytochrome P450	p450
Csa1G586890	165	83	131	26	51	5	12.6333	7.46628	8.89121	2.00606	3.2542	0.416504	127.102	24.8881	2.3427	2.3427	0.000694671	0.00376245	Csa1G586890	Chr1	22050738	22051289	+	552	protein_coding	PF00335:Tetraspanin family	Tetraspannin
Csa3G731130	1179	1300	1260	294	494	42	49.19	63.7235	46.6004	12.3608	17.1764	1.90646	1283.39	252.985	2.34177	2.34177	0.000573631	0.00320127	Csa3G731130	Chr3	27522780	27523946	-	1013	protein_coding	PF13837:Myb/SANT-like DNA-binding domain	-
Csa1G045900	173	115	128	22	33	31	8.2154	6.41613	5.38826	1.05279	1.30598	1.60162	141.514	27.995	2.33963	2.33963	6.5786e-09	1.51537e-07	Csa1G045900	Chr1	5197821	5198893	-	890	protein_coding	PF14009:Domain of unknown function (DUF4228)	-
Csa6G311530	81	454	61	64	38	33	0.986286	6.49481	0.658421	0.7853	0.385605	0.437167	224.391	44.3314	2.33893	2.33893	0.00611725	0.0231112	Csa6G311530	Chr6	14841968	14846870	-	3471	protein_coding	PF14309:Domain of unknown function (DUF4378)|PF14383:DUF761-associated sequence motif	-
Csa6G014490	1839	1613	1053	395	401	175	38.9008	40.0871	19.7452	8.41999	7.06908	4.02746	1566.79	309.706	2.33814	2.33814	9.6404e-08	1.63957e-06	Csa6G014490	Chr6	1538811	1540808	+	1998	protein_coding	PF00860:Permease family	-
Csa3G901020	385	719	453	109	137	91	6.28737	13.7953	6.55786	1.79379	1.86453	1.61683	547.593	108.43	2.33486	2.33486	2.97316e-08	5.8584e-07	Csa3G901020	Chr3	38810583	38819413	-	2588	protein_coding	PF02375:jmjN domain|PF02928:C5HC2 zinc finger|PF02373:JmjC domain, hydroxylase	JmjC
Csa3G902370	38	74	28	17	11	3	1.05314	2.4095	0.687886	0.474777	0.25406	0.0904565	50.2718	9.9234	2.33293	2.33293	0.00402376	0.0163387	Csa3G902370	Chr3	39027122	39030937	+	1525	protein_coding	PF03479:Domain of unknown function (DUF296)	-
Csa7G405970	147	146	143	23	45	25	7.58588	8.85186	6.54155	1.19606	1.93527	1.4036	149.476	29.499	2.33234	2.33234	2.47502e-09	6.29877e-08	Csa7G405970	Chr7	15585401	15586485	-	819	protein_coding	-	-
novel.801	431	312	129	37	76	74	36.5047	31.047	9.6854	3.15799	5.36447	6.81898	306.11	60.8021	2.33172	2.33172	6.74841e-05	0.000521576	-	Scaffold001382	1	581	-	499	-	PF01740:STAS domain	STAS
Csa3G636370	74	65	337	36	34	23	2.19016	2.26022	8.84159	1.0737	0.838619	0.740608	150.754	30.0888	2.32679	2.32679	0.00047501	0.00271988	Csa3G636370	Chr3	24700027	24702705	-	1428	protein_coding	PF00201:UDP-glucoronosyl and UDP-glucosyl transferase	UDPGT
novel.239	70	108	58	13	14	23	2.2029	3.99313	1.61801	0.412266	0.367169	0.787481	83.3494	16.7137	2.32442	2.32442	9.67403e-05	0.000705609	-	Chr3	24685496	24686998	+	1343	-	-	-
Csa2G433340	1681	1387	1388	210	353	370	22.8738	22.1738	16.7424	2.87957	4.00301	5.47758	1524.3	304.914	2.32211	2.32211	2.3405e-11	9.22357e-10	Csa2G433340	Chr2	22624852	22628165	+	3106	protein_coding	PF00931:NB-ARC domain	NB-ARC
Csa3G119310	471	1234	326	128	184	147	23.5301	72.4286	14.437	6.44391	7.66057	7.98979	741.778	148.457	2.32034	2.32034	0.000128096	0.000897869	Csa3G119310	Chr3	6634920	6635765	-	846	protein_coding	-	-
Csa3G011730	29	183	55	33	11	15	1.22935	9.11426	2.06679	1.40971	0.388608	0.691806	98.2726	19.7182	2.31826	2.31826	0.00764157	0.0276771	Csa3G011730	Chr3	1215751	1216747	-	997	protein_coding	PF03479:Domain of unknown function (DUF296)	-
Csa5G633250	1523	3045	1271	395	414	465	33.0773	77.698	24.4698	8.64499	7.49327	10.9875	2090.33	419.253	2.31791	2.31791	2.71854e-06	3.19376e-05	Csa5G633250	Chr5	25995042	25999307	+	1946	protein_coding	PF07059:Protein of unknown function (DUF1336)	-
Csa5G139800	44	53	62	20	7	6	3.28555	4.6497	4.10397	1.50496	0.435608	0.487442	54.121	10.9148	2.31573	2.31573	0.000466632	0.00268136	Csa5G139800	Chr5	3735569	3736134	-	566	protein_coding	-	-
Csa4G291920	3543	5993	3098	1105	1223	502	139.554	277.338	108.171	43.8604	40.1458	21.5126	4474.69	899.251	2.31471	2.31471	1.3417e-06	1.70728e-05	Csa4G291920	Chr4	11454425	11456182	-	1073	protein_coding	PF02341:RbcX protein	-
Csa6G523420	15	92	28	10	13	8	1.51304	10.9028	2.50364	1.01647	1.09281	0.877939	49.6501	9.94105	2.31298	2.31298	0.00778586	0.0280561	Csa6G523420	Chr6	28092380	28092798	-	419	protein_coding	PF05678:VQ motif	-
Csa5G534970	274	262	262	56	50	61	10.9043	12.2502	9.24284	2.24581	1.65829	2.64115	273.266	55.208	2.31215	2.31215	1.42282e-11	5.84712e-10	Csa5G534970	Chr5	18994228	18996701	+	1062	protein_coding	PF02519:Auxin responsive protein	Auxin_inducible
Csa2G348790	777	318	4441	431	485	171	15.1333	7.27667	76.6743	8.45917	7.87219	3.62347	1707.72	343.921	2.31188	2.31188	0.00380286	0.0156128	Csa2G348790	Chr2	15692839	15697181	-	2170	protein_coding	PF00295:Glycosyl hydrolases family 28	-
Csa4G012360	51	15	111	15	12	8	2.46059	0.850262	4.74731	0.729285	0.482493	0.419928	56.0649	11.3527	2.30891	2.30891	0.00244219	0.0108534	Csa4G012360	Chr4	1827565	1828440	+	876	protein_coding	-	-
Csa3G733920	188	137	280	30	50	45	2.68616	2.29979	3.54641	0.43195	0.595368	0.699524	200.456	40.5697	2.30741	2.30741	2.31441e-09	5.94013e-08	Csa3G733920	Chr3	27930759	27936052	+	2958	protein_coding	PF00696:Amino acid kinase family|PF00171:Aldehyde dehydrogenase family	AA_kinase
Csa2G006050	385	297	400	37	94	96	17.0028	15.4103	15.6595	1.64664	3.45963	4.61262	365.393	73.8721	2.30738	2.30738	1.20528e-07	2.0094e-06	Csa2G006050	Chr2	1051840	1053332	-	957	protein_coding	-	-
novel.437	56	78	24	14	21	2	2.23916	3.66425	0.850677	0.564109	0.699774	0.0870049	56.7013	11.3409	2.30685	2.30685	0.00755264	0.0274397	-	Chr5	7413346	7419874	+	1057	-	-	-
Csa6G109690	54	29	59	18	6	5	1.95399	1.23288	1.89251	0.656357	0.180935	0.196841	47.12	9.59335	2.30479	2.30479	0.00110789	0.00557188	Csa6G109690	Chr6	7391925	7393459	-	1168	protein_coding	PF04640:PLATZ transcription factor	-
Csa2G377950	449	599	389	84	125	105	7.78049	12.195	5.97539	1.46682	1.80514	1.97955	502.707	101.73	2.3042	2.3042	2.69403e-09	6.75844e-08	Csa2G377950	Chr2	19058314	19061517	+	2439	protein_coding	PF16363:GDP-mannose 4,6 dehydratase|PF04321:RmlD substrate binding domain	-
novel.541	420	255	298	49	82	75	4.70723	3.35776	2.96066	0.553413	0.765898	0.91452	330.226	66.905	2.30404	2.30404	6.09369e-10	1.81037e-08	-	Chr5	20149172	20153848	-	3771	-	-	-
Csa4G338950	1122	1087	960	199	218	255	39.2228	44.6446	29.7491	7.01031	6.35103	9.69845	1090.99	221.428	2.30185	2.30185	9.17227e-13	4.77207e-11	Csa4G338950	Chr4	13977414	13990071	-	1209	protein_coding	-	-
Csa1G470270	75	95	96	10	18	28	0.932024	1.38702	1.05753	0.125229	0.186414	0.378565	91.2083	18.6439	2.29842	2.29842	2.89403e-05	0.000251256	Csa1G470270	Chr1	16904557	16911371	+	3401	protein_coding	PF14569:Zinc-binding RING-finger|PF03552:Cellulose synthase	-
Csa4G652880	2052	2338	1336	314	508	440	39.5648	52.9626	22.8347	6.10098	8.16276	9.22998	2008.42	409.019	2.29566	2.29566	1.20308e-08	2.59844e-07	Csa4G652880	Chr4	22846265	22853755	+	2192	protein_coding	PF07821:Alpha-amylase C-terminal beta-sheet domain|PF00128:Alpha amylase, catalytic domain	-
Csa3G820500	621	447	275	97	38	142	15.4389	13.0564	6.06055	2.43015	0.787315	3.84086	466.575	95.3019	2.2942	2.2942	0.000256505	0.0016153	Csa3G820500	Chr3	31925517	31933295	-	1700	protein_coding	PF01490:Transmembrane amino acid transporter protein	Aa_trans
Csa6G088090	19	53	13	5	5	9	0.573995	1.88115	0.34814	0.152217	0.125883	0.29581	31.1485	6.37695	2.29309	2.29309	0.0116801	0.0386887	Csa6G088090	Chr6	6019058	6021013	-	1399	protein_coding	-	-
novel.485	186	58	88	11	24	34	7.51543	2.75335	3.15195	0.44789	0.808152	1.49464	111.496	22.8519	2.29173	2.29173	0.000448017	0.00258635	-	Chr5	24808116	24812909	+	1046	-	-	-
Csa3G859670	4172	5439	2105	733	1075	831	210.916	323.056	94.3353	37.3429	45.2914	45.7071	4171.87	852.166	2.29135	2.29135	1.2741e-06	1.6291e-05	Csa3G859670	Chr3	35947740	35948900	+	836	protein_coding	-	-
Csa4G665120	2130	3547	2596	704	1028	175	64.3019	125.805	69.4713	21.4168	25.863	5.74776	2886.34	589.632	2.29083	2.29083	8.52324e-05	0.000636846	Csa4G665120	Chr4	23229525	23230924	+	1400	protein_coding	PF14009:Domain of unknown function (DUF4228)	-
Csa4G646120	154	144	144	30	34	31	26.4581	29.0665	21.9309	5.19393	4.86808	5.79449	151.335	30.9809	2.28998	2.28998	1.11549e-10	3.8501e-09	Csa4G646120	Chr4	21958049	21958294	-	246	protein_coding	-	-
Csa1G011440	239	305	175	50	50	57	3.46523	5.19549	2.2492	0.730536	0.604151	0.899135	252.587	51.7176	2.28949	2.28949	2.58883e-07	3.99153e-06	Csa1G011440	Chr1	1574875	1579187	+	2915	protein_coding	PF07714:Protein tyrosine kinase|PF12819:Carbohydrate-binding protein of the ER	Pkinase_Tyr
Csa1G046070	86	97	127	19	24	23	17.0644	22.613	22.3384	3.79913	3.96867	4.9652	104.914	21.5408	2.28783	2.28783	1.68245e-08	3.50477e-07	Csa1G046070	Chr1	5290503	5290715	+	213	protein_coding	-	-
Csa3G168410	169	474	134	54	81	47	7.00259	23.0751	4.9219	2.25478	2.79704	2.11878	283.54	58.0907	2.28461	2.28461	0.000285989	0.0017698	Csa3G168410	Chr3	11170115	11171631	+	1020	protein_coding	PF03106:WRKY DNA -binding domain	WRKY
Csa6G490250	9601	3561	8131	1231	1683	1534	322.558	140.558	242.154	41.6761	47.1213	56.0703	7046.73	1447.45	2.28354	2.28354	2.52371e-09	6.38424e-08	Csa6G490250	Chr6	23315130	23316933	-	1258	protein_coding	PF00106:short chain dehydrogenase	adh_short
Csa5G139170	48	21	205	21	9	22	1.25849	0.646874	4.7645	0.554836	0.196649	0.627547	85.3951	17.6559	2.28342	2.28342	0.00743026	0.027088	Csa5G139170	Chr5	3424011	3425966	-	1612	protein_coding	PF00332:Glycosyl hydrolases family 17|PF07983:X8 domain	Glyco_hydro_17
Csa1G523630	341	1834	306	266	184	135	12.8336	81.0933	10.2087	10.0882	5.77101	5.52768	928.817	190.756	2.28337	2.28337	0.00326212	0.0137674	Csa1G523630	Chr1	18216384	18218726	-	1123	protein_coding	PF13419:Haloacid dehalogenase-like hydrolase	-
Csa5G492870	9	45	20	6	7	4	1.04213	6.12189	2.05289	0.700114	0.67549	0.503913	26.7196	5.44867	2.28285	2.28285	0.012428	0.0406497	Csa5G492870	Chr5	17305072	17306051	-	365	protein_coding	-	-
Csa1G095020	887	2466	786	314	466	199	21.1918	69.2199	16.6465	7.55983	9.27837	5.17266	1504.18	309.255	2.28139	2.28139	0.000119749	0.000849097	Csa1G095020	Chr1	8399505	8401835	+	1769	protein_coding	PF03016:Exostosin family	-
Csa5G207960	12929	11488	11601	2287	2641	2810	294.732	307.681	234.431	52.5372	50.1733	69.6924	12322.7	2538.66	2.27929	2.27929	4.57243e-17	5.13742e-15	Csa5G207960	Chr5	9235259	9237875	-	1854	protein_coding	PF00487:Fatty acid desaturase|PF11960:Domain of unknown function (DUF3474)	-
Csa3G197930	171	178	131	21	45	40	25.0944	30.6897	17.0415	3.10554	5.50343	6.3864	166.582	34.3006	2.27859	2.27859	6.49816e-07	8.96542e-06	Csa3G197930	Chr3	13516444	13519970	+	288	protein_coding	-	-
Csa6G476090	56	65	35	7	10	17	8.96513	12.2257	4.96698	1.12929	1.33417	2.96097	54.8476	11.3739	2.27778	2.27778	0.000597251	0.00331579	Csa6G476090	Chr6	21955997	21957398	+	264	protein_coding	-	-
Csa2G360700	308	1065	206	162	184	39	8.80742	35.78	5.22181	4.66821	4.38487	1.21333	584.704	120.516	2.27704	2.27704	0.00365059	0.0150962	Csa2G360700	Chr2	17077348	17079008	+	1478	protein_coding	PF00854:POT family	-
Csa5G601480	1198	1588	1370	263	293	345	39.931	62.1866	40.479	8.83378	8.13883	12.5109	1436.08	296.927	2.27466	2.27466	2.93855e-11	1.14101e-09	Csa5G601480	Chr5	21985938	21990736	+	1268	protein_coding	PF00378:Enoyl-CoA hydratase/isomerase	ECH
Csa5G608380	3674	5879	3887	1086	1238	711	138.394	260.181	129.793	41.2237	38.8635	29.1384	4708.48	973.349	2.27399	2.27399	2.97563e-09	7.35136e-08	Csa5G608380	Chr5	23421929	23423050	+	1122	protein_coding	PF00847:AP2 domain|PF02362:B3 DNA binding domain	B3
Csa5G647300	257	220	293	62	51	52	6.89206	6.93158	6.9653	1.6755	1.1398	1.51717	260.22	54.2305	2.26742	2.26742	3.35673e-13	1.92152e-11	Csa5G647300	Chr5	27310592	27312943	-	1576	protein_coding	PF13639:Ring finger domain	-
Csa5G605750	81	110	178	17	31	31	2.70197	4.31104	5.26347	0.571456	0.861785	1.12505	123.538	25.7442	2.26559	2.26559	2.95163e-06	3.41069e-05	Csa5G605750	Chr5	22750300	22754135	+	1267	protein_coding	-	-
Csa6G120930	22	26	20	5	5	5	2.57566	3.57628	2.07564	0.589893	0.487839	0.636871	23.5901	4.91611	2.26476	2.26476	0.00186056	0.00866036	Csa6G120930	Chr6	8370222	8370582	-	361	protein_coding	PF13833:EF-hand domain pair	-
Csa1G024160	856	2670	922	450	509	114	48.6265	178.198	46.4287	25.7602	24.0968	7.04564	1614.69	336.246	2.26306	2.26306	0.000945162	0.0048822	Csa1G024160	Chr1	2406892	2407988	+	744	protein_coding	PF00249:Myb-like DNA-binding domain	Myb_DNA-binding
Csa4G004990	966	237	1712	207	181	199	36.2908	10.4607	57.0138	7.83661	5.66683	8.13372	927.163	193.332	2.26262	2.26262	0.000132243	0.000922879	Csa4G004990	Chr4	855046	858688	+	1125	protein_coding	PF13259:Protein of unknown function (DUF4050)	-
Csa7G209550	128	72	119	19	17	31	8.46606	5.59496	6.97709	1.26638	0.937048	2.23074	106.772	22.5042	2.2591	2.2591	4.81733e-06	5.23439e-05	Csa7G209550	Chr7	7437486	7439667	-	639	protein_coding	PF13639:Ring finger domain	-
Csa3G822320	3968	6449	3554	1332	858	933	330.778	631.611	262.626	111.894	59.6064	84.6179	4932.88	1031.34	2.25799	2.25799	4.55625e-07	6.53372e-06	Csa3G822320	Chr3	32210714	32211418	-	507	protein_coding	-	-
Csa5G589380	2147	2375	1738	413	601	402	161.461	209.842	115.862	31.2985	37.6662	32.8911	2174.52	454.646	2.25732	2.25732	2.06264e-12	9.99291e-11	Csa5G589380	Chr5	21154867	21155428	+	562	protein_coding	-	-
Csa3G736740	1205	901	1651	305	381	142	30.405	26.7101	36.9284	7.75524	8.01169	3.89818	1251.11	261.615	2.25661	2.25661	2.64801e-09	6.65879e-08	Csa3G736740	Chr3	28374986	28379103	+	1675	protein_coding	PF00249:Myb-like DNA-binding domain	Myb_DNA-binding
Csa7G074960	219	382	107	57	74	37	6.59249	13.5102	2.85526	1.72909	1.85643	1.21178	256.007	53.4952	2.25559	2.25559	0.00018718	0.00123866	Csa7G074960	Chr7	5172450	5175504	-	1404	protein_coding	PF03171:2OG-Fe(II) oxygenase superfamily|PF14226:non-haem dioxygenase in morphine synthesis N-terminal	2OG-FeII_Oxy
Csa7G394580	403	142	187	59	72	32	55.1212	22.8189	22.6731	8.13212	8.20706	4.7619	246.925	51.7863	2.25106	2.25106	1.30112e-05	0.000125312	Csa7G394580	Chr7	15014418	15014726	-	309	protein_coding	PF00462:Glutaredoxin	-
Csa7G049140	46	90	95	22	21	9	1.84105	4.23199	3.37045	0.887297	0.700437	0.391893	79.2041	16.6035	2.24783	2.24783	8.44682e-05	0.000632927	Csa7G049140	Chr7	3085434	3087347	+	1056	protein_coding	PF00141:Peroxidase	-
Csa7G446690	2462	2727	2425	564	575	551	37.9207	49.3477	33.1098	8.75397	7.3807	9.23328	2623.51	552.867	2.24675	2.24675	8.75591e-16	8.00654e-14	Csa7G446690	Chr7	17678718	17682762	-	2744	protein_coding	-	-
Csa5G169060	232	788	74	104	96	67	2.39621	9.56216	0.677524	1.08245	0.826322	0.752883	410.67	86.5045	2.24633	2.24633	0.0057477	0.0219864	Csa5G169060	Chr5	6729608	6742334	-	4092	protein_coding	PF00069:Protein kinase domain|PF13646:HEAT repeats	Pkinase
Csa5G606900	2123	2493	1497	476	373	510	162.549	224.258	101.604	36.7264	23.8004	42.4834	2141.29	451.617	2.24573	2.24573	5.8875e-08	1.06657e-06	Csa5G606900	Chr5	23098164	23099581	+	552	protein_coding	-	-
Csa3G814320	42	135	25	7	37	8	0.407506	1.5389	0.215021	0.0684416	0.299177	0.0844482	74.7791	15.6402	2.24421	2.24421	0.0146854	0.0464023	Csa3G814320	Chr3	31400919	31411219	+	4356	protein_coding	PF08370:Plant PDR ABC transporter associated|PF01061:ABC-2 type transporter|PF00005:ABC transporter|PF14510:ABC-transporter extracellular N-terminal	ABC2_membrane
Csa6G074530	3202	5371	2010	1004	1002	496	87.5922	172.62	48.7412	27.6768	22.843	14.7619	3791.17	801.071	2.24242	2.24242	1.6115e-05	0.000150485	Csa6G074530	Chr6	4956972	4960554	-	1545	protein_coding	-	-
Csa3G893410	10370	30291	4601	4079	2999	3655	171.136	587.313	67.3087	67.8351	41.2459	65.6245	16796.3	3553.59	2.24079	2.24079	0.00149436	0.00720782	Csa3G893410	Chr3	38327036	38333081	+	2561	protein_coding	PF01293:Phosphoenolpyruvate carboxykinase	-
Csa4G000820	16176	18591	15178	6606	3310	1358	740.699	1000.15	616.086	304.823	126.311	67.6529	17278.3	3656.52	2.24041	2.24041	6.6999e-05	0.000518585	Csa4G000820	Chr4	185146	186618	+	923	protein_coding	-	-
Csa3G901130	6001	10742	3984	1564	2095	1257	213.671	449.366	125.747	56.1172	62.1652	48.6937	7436.35	1574.19	2.23986	2.23986	5.62068e-06	5.98415e-05	Csa3G901130	Chr3	38893224	38895698	+	1187	protein_coding	PF09335:SNARE associated Golgi protein	-
Csa7G058590	4520	3089	2883	506	746	1045	130.488	104.771	73.7789	14.7204	17.9478	32.8219	3593.39	761.497	2.23875	2.23875	1.22709e-07	2.03304e-06	Csa7G058590	Chr7	3437320	3440720	-	1464	protein_coding	PF16884:N-terminal domain of oxidoreductase|PF00107:Zinc-binding dehydrogenase	ADH_zinc_N
novel.445	16	17	21	6	4	2	1.56897	1.95856	1.82545	0.592904	0.326886	0.213374	18.3242	3.87901	2.23729	2.23729	0.00634409	0.02376	-	Chr5	10328940	10336000	+	431	-	-	-
Csa3G644840	25	62	27	11	16	1	2.22912	6.495	2.1341	0.988381	1.18893	0.0970086	40.8779	8.56211	2.23711	2.23711	0.0154396	0.0483298	Csa3G644840	Chr3	25265768	25266324	-	474	protein_coding	PF07714:Protein tyrosine kinase	Pkinase_Tyr
Csa1G651710	123	66	321	34	27	43	5.44345	3.43167	12.593	1.5163	0.995805	2.0704	162.836	34.7582	2.23452	2.23452	0.000248773	0.00157566	Csa1G651710	Chr1	25850971	25855507	-	955	protein_coding	PF01161:Phosphatidylethanolamine-binding protein	-
Csa6G110840	249	107	503	50	62	67	14.9698	7.55778	26.8066	3.02918	3.10635	4.38236	275.457	58.7266	2.23274	2.23274	3.05956e-05	0.000263354	Csa6G110840	Chr6	7542954	7544739	-	703	protein_coding	PF07983:X8 domain	-
Csa4G618410	3881	7029	2795	1211	1344	713	253.128	538.622	161.598	79.5938	73.053	50.5945	4906.57	1046.02	2.22962	2.22962	7.25046e-06	7.46352e-05	Csa4G618410	Chr4	19716770	19717947	+	648	protein_coding	-	-
novel.454	873	868	762	174	245	154	17.5615	20.5144	13.5881	3.52723	4.10728	3.37041	862.114	183.639	2.22932	2.22932	1.92991e-14	1.40087e-12	-	Chr5	13206896	13210083	+	2101	-	PF00808:Histone-like transcription factor (CBF/NF-Y) and archaeal histone	-
Csa7G019330	1227	2131	909	379	337	280	75.4849	154.025	49.5719	23.4959	17.2777	18.7409	1522.79	324.737	2.22921	2.22921	2.61705e-06	3.09172e-05	Csa7G019330	Chr7	1130245	1132009	+	687	protein_coding	PF03330:Rare lipoprotein A (RlpA)-like double-psi beta-barrel|PF01357:Pollen allergen	-
Csa6G303740	69	375	70	47	71	14	4.22642	26.9866	3.80082	2.90107	3.62429	0.93297	191.884	40.8735	2.22672	2.22672	0.00987733	0.0339858	Csa6G303740	Chr6	14557189	14557878	+	690	protein_coding	PF13912:C2H2-type zinc finger	-
Csa4G011780	1088	1547	1127	225	344	296	32.5662	54.4028	29.9032	6.78669	8.58099	9.6393	1310.68	280.445	2.22428	2.22428	5.95581e-10	1.7719e-08	Csa4G011780	Chr4	1790122	1792542	-	1412	protein_coding	PF03009:Glycerophosphoryl diester phosphodiesterase family	-
Csa4G304750	1804	630	5321	650	959	93	103.875	42.6197	271.597	37.7162	46.0189	5.82607	2437.36	522.116	2.22266	2.22266	0.00654153	0.0243572	Csa4G304750	Chr4	12399845	12400651	-	734	protein_coding	PF13417:Glutathione S-transferase, N-terminal domain|PF00043:Glutathione S-transferase, C-terminal domain	GST_C
Csa1G702040	9246	21743	4999	2491	3120	3030	190.994	527.691	91.539	51.8535	53.7109	68.0966	13166.2	2822.02	2.22203	2.22203	0.000249066	0.0015761	Csa1G702040	Chr1	28532987	28539952	-	2046	protein_coding	PF02450:Lecithin:cholesterol acyltransferase	-
Csa1G599400	1963	2758	1053	487	505	373	79.2403	130.802	37.6799	19.8104	16.9886	16.3814	2059.98	442.231	2.21953	2.21953	3.57242e-06	4.0224e-05	Csa1G599400	Chr1	22908064	22912685	-	1047	protein_coding	PF02779:Transketolase, pyrimidine binding domain|PF02780:Transketolase, C-terminal domain	-
Csa3G781590	5204	4223	2981	915	1240	730	165.495	157.784	84.036	29.3229	32.8632	25.2573	4299.38	923.003	2.21945	2.21945	5.37918e-10	1.61398e-08	Csa3G781590	Chr3	30213548	30215814	-	1329	protein_coding	PF04970:Lecithin retinol acyltransferase	-
Csa7G390740	1382	1668	734	256	371	267	35.5503	50.4109	16.7374	6.63609	7.95335	7.47244	1340.15	287.893	2.21828	2.21828	7.66829e-07	1.03898e-05	Csa7G390740	Chr7	14678382	14680024	-	1643	protein_coding	PF12796:Ankyrin repeats (3 copies)	-
Csa1G031200	885	732	725	146	191	191	16.1154	15.6604	11.7028	2.67909	2.89849	3.78396	801.497	172.573	2.21637	2.21637	1.61008e-13	9.705e-12	Csa1G031200	Chr1	3260834	3263631	-	2321	protein_coding	PF00069:Protein kinase domain|PF08263:Leucine rich repeat N-terminal domain	Pkinase
Csa6G516760	3988	3542	3518	902	1058	587	116.967	122.053	91.4661	26.6595	25.8604	18.7311	3782.42	815.467	2.21319	2.21319	4.03188e-15	3.37958e-13	Csa6G516760	Chr6	26890332	26891772	-	1441	protein_coding	PF04564:U-box domain	U-box
Csa6G409340	225	204	177	45	48	45	29.9039	31.8543	20.8533	6.02692	5.31653	6.5069	208.65	45.0843	2.21169	2.21169	4.74685e-10	1.4427e-08	Csa6G409340	Chr6	18794436	18796167	-	318	protein_coding	-	-
Csa3G076550	1571	1191	1591	291	309	364	23.6204	21.0386	21.205	4.40902	3.87179	5.95428	1470.48	317.813	2.21145	2.21145	2.69024e-15	2.31942e-13	Csa3G076550	Chr3	4040725	4044635	-	2811	protein_coding	-	-
Csa4G308470	3302	4394	1604	562	848	792	119.177	186.324	51.3187	20.4404	25.5066	31.0997	3318.62	716.577	2.21132	2.21132	9.34851e-06	9.32775e-05	Csa4G308470	Chr4	12595490	12596760	-	1171	protein_coding	-	-
Csa6G056500	100	108	75	21	22	22	17.1806	21.7999	11.4223	3.63575	3.14993	4.11222	98.4784	21.2926	2.21077	2.21077	1.87301e-06	2.29887e-05	Csa6G056500	Chr6	4344850	4345380	+	246	protein_coding	-	-
Csa1G073060	38	103	31	19	6	15	1.38332	4.40525	1.00036	0.696998	0.182026	0.594084	62.6016	13.5837	2.20949	2.20949	0.00660767	0.0245599	Csa1G073060	Chr1	7392643	7394675	-	1161	protein_coding	PF02365:No apical meristem (NAM) protein	NAM
Csa7G009160	118	78	103	16	23	28	7.64904	5.94036	5.91859	1.04516	1.24249	1.97469	101.021	22.0723	2.20176	2.20176	7.91456e-07	1.06756e-05	Csa7G009160	Chr7	570933	572716	+	652	protein_coding	PF03134:TB2/DP1, HVA22 family	TB2_DP1_HVA22
Csa5G606270	65	173	21	14	15	33	2.69331	8.42193	0.771343	0.584572	0.51797	1.48766	96.296	20.9838	2.20062	2.20062	0.012985	0.0421325	Csa5G606270	Chr5	22773216	22776253	-	1020	protein_coding	PF08241:Methyltransferase domain	Methyltransf_11
Csa3G736960	278	97	552	43	55	95	4.42374	1.81347	7.78645	0.689526	0.729371	1.64469	295.829	64.6263	2.19817	2.19817	0.00049019	0.00279845	Csa3G736960	Chr3	28496446	28499101	-	2656	protein_coding	PF00139:Legume lectin domain|PF00069:Protein kinase domain	Pkinase
Csa4G064100	77	43	151	20	16	22	2.09958	1.37753	3.64984	0.549552	0.363582	0.652649	87.7378	19.2759	2.19726	2.19726	0.000109563	0.000785573	Csa4G064100	Chr4	5204386	5205935	+	1550	protein_coding	PF00069:Protein kinase domain	Pkinase
Csa6G421660	5876	5186	5424	1156	1690	1001	201.742	209.19	165.078	39.9954	48.3551	37.3908	5631.7	1229.38	2.19526	2.19526	9.19713e-19	1.2781e-16	Csa6G421660	Chr6	19461773	19463003	+	1231	protein_coding	PF00847:AP2 domain	AP2
Csa2G382490	4077	8202	3042	1502	1448	794	86.938	205.486	57.5021	32.2758	25.7323	18.4207	5508.47	1203.13	2.19473	2.19473	3.01935e-05	0.000260636	Csa2G382490	Chr2	19713117	19717646	-	1982	protein_coding	PF03790:KNOX1 domain|PF03791:KNOX2 domain	KNOX2
Csa6G078580	1484	1280	1593	162	269	529	52.1364	52.8336	49.6111	5.73535	7.8759	20.2199	1476.97	323.246	2.19286	2.19286	1.51778e-05	0.000143061	Csa6G078580	Chr6	5292509	5295688	-	1203	protein_coding	PF07819:PGAP1-like protein	-
Csa2G354780	3106	3581	3670	960	979	487	102.397	138.702	107.252	31.8929	26.8973	17.4674	3546.96	776.466	2.19124	2.19124	6.03568e-11	2.19058e-09	Csa2G354780	Chr2	16554249	16555611	-	1282	protein_coding	PF12697:Alpha/beta hydrolase family	-
Csa2G223750	2129	4849	2088	794	937	494	68.845	184.222	59.8527	25.8735	25.251	17.3796	3248.33	711.121	2.19124	2.19124	1.43974e-05	0.000136866	Csa2G223750	Chr2	10894380	10896518	-	1307	protein_coding	PF01027:Inhibitor of apoptosis-promoting Bax1	-
Csa6G476730	24838	18363	28105	5776	5927	4480	901.854	783.351	904.605	211.341	179.348	176.976	23942.6	5248.03	2.18976	2.18976	5.57934e-24	1.53055e-21	Csa6G476730	Chr6	22048217	22050435	-	1164	protein_coding	PF01201:Ribosomal protein S8e	-
Csa3G825140	891	1789	786	164	245	404	24.5165	57.8342	19.1717	4.5474	5.61809	12.0942	1238.52	271.558	2.1897	2.1897	0.000128397	0.000899548	Csa3G825140	Chr3	32727676	32730202	-	1536	protein_coding	PF01490:Transmembrane amino acid transporter protein	Aa_trans
Csa1G617380	828	1575	657	297	347	116	25.5623	57.1272	17.98	9.23981	8.9277	3.89622	1094.59	239.902	2.18885	2.18885	8.01951e-05	0.000605202	Csa1G617380	Chr1	24517789	24519157	+	1369	protein_coding	PF12937:F-box-like	-
Csa6G307410	24	42	88	13	10	11	1.34707	2.76962	4.37841	0.73529	0.467755	0.671717	50.8059	11.2122	2.18846	2.18846	0.000963446	0.00495396	Csa6G307410	Chr6	14694710	14698156	-	753	protein_coding	PF02466:Tim17/Tim22/Tim23/Pmp24 family	-
Csa5G522920	1988	4855	1142	685	748	549	38.9347	111.713	19.8264	13.5191	12.2085	11.6979	2921.87	641.464	2.18729	2.18729	0.000296014	0.00182362	Csa5G522920	Chr5	18318374	18324389	+	2158	protein_coding	PF13920:Zinc finger, C3HC4 type (RING finger)|PF07002:Copine	-
Csa3G415110	10552	12993	8774	2321	3147	2226	130.287	188.481	96.0327	28.8788	32.382	29.9025	11277.1	2478.44	2.18581	2.18581	4.86875e-11	1.78857e-09	Csa3G415110	Chr3	19748986	19753767	-	3423	protein_coding	PF12490:Breast carcinoma amplified sequence 3	-
Csa3G114500	1567	7917	472	723	742	1052	30.9187	183.53	8.25565	14.3757	12.2011	22.5832	3788.78	836.339	2.17956	2.17956	0.0147346	0.0465317	Csa3G114500	Chr3	5985275	5990248	-	2142	protein_coding	PF00069:Protein kinase domain	Pkinase
Csa1G423070	18	36	16	8	6	3	0.78267	1.83908	0.616712	0.350537	0.21742	0.14192	25.001	5.48025	2.17948	2.17948	0.00894094	0.031361	Csa1G423070	Chr1	15385968	15386939	-	972	protein_coding	PF01762:Galactosyltransferase	Galactosyl_T
Csa3G778200	864	411	658	226	124	88	20.619	11.5236	13.9199	5.43501	2.46614	2.28482	647.914	143.276	2.17762	2.17762	3.46709e-06	3.92473e-05	Csa3G778200	Chr3	29964907	29968445	-	1771	protein_coding	PF02362:B3 DNA binding domain	B3
Csa3G860250	30	57	15	5	15	6	0.914809	2.0421	0.405468	0.153644	0.38119	0.199057	37.0136	8.07879	2.17747	2.17747	0.0094505	0.0327957	Csa3G860250	Chr3	36027788	36029260	+	1386	protein_coding	PF00004:ATPase family associated with various cellular activities (AAA)|PF14363:Domain associated at C-terminal with AAA	AAA
Csa4G646080	36	15	57	11	8	5	1.50943	0.738918	2.11857	0.464775	0.27954	0.228086	34.9613	7.78497	2.1731	2.1731	0.00257855	0.0113472	Csa4G646080	Chr4	21943257	21944264	+	1008	protein_coding	PF03168:Late embryogenesis abundant protein	-
Csa3G129750	219	203	100	20	51	54	5.24411	5.71106	2.12268	0.482609	1.01775	1.40682	183.33	40.7537	2.16943	2.16943	0.000192449	0.00126876	Csa3G129750	Chr3	8391425	8396221	+	1765	protein_coding	PF05653:Magnesium transporter NIPA	DUF803
Csa1G169420	37	29	31	6	11	6	2.02038	1.86047	1.50055	0.330157	0.500571	0.35645	33.0817	7.29807	2.16742	2.16742	0.000414715	0.00242391	Csa1G169420	Chr1	10513063	10514225	-	774	protein_coding	PF03168:Late embryogenesis abundant protein	-
Csa2G297200	1464	1078	1245	261	285	326	33.5001	28.9813	25.254	6.01844	5.4349	8.11595	1287.04	287.074	2.16578	2.16578	1.52213e-13	9.31938e-12	Csa2G297200	Chr2	14149559	14152224	+	1847	protein_coding	-	-
Csa4G303040	3088	1172	1495	511	594	258	68.3308	30.4691	29.3249	11.3946	10.9539	6.21119	1943.65	433.248	2.16514	2.16514	3.64653e-06	4.08407e-05	Csa4G303040	Chr4	12258665	12265433	-	1910	protein_coding	PF00854:POT family	-
Csa2G361880	105	21	29	9	5	20	2.78577	0.65459	0.682041	0.240623	0.110552	0.577302	52.1576	11.7473	2.16363	2.16363	0.0154201	0.0482905	Csa2G361880	Chr2	17423562	17426649	-	1593	protein_coding	PF02458:Transferase family	-
Csa1G427510	1488	3989	833	626	458	488	45.9044	144.58	22.78	19.4609	11.7749	16.379	2320.55	518.101	2.16313	2.16313	0.000860895	0.00451121	Csa1G427510	Chr1	15803244	15807062	-	1370	protein_coding	PF13855:Leucine rich repeat	-
Csa4G651990	795	679	600	119	210	165	7.03223	7.0565	4.70472	1.06074	1.54806	1.58791	713.188	159.26	2.16217	2.16217	1.08058e-10	3.74184e-09	Csa4G651990	Chr4	22569704	22579093	+	4778	protein_coding	PF02181:Formin Homology 2 Domain|PF10409:C2 domain of PTEN tumour-suppressor protein	FH2
Csa7G038170	31	37	13	5	9	6	3.22707	4.52524	1.19963	0.52451	0.780783	0.679538	28.8665	6.40031	2.16183	2.16183	0.00615762	0.0232362	Csa7G038170	Chr7	2072751	2073156	-	406	protein_coding	-	-
Csa2G021670	78	55	74	18	27	5	5.39543	4.46979	4.53752	1.2547	1.55645	0.376285	69.8936	15.468	2.16136	2.16136	0.000286044	0.0017698	Csa2G021670	Chr2	2636542	2637296	+	611	protein_coding	-	-
Csa2G416800	62	83	29	11	13	18	14.5577	22.8966	6.03607	2.60274	2.54381	4.59821	62.1751	13.9314	2.16063	2.16063	0.00145387	0.00704359	Csa2G416800	Chr2	21607772	21607951	-	180	protein_coding	-	-
Csa4G641620	27	33	23	10	7	3	4.49265	6.45128	3.39252	1.67678	0.970684	0.543095	28.9219	6.43654	2.15942	2.15942	0.00326836	0.0137827	Csa4G641620	Chr4	21391635	21391979	-	254	protein_coding	-	-
Csa7G431440	1963	2608	2475	731	449	466	52.7429	82.3274	58.9488	19.7924	10.0538	13.6222	2423.96	543.067	2.15847	2.15847	7.10992e-09	1.62888e-07	Csa7G431440	Chr7	16974070	16977802	-	1573	protein_coding	PF02458:Transferase family	-
Csa3G734170	6755	9196	5966	1447	2536	1430	172.609	276.076	135.138	37.26	54.0042	39.7548	7669.51	1721.16	2.15555	2.15555	7.83286e-09	1.77335e-07	Csa3G734170	Chr3	28041039	28043584	+	1654	protein_coding	PF13419:Haloacid dehalogenase-like hydrolase	-
Csa7G387160	201	209	389	65	72	48	5.61103	6.85466	9.62614	1.82851	1.67502	1.45782	265.649	59.6592	2.15475	2.15475	2.90802e-09	7.2266e-08	Csa7G387160	Chr7	14174484	14178986	-	1514	protein_coding	PF02574:Homocysteine S-methyltransferase	-
Csa6G077420	251	446	267	80	86	69	11.6447	24.3098	10.9805	3.74009	3.32502	3.48273	339.599	76.319	2.15269	2.15269	6.78864e-07	9.30605e-06	Csa6G077420	Chr6	5188136	5189116	-	911	protein_coding	PF07279:Protein of unknown function (DUF1442)	-
Csa3G880030	18185	14860	4282	2593	4176	2552	831.79	798.569	173.621	119.52	159.185	126.998	13239	2977.36	2.15264	2.15264	0.000164629	0.00111101	Csa3G880030	Chr3	37100580	37102868	+	924	protein_coding	PF13639:Ring finger domain|PF14599:Zinc-ribbon|PF05495:CHY zinc finger	zf-CHY
Csa5G603300	206	120	220	31	46	49	17.9144	12.2606	16.9596	2.71666	3.33377	4.63605	181.94	41.2499	2.14569	2.14569	4.01955e-08	7.62163e-07	Csa5G603300	Chr5	22196087	22197242	-	486	protein_coding	-	-
novel.377	57	52	76	19	18	7	2.65315	2.8437	3.13586	0.891206	0.698233	0.354487	62.2564	14.019	2.14396	2.14396	4.22745e-05	0.000347457	-	Chr4	5414698	5416750	-	908	-	-	-
Csa2G361600	957	1181	774	260	328	138	154.969	224.685	111.104	42.4271	44.2636	24.3124	1017.32	230.105	2.14297	2.14297	2.08394e-07	3.285e-06	Csa2G361600	Chr2	17264937	17266328	-	261	protein_coding	-	-
Csa4G193250	791	1660	1080	338	515	63	30.4471	75.0708	36.8511	13.1107	16.5203	2.63832	1241.56	281.412	2.14043	2.14043	0.00139769	0.00682466	Csa4G193250	Chr4	9588228	9589831	+	1098	protein_coding	PF02365:No apical meristem (NAM) protein	NAM
Csa5G591720	2209	1740	3151	446	482	689	74.929	69.3421	94.7456	15.245	13.6252	25.4267	2365.36	537.334	2.13902	2.13902	1.48044e-09	4.01429e-08	Csa5G591720	Chr5	21401013	21402356	+	1246	protein_coding	PF00011:Hsp20/alpha crystallin family	-
Csa3G829160	1987	3128	2860	623	1095	294	84.4858	156.259	107.797	26.6939	38.8009	13.6003	2751.65	624.435	2.13901	2.13901	5.03838e-06	5.44655e-05	Csa3G829160	Chr3	33158345	33159418	-	994	protein_coding	PF01428:AN1-like Zinc finger	zf-AN1
Csa3G779010	1310	4490	1082	798	850	188	74.5169	300.07	54.5591	45.743	40.2943	11.6348	2532.48	576.382	2.13512	2.13512	0.0039278	0.0160323	Csa3G779010	Chr3	30169282	30170024	-	743	protein_coding	PF03168:Late embryogenesis abundant protein	-
Csa5G146910	1292	1820	952	324	341	334	33.3773	55.24	21.8013	8.43474	7.3415	9.38754	1434.75	326.972	2.13356	2.13356	2.45696e-07	3.81325e-06	Csa5G146910	Chr5	4153420	4156127	+	1636	protein_coding	-	-
Csa3G731740	1356	976	1513	270	449	213	78.6148	66.4795	77.7571	15.7742	21.6936	13.4351	1290.31	294.728	2.12875	2.12875	7.90865e-13	4.14527e-11	Csa3G731740	Chr3	27596429	27598276	+	729	protein_coding	PF13920:Zinc finger, C3HC4 type (RING finger)	-
Csa3G686210	1184	3560	839	580	556	323	56.9292	201.107	35.7603	28.1028	22.2792	16.8967	2051.1	469.697	2.12632	2.12632	0.000911231	0.00472978	Csa3G686210	Chr3	26256380	26257597	-	879	protein_coding	PF03087:Arabidopsis protein of unknown function	-
Csa3G444620	34150	25763	38044	7872	9327	6242	605.42	536.606	597.872	140.634	137.8	120.394	32944.4	7551.67	2.12514	2.12514	5.30536e-25	1.55646e-22	Csa3G444620	Chr3	20625910	20631231	-	2384	protein_coding	PF03949:Malic enzyme, NAD binding domain|PF00390:Malic enzyme, N-terminal domain	Malic_M
Csa1G010940	9287	7723	7713	1446	2042	2416	192.311	187.892	141.582	30.1742	35.2392	54.4305	8458.37	1942.72	2.12243	2.12243	3.27757e-10	1.04108e-08	Csa1G010940	Chr1	1565223	1573521	+	2041	protein_coding	PF13414:TPR repeat|PF02190:ATP-dependent protease La (LON) substrate-binding domain|PF13920:Zinc finger, C3HC4 type (RING finger)	-
novel.366	876	1326	1366	339	304	223	24.151	42.9504	33.3839	9.4182	6.98466	6.68885	1223.48	281.157	2.12142	2.12142	5.59543e-10	1.66938e-08	-	Chr4	20933342	20935029	+	1533	-	PF00079:Serpin (serine protease inhibitor)	Serpin
Csa5G146240	962	602	973	211	210	179	15.6257	11.4883	14.0099	3.45371	2.84267	3.16326	849.87	195.494	2.1213	2.1213	1.7196e-15	1.51346e-13	Csa5G146240	Chr5	4013028	4016958	-	2602	protein_coding	PF03141:Putative S-adenosyl-L-methionine-dependent methyltransferase	-
Csa3G389870	1409	1959	919	334	403	338	79.7192	130.221	46.0918	19.043	19.002	20.8058	1519.03	349.16	2.12095	2.12095	8.40936e-07	1.12638e-05	Csa3G389870	Chr3	19061256	19062074	-	747	protein_coding	PF01344:Kelch motif	Kelch_1
Csa4G010410	260	93	769	104	114	39	6.24003	2.62234	16.3605	2.51527	2.28013	1.01834	352.78	81.3142	2.11694	2.11694	0.00232033	0.0104126	Csa4G010410	Chr4	1497401	1501091	-	1761	protein_coding	-	-
Csa6G484610	83	105	55	8	17	34	3.16029	4.69712	1.85639	0.306957	0.539436	1.40846	85.6374	19.8789	2.1127	2.1127	0.00249422	0.0110498	Csa6G484610	Chr6	22429186	22431474	+	1110	protein_coding	PF00892:EamA-like transporter family	DUF6
Csa5G589320	115	389	107	52	66	43	2.91915	11.6011	2.40768	1.33015	1.39619	1.18752	223.857	51.7572	2.11042	2.11042	0.00140167	0.00684089	Csa5G589320	Chr5	21118709	21120977	+	1665	protein_coding	PF13193:AMP-binding enzyme C-terminal domain|PF00501:AMP-binding enzyme	AMP-binding
Csa6G040580	429	415	142	93	100	59	10.2321	11.6292	3.00229	2.23527	1.9877	1.53101	349.929	80.9809	2.10989	2.10989	0.000137282	0.000952316	Csa6G040580	Chr6	2912177	2914393	-	1772	protein_coding	PF02493:MORN repeat	MORN
Csa2G362510	10251	11447	5606	2168	2459	2215	216.301	283.776	104.858	46.0987	43.2406	50.8489	9623.67	2230.2	2.1094	2.1094	3.73124e-07	5.5e-06	Csa2G362510	Chr2	17507071	17511092	-	2003	protein_coding	PF00112:Papain family cysteine protease|PF08246:Cathepsin propeptide inhibitor domain (I29)|PF00396:Granulin	Peptidase_C1
Csa7G073500	793	357	1381	240	258	99	21.9342	11.6014	33.8609	6.68957	5.94717	2.9792	817.923	189.515	2.10931	2.10931	3.9434e-05	0.000327829	Csa7G073500	Chr7	4875698	4877225	-	1528	protein_coding	PF00201:UDP-glucoronosyl and UDP-glucosyl transferase	UDPGT
Csa2G021000	2954	1241	6381	1411	303	607	153.565	75.7961	294.054	73.9174	13.127	34.331	3379.78	783.741	2.10874	2.10874	0.00232615	0.0104299	Csa2G021000	Chr2	2539333	2540254	-	813	protein_coding	PF00197:Trypsin and protease inhibitor	-
Csa6G495750	926	1051	540	163	290	189	31.8443	42.4636	16.4615	5.64867	8.31113	7.07129	886.018	205.289	2.10863	2.10863	1.0305e-06	1.34532e-05	Csa6G495750	Chr6	24075212	24078263	-	1229	protein_coding	PF14009:Domain of unknown function (DUF4228)	-
Csa3G314740	2453	1509	2162	405	638	448	76.9095	55.5859	60.0889	12.796	16.6703	15.2819	2061.87	479.09	2.10531	2.10531	8.04915e-15	6.41593e-13	Csa3G314740	Chr3	17539713	17543604	+	1348	protein_coding	-	-
Csa1G009580	426	1240	464	239	235	89	10.6788	36.5199	10.3107	6.03741	4.90935	2.42729	770.102	179.09	2.10334	2.10334	0.000645472	0.00353954	Csa1G009580	Chr1	1379813	1383471	+	1686	protein_coding	PF03106:WRKY DNA -binding domain	WRKY
Csa6G199800	3885	4561	4331	1012	1171	968	105.933	146.115	104.685	27.8073	26.6096	28.7165	4391.64	1023.43	2.10131	2.10131	2.17226e-16	2.20599e-14	Csa6G199800	Chr6	12760419	12764245	+	1550	protein_coding	-	-
Csa3G595230	10357	10151	9049	2626	2969	1789	311.774	359.011	241.469	79.6595	74.4829	58.5911	10172.6	2372.22	2.10026	2.10026	1.59641e-13	9.66218e-12	Csa3G595230	Chr3	22838240	22841502	+	1404	protein_coding	PF13534:4Fe-4S dicluster domain|PF13085:2Fe-2S iron-sulfur cluster binding domain	-
Csa5G023910	621	357	257	69	114	121	15.2151	10.2765	5.58178	1.70361	2.32771	3.22541	425.725	99.4218	2.09887	2.09887	1.46747e-05	0.000139065	Csa5G023910	Chr5	848447	852718	-	1725	protein_coding	PF02984:Cyclin, C-terminal domain|PF00134:Cyclin, N-terminal domain	Cyclin_C
novel.100	103	105	83	26	35	13	4.11457	4.92798	2.93914	1.04664	1.16519	0.564997	100.683	23.3338	2.09851	2.09851	1.37143e-05	0.000131277	-	Chr1	16436776	16442092	-	1058	-	PF13456:Reverse transcriptase-like	-
Csa3G130350	124	90	119	27	24	29	24.956	21.2808	21.2303	5.47589	4.02537	6.3499	112.529	26.4382	2.09832	2.09832	9.39291e-08	1.60653e-06	Csa3G130350	Chr3	8469282	8469578	+	210	protein_coding	-	-
Csa5G471100	276	327	274	82	73	62	29.6817	41.3162	26.1208	8.88651	6.5425	7.25417	303.143	70.8024	2.09829	2.09829	1.61653e-09	4.30591e-08	Csa5G471100	Chr5	16659763	16661486	-	393	protein_coding	-	-
Csa4G043950	61	63	141	12	12	36	1.71874	2.08552	3.52173	0.340722	0.281776	1.10357	87.2789	20.5637	2.098	2.098	0.00193601	0.00896498	Csa4G043950	Chr4	3439566	3442886	-	1500	protein_coding	PF01095:Pectinesterase	-
Csa7G073600	7209	10338	4768	1957	2048	1695	145.364	244.912	85.2263	39.7658	34.4154	37.1849	7915.81	1853.94	2.0941	2.0941	1.15237e-06	1.48696e-05	Csa7G073600	Chr7	4919989	4925471	+	2096	protein_coding	PF01039:Carboxyl transferase domain	Carboxyl_trans
Csa3G183920	3061	2703	3370	751	976	542	92.4736	95.9387	90.2486	22.863	24.5723	17.8144	3096.32	725.015	2.09385	2.09385	4.78648e-18	6.16493e-16	Csa3G183920	Chr3	12844086	12846850	-	1399	protein_coding	PF04116:Fatty acid hydroxylase superfamily	-
Csa3G151540	19651	17495	18877	4061	4843	4818	483.712	505.952	411.899	100.733	99.3477	129.028	19113.2	4488.09	2.09046	2.09046	1.57903e-17	1.86335e-15	Csa3G151540	Chr3	10464558	10468204	-	1717	protein_coding	PF13923:Zinc finger, C3HC4 type (RING finger)|PF05495:CHY zinc finger|PF14599:Zinc-ribbon	zf-CHY
Csa4G642280	78	132	59	25	14	28	8.26217	16.4273	5.53997	2.66856	1.23586	3.22681	95.7976	22.599	2.08883	2.08883	0.000860046	0.00450788	Csa4G642280	Chr4	21469401	21470492	-	399	protein_coding	-	-
Csa4G639900	25	23	20	8	6	3	1.47365	1.59285	1.04506	0.475205	0.294745	0.192394	23.414	5.48025	2.08854	2.08854	0.00461062	0.0182755	Csa4G639900	Chr4	21243370	21244086	-	717	protein_coding	PF00010:Helix-loop-helix DNA-binding domain	HLH
Csa1G043300	233	90	164	53	45	21	8.35955	3.7937	5.21587	1.9162	1.34549	0.819714	162.508	38.1862	2.08832	2.08832	4.4476e-05	0.000363571	Csa1G043300	Chr1	4842595	4848071	-	1178	protein_coding	PF00149:Calcineurin-like phosphoesterase	Metallophos
novel.607	609	542	523	119	129	161	23.5058	24.5782	17.8944	4.62853	4.14944	6.76083	573.809	135.14	2.08823	2.08823	3.96805e-10	1.22719e-08	-	Chr6	8936254	8938994	-	1095	-	-	-
Csa1G051910	2315	2465	2717	556	600	675	55.5287	69.4667	57.7713	13.4394	11.9939	17.6152	2557.73	602.441	2.08654	2.08654	4.66342e-14	3.22969e-12	Csa1G051910	Chr1	6214150	6218556	+	1762	protein_coding	PF09273:Rubisco LSMT substrate-binding|PF00856:SET domain	SET
Csa7G396390	2127	1074	1243	357	346	377	174.895	103.754	90.6017	29.5812	23.7097	33.7261	1507.43	355.238	2.08584	2.08584	1.54279e-08	3.24909e-07	Csa7G396390	Chr7	15218285	15219111	+	514	protein_coding	-	-
Csa2G130680	34	26	33	8	9	6	1.76317	1.5841	1.517	0.418064	0.388954	0.338518	31.4866	7.41511	2.08341	2.08341	0.000500619	0.00285414	Csa2G130680	Chr2	8438015	8438829	-	815	protein_coding	PF13639:Ring finger domain	-
Csa7G391240	5582	6178	4181	1472	1787	856	173.215	225.235	115.009	46.03	46.2127	28.8992	5554.36	1310.46	2.0833	2.0833	3.12033e-08	6.11985e-07	Csa7G391240	Chr7	14698194	14700154	+	1362	protein_coding	PF07859:alpha/beta hydrolase fold	Abhydrolase_3
Csa4G628350	10731	8383	12053	2801	2802	2046	205.313	188.438	204.422	54.0042	44.6772	42.5891	10494.8	2478.56	2.08213	2.08213	4.73103e-21	9.7974e-19	Csa4G628350	Chr4	20440795	20445433	-	2209	protein_coding	PF01699:Sodium/calcium exchanger protein	Na_Ca_ex
Csa7G414440	3961	16892	3821	2375	2830	1539	88.0633	441.229	75.3049	53.2098	52.4346	37.2259	9128.51	2157.13	2.0812	2.0812	0.00214131	0.00974356	Csa7G414440	Chr7	15962073	15964283	+	1901	protein_coding	PF00481:Protein phosphatase 2C	PP2C
Csa6G520240	6121	15993	5153	2816	2647	1768	100.388	308.163	74.9159	46.5402	36.1787	31.5469	9895.38	2338.74	2.08097	2.08097	0.000221488	0.00143073	Csa6G520240	Chr6	27709884	27715414	+	2577	protein_coding	PF00982:Glycosyltransferase family 20|PF02358:Trehalose-phosphatase	-
Csa3G684170	572	841	720	214	177	144	7.28385	12.5821	8.12744	2.7461	1.87836	1.995	737.929	174.495	2.08029	2.08029	6.25292e-09	1.44814e-07	Csa3G684170	Chr3	26192533	26195851	-	3319	protein_coding	PF00931:NB-ARC domain	NB-ARC
Csa4G641590	597	796	355	177	231	60	46.2119	72.3912	24.3593	13.8067	14.9016	5.05297	619.963	146.407	2.08027	2.08027	0.000242766	0.00154363	Csa4G641590	Chr4	21372441	21372986	+	546	protein_coding	PF00847:AP2 domain	AP2
Csa6G446510	354	283	301	71	68	90	9.42755	8.85472	7.10588	1.90542	1.5092	2.60768	320.007	75.9085	2.07993	2.07993	2.7658e-09	6.91386e-08	Csa6G446510	Chr6	20987335	20989046	-	1587	protein_coding	PF00438:S-adenosylmethionine synthetase, N-terminal domain|PF02773:S-adenosylmethionine synthetase, C-terminal domain|PF02772:S-adenosylmethionine synthetase, central domain	-
Csa3G780540	3785	5683	3955	1359	1746	447	158.543	279.674	146.853	57.3639	60.949	20.3706	4688.68	1111.39	2.07652	2.07652	4.03106e-05	0.000333914	Csa3G780540	Chr3	30189253	30190261	-	1009	protein_coding	-	-
Csa1G423110	8178	6003	6051	1662	1722	1631	207.34	178.813	135.994	42.4625	36.3841	44.9891	6913.21	1639.58	2.07614	2.07614	5.86181e-14	3.94328e-12	Csa1G423110	Chr1	15408048	15412407	+	1667	protein_coding	PF09177:Syntaxin 6, N-terminal	-
Csa6G501980	8974	7800	6220	2327	2162	1344	466.517	476.398	286.634	121.903	93.6653	76.0146	7939.4	1882.8	2.07607	2.07607	1.75908e-09	4.65045e-08	Csa6G501980	Chr6	25218275	25220045	-	813	protein_coding	PF03358:NADPH-dependent FMN reductase	FMN_red
Csa5G605090	219	317	135	49	80	48	6.2287	10.5927	3.40364	1.40439	1.8962	1.48529	238.704	56.4849	2.07576	2.07576	3.95959e-05	0.000328767	Csa5G605090	Chr5	22692770	22696115	-	1486	protein_coding	PF12906:RING-variant domain|PF12428:Protein of unknown function (DUF3675)	-
Csa3G878850	41	16	16	4	12	3	0.53138	0.243632	0.183822	0.0522419	0.129612	0.0423018	24.834	5.80566	2.07369	2.07369	0.0155834	0.0486718	Csa3G878850	Chr3	36945708	36953442	+	3261	protein_coding	PF13857:Ankyrin repeats (many copies)|PF00520:Ion transport protein|PF12796:Ankyrin repeats (3 copies)|PF00027:Cyclic nucleotide-binding domain|PF11834:KHA, dimerisation domain of potassium ion channel	Ion_trans
Csa7G448700	51	107	63	11	18	27	2.84739	7.01865	3.11798	0.618881	0.837511	1.64005	78.065	18.617	2.07155	2.07155	0.00111187	0.00558927	Csa7G448700	Chr7	18330927	18332415	+	757	protein_coding	PF05564:Dormancy/auxin associated protein	-
Csa4G326550	1038	1388	485	245	261	252	23.5608	37.0148	9.75867	5.60398	4.93713	6.22314	1040.15	247.922	2.06872	2.06872	4.19307e-05	0.000345303	Csa4G326550	Chr4	13246501	13250992	-	1862	protein_coding	PF00202:Aminotransferase class-III	Aminotran_3
Csa6G045120	77	69	87	14	17	26	9.43287	9.93106	9.44776	1.7283	1.73558	3.46532	78.9476	18.9869	2.06711	2.06711	1.71997e-05	0.000159294	Csa6G045120	Chr6	3628175	3630070	+	345	protein_coding	-	-
Csa1G596460	863	810	641	154	260	181	35.2406	38.8607	23.2031	6.3371	8.84803	8.04131	799.878	190.93	2.06554	2.06554	6.35328e-10	1.87431e-08	Csa1G596460	Chr1	22549847	22552325	-	1035	protein_coding	-	-
Csa6G525460	332	310	280	81	74	76	56.3522	61.8198	42.1296	13.8547	10.4676	14.0347	317.022	75.8568	2.06522	2.06522	3.77039e-10	1.17121e-08	Csa6G525460	Chr6	28520690	28521660	+	249	protein_coding	-	-
Csa5G605160	506	454	370	61	126	148	10.6291	11.2045	6.88973	1.29126	2.20575	3.38238	459.001	109.933	2.06272	2.06272	5.21092e-06	5.60725e-05	Csa5G605160	Chr5	22709904	22711915	+	2012	protein_coding	PF14432:DYW family of nucleic acid deaminases|PF13041:PPR repeat family	-
Csa5G181480	191	758	94	105	110	75	4.30531	20.074	1.87826	2.38505	2.06636	1.83928	391.027	93.6809	2.06046	2.06046	0.00841012	0.0298566	Csa5G181480	Chr5	8027687	8029772	+	1875	protein_coding	PF07983:X8 domain|PF00332:Glycosyl hydrolases family 17	Glyco_hydro_17
Csa1G533480	131	464	122	52	91	55	2.15097	8.95107	1.77574	0.860409	1.24522	0.982523	263.27	63.1333	2.05766	2.05766	0.00223121	0.010064	Csa1G533480	Chr1	18947757	18951293	-	2574	protein_coding	PF00999:Sodium/hydrogen exchanger family	Na_H_Exchanger
Csa7G069190	836	1837	609	236	381	275	21.2848	54.9499	13.7448	6.055	8.08408	7.61751	1186.32	286.847	2.04762	2.04762	0.000165617	0.00111569	Csa7G069190	Chr7	4274212	4277549	+	1660	protein_coding	-	-
Csa7G012930	2774	2439	2755	779	859	417	73.2755	75.6933	64.5105	20.7361	18.9098	11.9841	2712.86	656.105	2.04732	2.04732	3.77014e-11	1.42463e-09	Csa7G012930	Chr7	777064	779905	-	1600	protein_coding	PF13386:Cytochrome C biogenesis protein transmembrane region	-
novel.75	42	42	114	24	14	10	0.76844	0.902823	1.84893	0.442496	0.213467	0.199057	64.5848	15.687	2.04675	2.04675	0.00118652	0.00590686	-	Chr1	5544408	5576222	-	2310	-	PF00067:Cytochrome P450	p450
Csa4G658590	56654	55631	44070	9977	16862	13746	1324.36	1527.86	913.215	235.024	328.492	349.596	54071	13112.1	2.04394	2.04394	3.78931e-10	1.17535e-08	Csa4G658590	Chr4	22982970	22986750	+	1808	protein_coding	PF06628:Catalase-related immune-responsive|PF00199:Catalase	Catalase
Csa3G128880	2005	1115	2773	545	547	364	43.6128	28.4949	53.4694	11.9463	9.91581	8.61424	1937.92	470.313	2.04297	2.04297	2.96026e-09	7.32196e-08	Csa3G128880	Chr3	8201524	8205396	+	1943	protein_coding	-	-
Csa2G070860	2649	1194	3029	390	495	763	86.3872	45.7472	87.5634	12.8165	13.4528	27.0712	2261.42	549.053	2.04285	2.04285	5.35001e-06	5.73646e-05	Csa2G070860	Chr2	5482359	5490285	+	1296	protein_coding	PF03040:CemA family	-
Csa2G352380	182	298	143	47	22	87	28.8093	55.4205	20.0657	7.49716	2.90219	14.9829	221.171	53.8261	2.04255	2.04255	0.00235447	0.0105323	Csa2G352380	Chr2	16272150	16272452	+	267	protein_coding	-	-
Csa5G410720	208	323	190	54	64	70	9.98971	18.2257	8.08909	2.61349	2.5616	3.65766	253.744	61.7348	2.03967	2.03967	5.37388e-06	5.75329e-05	Csa5G410720	Chr5	14844915	14846482	-	880	protein_coding	-	-
Csa2G367210	572	552	714	155	160	149	22.0576	25.0089	24.4071	6.02326	5.14189	6.25121	622.167	151.607	2.03868	2.03868	1.25847e-16	1.33423e-14	Csa2G367210	Chr2	17716867	17718695	+	1096	protein_coding	PF03641:Possible lysine decarboxylase	-
Csa6G490940	2955	2293	3277	771	689	676	67.0014	61.0835	65.8657	17.6165	13.0193	16.6759	2871.36	700.431	2.03604	2.03604	2.95522e-17	3.37604e-15	Csa6G490940	Chr6	23465941	23470168	-	1864	protein_coding	PF01764:Lipase (class 3)	Lipase_3
Csa3G730820	181	229	188	38	93	31	3.95339	5.87652	3.64003	0.836398	1.69284	0.736664	207.013	50.1921	2.03604	2.03604	1.71795e-05	0.000159229	Csa3G730820	Chr3	27361093	27363159	-	1935	protein_coding	PF13041:PPR repeat family|PF14432:DYW family of nucleic acid deaminases	-
Csa6G407120	102	183	103	31	29	41	2.3004	4.84894	2.05919	0.704535	0.545057	1.00601	137.06	33.5725	2.03205	2.03205	0.000111662	0.000799267	Csa6G407120	Chr6	18592681	18595614	-	1874	protein_coding	PF13962:Domain of unknown function	-
Csa4G637790	36	45	29	6	12	11	6.94754	10.2031	4.96115	1.16686	1.92997	2.3096	38.461	9.40386	2.02823	2.02823	0.0014322	0.00695733	Csa4G637790	Chr4	20824053	20824878	+	219	protein_coding	-	-
Csa4G015140	857	653	680	168	206	189	27.6281	24.733	19.4328	5.45779	5.5345	6.62899	747.551	183.481	2.02713	2.02713	5.53965e-13	2.97746e-11	Csa4G015140	Chr4	1995216	2000942	+	1311	protein_coding	PF00633:Helix-hairpin-helix motif|PF00730:HhH-GPD superfamily base excision DNA repair protein	HhH-GPD
Csa7G339700	171	141	103	25	36	46	21.7032	21.0252	11.5883	3.19747	3.80778	6.35188	143.658	35.3271	2.0269	2.0269	2.46538e-05	0.000218689	Csa7G339700	Chr7	12283370	12283859	+	333	protein_coding	-	-
Csa1G542430	1282	602	1253	116	280	378	43.1391	23.7997	37.3758	3.93349	7.85203	13.8386	1040.61	255.617	2.02615	2.02615	8.42193e-05	0.000631286	Csa1G542430	Chr1	20064159	20070044	-	1256	protein_coding	PF13662:Toprim domain	-
Csa3G815430	25	22	24	12	3	3	0.765655	0.791606	0.651569	0.37035	0.0765695	0.099961	24.2099	5.99409	2.02284	2.02284	0.015773	0.0491623	Csa3G815430	Chr3	31480882	31486651	-	1380	protein_coding	PF04193:PQ loop repeat	-
Csa2G248670	4017	4454	3058	903	1122	1012	71.4542	93.0828	48.2191	16.1864	16.6326	19.585	4014.95	988.922	2.02142	2.02142	1.47408e-09	4.0132e-08	Csa2G248670	Chr2	12056519	12059533	+	2376	protein_coding	-	-
Csa6G147580	69	168	98	9	31	48	1.92617	5.50997	2.42509	0.253178	0.72119	1.45782	118.579	29.2465	2.02137	2.02137	0.00536973	0.0207964	Csa6G147580	Chr6	10236184	10238352	-	1514	protein_coding	PF00201:UDP-glucoronosyl and UDP-glucosyl transferase	UDPGT
Csa5G139860	406	1607	403	146	206	308	7.60943	35.3863	6.69556	2.75751	3.21762	6.28048	889.975	219.499	2.01963	2.01963	0.00403179	0.0163617	Csa5G139860	Chr5	3757909	3762209	-	2255	protein_coding	PF03595:Voltage-dependent anion channel	C4dic_mal_tran
Csa3G142980	1183	1376	1561	275	367	414	27.3515	37.3773	31.993	6.40718	7.07137	10.4139	1404.27	346.887	2.01798	2.01798	2.1924e-10	7.13562e-09	Csa3G142980	Chr3	9407768	9412179	+	1828	protein_coding	PF01546:Peptidase family M20/M25/M40	Peptidase_M20
Csa3G146610	1247	1786	651	308	468	246	49.1636	82.7279	22.7517	12.2368	15.3768	10.5519	1316.67	324.949	2.01785	2.01785	5.91642e-05	0.00046649	Csa3G146610	Chr3	9868094	9869165	+	1072	protein_coding	-	-
Csa5G157310	384	371	248	124	80	60	17.7954	20.1997	10.1879	5.79078	3.08965	3.02514	349.012	86.2375	2.01679	2.01679	8.11542e-06	8.24452e-05	Csa5G157310	Chr5	5551711	5552685	+	912	protein_coding	PF00067:Cytochrome P450	p450
Csa7G073760	19386	14795	17739	3544	5057	4770	216.526	194.146	175.633	39.889	47.0712	57.9637	17620.8	4355.54	2.0164	2.0164	1.46727e-14	1.11087e-12	Csa7G073760	Chr7	5023114	5035135	-	3784	protein_coding	PF00675:Insulinase (Peptidase family M16)|PF05193:Peptidase M16 inactive domain|PF08367:Peptidase M16C associated	-
Csa1G051820	110	23	110	22	7	28	1.1684	0.287025	1.03573	0.235483	0.0619638	0.323573	78.7274	19.6259	2.01521	2.01521	0.0102208	0.034923	Csa1G051820	Chr1	6163799	6167858	-	3979	protein_coding	PF08263:Leucine rich repeat N-terminal domain|PF13855:Leucine rich repeat|PF00069:Protein kinase domain	Pkinase
Csa2G360580	2501	5765	1757	960	1060	764	30.6562	83.0228	19.0912	11.8581	10.8281	10.1886	3635.96	900.288	2.01374	2.01374	0.000259097	0.0016269	Csa2G360580	Chr2	17003739	17011126	-	3448	protein_coding	PF00149:Calcineurin-like phosphoesterase	Metallophos
Csa6G507290	474	690	267	139	126	121	8.47787	14.4994	4.23327	2.50531	1.87811	2.35456	510.685	126.458	2.01357	2.01357	5.37392e-05	0.000428675	Csa6G507290	Chr6	25985857	25989794	+	2363	protein_coding	-	-
Csa5G223090	94	151	143	37	47	20	19.1924	36.222	25.8818	7.61275	7.99726	4.44271	133.657	32.9682	2.01233	2.01233	1.27369e-05	0.000122906	Csa5G223090	Chr5	10218372	10218687	+	207	protein_coding	-	-
Csa3G126080	568	281	518	93	134	121	11.8082	6.86332	9.54599	1.9483	2.32157	2.73676	455.625	113.135	2.01112	2.01112	6.82861e-09	1.56783e-07	Csa3G126080	Chr3	7667810	7670518	+	2033	protein_coding	-	-
Csa1G586900	203	131	152	54	51	23	13.6836	10.3746	9.08248	3.66806	2.86495	1.68674	165.036	40.9334	2.00811	2.00811	3.98973e-06	4.42388e-05	Csa1G586900	Chr1	22053190	22053928	-	627	protein_coding	-	-
Csa1G586810	465	1337	358	178	270	166	14.6882	49.6182	10.0243	5.66597	7.10757	5.7048	789.907	196.368	2.00727	2.00727	0.00104501	0.00530362	Csa1G586810	Chr1	21996006	22000029	+	1338	protein_coding	PF00153:Mitochondrial carrier protein	Mito_carr
Csa6G072990	8208	18926	5681	3112	4142	2079	169.47	459.099	103.977	64.7488	71.2699	46.7009	11909.8	2970.67	2.00321	2.00321	0.000387724	0.00228832	Csa6G072990	Chr6	4872126	4874827	-	2047	protein_coding	PF01373:Glycosyl hydrolase family 14	-
Csa2G351610	4674	3120	3549	1092	1267	651	190.863	149.686	128.468	44.9358	43.1171	28.9221	3855.49	961.579	2.00314	2.00314	2.50612e-10	8.13162e-09	Csa2G351610	Chr2	16130647	16133458	+	1035	protein_coding	PF00153:Mitochondrial carrier protein	Mito_carr
Csa5G611710	5594	3850	5066	1128	1369	1259	84.1972	68.0815	67.5922	17.1089	17.172	20.6166	4903.61	1224.34	2.00205	2.00205	5.35029e-17	5.88615e-15	Csa5G611710	Chr5	23954696	23961159	-	2808	protein_coding	-	-
Csa6G487570	31911	47403	26484	8525	11845	8521	532.238	928.891	391.566	143.284	164.643	154.622	37287.4	9309.27	2.00193	2.00193	2.39455e-07	3.73285e-06	Csa6G487570	Chr6	22849320	22854972	-	2534	protein_coding	PF00005:ABC transporter|PF12848:ABC transporter	ABC_tran

## Sheet: down-regulated(1584)
gene_id	Albino_1_count	Albino_2_count	Albino_3_count	Normal_1_count	Normal_2_count	Normal_3_count	Albino_1_fpkm	Albino_2_fpkm	Albino_3_fpkm	Normal_1_fpkm	Normal_2_fpkm	Normal_3_fpkm	AlbinvsNorma_Albin	AlbinvsNorma_Norma	AlbinvsNorma_log2FoldChange	abs(Log2FoldChange)	AlbinvsNorma_pvalue	AlbinvsNorma_padj	gene_name	gene_chr	gene_start	gene_end	gene_strand	gene_length	gene_biotype	gene_description	tf_family
Csa1G264550	0	0	0	865	2546	11293	0	0	0	50.3286	122.507	709.393	0	5129.13	-14.7375	14.7375	6.62615e-13	3.52555e-11	Csa1G264550	Chr1	12787109	12788471	-	732	protein_coding	PF00743:Flavin-binding monooxygenase-like	FMO-like
Csa1G264540	2	0	0	1488	8685	29814	0.115005	0	0	86.2235	416.194	1865.18	0.671357	13821.2	-14.3201	14.3201	1.56608e-14	1.1648e-12	Csa1G264540	Chr1	12784052	12784990	-	735	protein_coding	PF00743:Flavin-binding monooxygenase-like	FMO-like
Csa7G170600	0	0	0	368	607	1783	0	0	0	48.0773	65.582	251.491	0	945.454	-12.2977	12.2977	1.22408e-18	1.67898e-16	Csa7G170600	Chr7	6474763	6476273	+	326	protein_coding	-	-
Csa7G430200	0	0	0	1123	397	963	0	0	0	75.559	22.0902	69.9538	0	842.63	-12.1315	12.1315	4.48068e-20	7.69475e-18	Csa7G430200	Chr7	16755977	16757131	+	633	protein_coding	PF00234:Protease inhibitor/seed storage/LTP family	-
Csa4G182290	0	0	0	1091	314	782	0	0	0	87.5065	20.8281	67.7175	0	742.484	-11.949	11.949	5.14921e-19	7.34911e-17	Csa4G182290	Chr4	9081363	9081893	-	531	protein_coding	-	-
novel.688	1	0	0	528	1270	1226	0.0635551	0	0	33.816	67.266	84.773	0.335679	981.629	-11.3902	11.3902	4.39313e-19	6.3559e-17	-	Chr7	9584732	9585706	-	665	-	-	-
Csa2G359890	4	2	14	5157	15666	13017	0.227839	0.133842	0.706891	296.008	743.649	806.669	6.29737	10880.9	-10.7125	10.7125	1.65849e-60	7.00648e-57	Csa2G359890	Chr2	16912167	16912908	+	742	protein_coding	-	-
Csa2G307340	0	0	0	121	118	495	0	0	0	4.2767	3.44912	18.8889	0	254.718	-10.405	10.405	4.46696e-13	2.46922e-11	Csa2G307340	Chr2	14662519	14665030	-	1205	protein_coding	PF02358:Trehalose-phosphatase	-
Csa2G292780	0	0	0	296	113	301	0	0	0	10.585	3.3418	11.621	0	241.666	-10.329	10.329	1.55408e-14	1.15996e-12	Csa2G292780	Chr2	13792512	13795479	+	1191	protein_coding	PF00657:GDSL-like Lipase/Acylhydrolase	Lipase_GDSL
Csa3G598910	2	4	8	948	5122	10895	0.12711	0.298678	0.45071	60.7151	271.289	753.345	4.62939	5732.48	-10.2648	10.2648	8.33062e-31	3.99927e-28	Csa3G598910	Chr3	23067780	23069770	-	665	protein_coding	PF07207:Light regulated protein Lir1	-
Csa6G410090	0	0	0	270	184	180	0	0	0	14.2319	8.02085	10.2435	0	208.543	-10.1166	10.1166	1.40651e-15	1.26424e-13	Csa6G410090	Chr6	18969247	18970504	-	808	protein_coding	PF14368:Probable lipid transfer	-
Csa5G167140	0	0	0	248	111	245	0	0	0	17.6628	6.53786	18.8388	0	204.418	-10.0873	10.0873	2.91666e-14	2.0674e-12	Csa5G167140	Chr5	6497213	6497907	-	598	protein_coding	PF02298:Plastocyanin-like domain	Cu_bind_like
Csa2G346080	0	0	0	194	132	222	0	0	0	6.54197	3.68116	8.08236	0	183.627	-9.93242	9.93242	1.4942e-14	1.12721e-12	Csa2G346080	Chr2	15503482	15505716	-	1263	protein_coding	PF00657:GDSL-like Lipase/Acylhydrolase	Lipase_GDSL
Csa4G022230	3	0	15	8017	4225	2871	0.493356	0	2.18669	1328.58	579.038	513.675	5.47049	4942.34	-9.76857	9.76857	1.52633e-33	9.21161e-31	Csa4G022230	Chr4	2370127	2370684	+	257	protein_coding	-	-
Csa5G182130	0	0	0	218	76	127	0	0	0	12.8954	3.71788	8.11073	0	141.385	-9.5555	9.5555	1.73152e-12	8.54554e-11	Csa5G182130	Chr5	8175651	8176621	+	720	protein_coding	PF03168:Late embryogenesis abundant protein	-
Csa4G182280	0	0	0	204	63	126	0	0	0	17.9884	4.59417	11.9953	0	132.647	-9.46337	9.46337	5.52843e-12	2.47409e-10	Csa4G182280	Chr4	9078671	9079153	-	483	protein_coding	-	-
novel.643	0	7	4	4174	1244	2366	0	0.363205	0.156595	185.759	45.7849	113.682	3.95093	2624.02	-9.41596	9.41596	2.34924e-31	1.30587e-28	-	Chr7	3976036	3979782	+	957	-	-	-
Csa1G064790	0	0	0	216	155	31	0	0	0	6.23272	3.69879	0.965748	0	127.748	-9.41064	9.41064	6.32361e-11	2.28004e-09	Csa1G064790	Chr1	6854657	6856632	+	1476	protein_coding	PF07714:Protein tyrosine kinase|PF01657:Salt stress response/antifungal	Pkinase_Tyr
Csa5G632120	0	1	0	494	84	130	0	0.0512968	0	21.7351	3.05645	6.17528	0.394382	238.08	-9.34614	9.34614	7.30932e-11	2.60802e-09	Csa5G632120	Chr5	25877434	25878509	-	968	protein_coding	PF01471:Putative peptidoglycan binding domain|PF00413:Matrixin	PG_binding_1
Csa4G285740	32	38	49	38018	27378	12205	1.14421	1.59636	1.55313	1369.88	815.827	474.798	40.3088	24976.6	-9.27596	9.27596	1.25601e-87	2.65308e-83	Csa4G285740	Chr4	10994271	10996540	-	1182	protein_coding	PF00141:Peroxidase	-
Csa4G052080	1	0	6	1900	1234	468	0.0650218	0	0.345833	124.495	66.8676	33.1071	2.12106	1158.83	-8.99803	8.99803	9.21598e-26	2.86278e-23	Csa4G052080	Chr4	4347233	4347882	-	650	protein_coding	-	-
Csa1G009780	0	1	0	210	93	167	0	0.0415178	0	7.47822	2.73883	6.42057	0.394382	158.043	-8.75417	8.75417	3.05483e-11	1.17965e-09	Csa1G009780	Chr1	1482728	1485111	+	1196	protein_coding	PF00657:GDSL-like Lipase/Acylhydrolase	Lipase_GDSL
Csa1G305710	0	0	0	7	59	157	0	0	0	0.185752	1.29476	4.49793	0	76.2105	-8.66391	8.66391	2.07192e-07	3.27094e-06	Csa1G305710	Chr1	13568039	13570320	+	1605	protein_coding	PF00067:Cytochrome P450	p450
Csa6G499890	0	0	0	116	36	61	0	0	0	4.69626	1.20531	2.66626	0	71.5877	-8.5732	8.5732	1.30602e-09	3.61087e-08	Csa6G499890	Chr6	24870112	24871444	-	1052	protein_coding	PF00249:Myb-like DNA-binding domain	Myb_DNA-binding
Csa6G311000	0	1	0	151	89	159	0	0.0951251	0	12.3202	6.00528	14.006	0.394382	134.044	-8.51621	8.51621	7.02476e-11	2.51925e-09	Csa6G311000	Chr6	14816284	14819350	+	522	protein_coding	-	-
Csa3G303130	0	0	0	96	30	69	0	0	0	3.14029	0.811566	2.43684	0	66.0655	-8.45694	8.45694	2.68517e-09	6.74422e-08	Csa3G303130	Chr3	17162509	17169476	+	1302	protein_coding	PF00657:GDSL-like Lipase/Acylhydrolase	Lipase_GDSL
Csa7G446800	1	0	4	1002	656	132	0.0646241	0	0.229145	65.2529	35.3297	9.28078	1.52593	570.666	-8.45641	8.45641	4.04671e-17	4.57105e-15	Csa7G446800	Chr7	17732412	17733065	-	654	protein_coding	-	-
Csa1G561940	0	0	0	96	36	60	0	0	0	8.01699	2.48626	5.40966	0	64.4571	-8.42155	8.42155	1.59621e-09	4.28312e-08	Csa1G561940	Chr1	20586925	20587845	-	510	protein_coding	-	-
Csa3G127060	0	0	0	77	32	78	0	0	0	4.59951	1.58079	5.0303	0	63.4848	-8.39906	8.39906	2.21246e-09	5.72719e-08	Csa3G127060	Chr3	7972502	7974233	-	713	protein_coding	PF00403:Heavy-metal-associated domain	HMA
Csa2G011610	0	0	0	61	38	88	0	0	0	1.84125	0.948572	2.86777	0	63.403	-8.39702	8.39702	1.46798e-09	4.00622e-08	Csa2G011610	Chr2	2144898	2146488	+	1411	protein_coding	PF05910:Plant protein of unknown function (DUF868)	-
Csa5G648680	0	0	0	101	33	49	0	0	0	2.5666	0.693512	1.34434	0	61.2919	-8.34918	8.34918	4.33742e-09	1.03642e-07	Csa5G648680	Chr5	27505662	27508477	-	1676	protein_coding	PF00759:Glycosyl hydrolase family 9	-
novel.67	17	32	88	4393	8836	28625	0.367515	0.812772	1.68641	95.7028	159.193	673.267	44.5124	14411.9	-8.33616	8.33616	5.64182e-26	1.77869e-23	-	Chr1	2683355	2688289	-	1955	-	PF13489:Methyltransferase domain|PF08241:Methyltransferase domain	Methyltransf_11
Csa7G037530	0	0	0	51	22	99	0	0	0	9.65379	3.44393	20.2321	0	59.5617	-8.30683	8.30683	2.48187e-08	4.97731e-07	Csa7G037530	Chr7	1980489	1980832	-	225	protein_coding	-	-
Csa6G410100	0	0	0	62	23	84	0	0	0	3.60245	1.10519	5.26943	0	58.0843	-8.27059	8.27059	1.4941e-08	3.16018e-07	Csa6G410100	Chr6	18974281	18975267	+	733	protein_coding	PF14368:Probable lipid transfer	-
novel.60	0	0	0	73	70	36	0	0	0	2.82131	2.23733	1.50214	0	57.4234	-8.25739	8.25739	7.28039e-10	2.11532e-08	-	Chr1	28964092	28965304	+	1102	-	-	-
Csa4G053280	0	0	4	97	393	677	0	0	0.0911563	2.51293	8.41985	18.9354	1.19025	389.998	-8.24252	8.24252	2.06185e-13	1.22338e-11	Csa4G053280	Chr4	4505690	4507799	+	1644	protein_coding	PF03552:Cellulose synthase	-
Csa4G050240	0	0	0	79	14	69	0	0	0	5.32378	0.780234	5.02019	0	55.839	-8.21414	8.21414	8.08303e-08	1.40179e-06	Csa4G050240	Chr4	4059419	4060050	-	632	protein_coding	PF03018:Dirigent-like protein	-
Csa4G047950	0	0	0	82	22	58	0	0	0	1.52174	0.33764	1.16207	0	55.0745	-8.19426	8.19426	2.03068e-08	4.15139e-07	Csa4G047950	Chr4	3796476	3802420	+	2295	protein_coding	PF05922:Peptidase inhibitor I9|PF00082:Subtilase family	Peptidase_S8
novel.85	0	0	0	54	17	77	0	0	0	2.48904	0.648023	3.83184	0	51.1432	-8.08685	8.08685	7.76589e-08	1.35681e-06	-	Chr1	9035770	9036693	-	924	-	-	-
Csa1G064780	0	0	0	84	56	18	0	0	0	2.29332	1.26438	0.530562	0	50.6541	-8.07625	8.07625	3.21179e-08	6.26432e-07	Csa1G064780	Chr1	6847780	6850456	+	1560	protein_coding	PF01657:Salt stress response/antifungal	-
Csa6G108560	0	0	0	5	23	114	0	0	0	0.190135	0.723308	4.68032	0	49.7592	-8.04813	8.04813	5.14133e-06	5.54649e-05	Csa6G108560	Chr6	7262565	7263784	-	1120	protein_coding	PF08613:Cyclin	-
Csa2G083760	0	0	0	3	13	122	0	0	0	0.147883	0.52996	6.49284	0	49.2068	-8.03208	8.03208	2.07374e-05	0.000187596	Csa2G083760	Chr2	6803735	6804598	+	864	protein_coding	-	-
Csa5G505220	0	0	1	33	49	192	0	0	0.0615193	2.30785	2.83395	14.4968	0.297564	94.9903	-8.01928	8.01928	7.68133e-08	1.3465e-06	Csa5G505220	Chr5	17616746	17617959	-	609	protein_coding	-	-
Csa5G622450	0	0	0	44	61	45	0	0	0	0.904863	1.03744	0.999128	0	48.3827	-8.00976	8.00976	1.48511e-09	4.01664e-08	Csa5G622450	Chr5	24500387	24503682	-	2071	protein_coding	PF00501:AMP-binding enzyme|PF13193:AMP-binding enzyme C-terminal domain	AMP-binding
Csa5G139600	0	0	1	25	96	159	0	0	0.0432624	1.22951	3.90451	8.44244	0.297564	93.3804	-7.99534	7.99534	3.57141e-08	6.87005e-07	Csa5G139600	Chr5	3654079	3656586	-	866	protein_coding	PF03083:Sugar efflux transporter for intercellular exchange	-
Csa5G139760	139	15	253	58047	24128	8620	5.06878	0.642648	8.17835	2133.08	733.249	341.989	127.859	29533.3	-7.85	7.85	1.24858e-19	1.983e-17	Csa5G139760	Chr5	3715029	3716187	-	1159	protein_coding	PF00704:Glycosyl hydrolases family 18	-
Csa4G007610	0	0	30	2754	2350	1257	0	0	0.476859	49.7639	35.1174	24.5225	8.92691	2048.06	-7.83538	7.83538	0.000246857	0.00156494	Csa4G007610	Chr4	1254975	1257684	-	2357	protein_coding	PF00854:POT family	-
Csa3G229430	7	0	14	1650	1997	1122	0.163362	0	0.289626	38.8039	38.8395	28.4881	6.51564	1526.56	-7.81587	7.81587	1.23822e-37	1.08979e-34	Csa3G229430	Chr3	15013275	15015446	-	1811	protein_coding	PF13855:Leucine rich repeat|PF08263:Leucine rich repeat N-terminal domain	LRRNT_2
Csa5G182690	0	0	2	254	47	132	0	0	0.0485616	7.01097	1.07287	3.93366	0.595127	147.276	-7.80749	7.80749	2.63851e-09	6.64281e-08	Csa5G182690	Chr5	8234319	8236074	-	1543	protein_coding	-	-
Csa3G903510	0	0	0	61	5	54	0	0	0	2.20357	0.149372	2.10605	0	41.7543	-7.79475	7.79475	3.49372e-06	3.95064e-05	Csa3G903510	Chr3	39161994	39165412	+	1179	protein_coding	PF00067:Cytochrome P450	p450
Csa5G148540	0	0	3	349	44	227	0	0	0.20814	27.5259	2.86994	19.3295	0.892691	213.267	-7.77929	7.77929	3.07645e-10	9.84605e-09	Csa5G148540	Chr5	4283311	4283850	-	540	protein_coding	PF04398:Protein of unknown function, DUF538	-
Csa3G664560	113	93	127	11592	19711	40036	3.46578	3.35119	3.45289	358.277	503.817	1335.95	112.4	24056.8	-7.74155	7.74155	3.73895e-49	8.77532e-46	Csa3G664560	Chr3	25970833	25972210	+	1378	protein_coding	PF00504:Chlorophyll A-B binding protein	-
Csa6G127320	4	5	6	1366	1034	863	0.139371	0.20468	0.185319	47.9623	30.0243	32.7144	5.10001	1066.51	-7.71436	7.71436	2.8969e-51	7.64891e-48	Csa6G127320	Chr6	8778542	8780082	+	1213	protein_coding	PF02365:No apical meristem (NAM) protein	NAM
Csa2G028500	0	0	4	229	206	376	0	0	0.425741	27.7079	20.6129	49.1172	1.19025	272.409	-7.69584	7.69584	1.62748e-16	1.67694e-14	Csa2G028500	Chr2	2875464	2875815	-	352	protein_coding	-	-
Csa5G478620	0	0	0	22	13	73	0	0	0	4.05621	1.98219	14.5311	0	37.7388	-7.64785	7.64785	1.97943e-06	2.41545e-05	Csa5G478620	Chr5	16789083	16790527	-	231	protein_coding	-	-
Csa7G446810	1	0	3	520	225	57	0.265812	0	0.706891	139.289	49.8424	16.4841	1.22837	259.659	-7.63655	7.63655	4.35784e-12	2.00546e-10	Csa7G446810	Chr7	17733371	17733641	-	159	protein_coding	-	-
Csa7G062920	1	0	0	46	95	79	0.0474345	0	0	2.19882	3.75543	4.07697	0.335679	70.9877	-7.60083	7.60083	7.42296e-09	1.69143e-07	Csa7G062920	Chr7	3712304	3716968	+	891	protein_coding	-	-
Csa5G601500	2	25	8	3756	2134	1049	0.0746058	1.09566	0.264538	141.191	66.3404	42.573	12.9114	2250.62	-7.46606	7.46606	2.19501e-20	4.13975e-18	Csa5G601500	Chr5	21999356	22001122	+	1133	protein_coding	PF01501:Glycosyl transferase family 8	Glyco_transf_8
Csa6G012820	0	2	3	444	109	292	0	0.0623419	0.070556	11.8707	2.41004	8.4286	1.68145	287.324	-7.4136	7.4136	5.05183e-15	4.16835e-13	Csa6G012820	Chr6	1380910	1384114	-	1593	protein_coding	PF07731:Multicopper oxidase|PF00394:Multicopper oxidase|PF07732:Multicopper oxidase	-
Csa3G837050	0	1	0	121	52	17	0	0.0346997	0	3.60127	1.2799	0.546258	0.394382	61.6858	-7.39815	7.39815	6.40116e-07	8.8578e-06	Csa3G837050	Chr3	33442179	33443819	-	1431	protein_coding	PF12708:Pectate lyase superfamily protein	-
Csa6G450350	2	0	5	140	194	764	0.0261617	0	0.0579778	1.84545	2.11484	10.8729	2.15918	380.647	-7.39636	7.39636	1.47443e-13	9.10655e-12	Csa6G450350	Chr6	21343079	21350549	+	3231	protein_coding	PF13641:Glycosyltransferase like family 2	-
Csa4G050130	0	0	0	40	23	31	0	0	0	2.69559	1.28181	2.25545	0	31.2864	-7.37815	7.37815	2.56704e-07	3.96082e-06	Csa4G050130	Chr4	3957026	3958790	+	632	protein_coding	PF03106:WRKY DNA -binding domain	WRKY
novel.135	0	0	0	47	13	32	0	0	0	2.17109	0.496622	1.59591	0	31.222	-7.37478	7.37478	1.48867e-06	1.87403e-05	-	Chr2	10140236	10141890	+	922	-	-	-
Csa1G064850	41	1	45	8272	4779	811	1.82788	0.052379	1.77841	371.631	177.559	39.337	27.5476	4431.25	-7.32433	7.32433	1.06172e-13	6.83741e-12	Csa1G064850	Chr1	6879766	6880811	+	948	protein_coding	PF01657:Salt stress response/antifungal	-
Csa3G903530	0	0	5	60	162	514	0	0	0.112711	1.53755	3.43319	14.2207	1.48782	253.332	-7.32195	7.32195	9.34822e-10	2.66481e-08	Csa3G903530	Chr3	39170122	39173836	-	1662	protein_coding	PF00067:Cytochrome P450	p450
Csa1G050220	0	0	1	16	99	69	0	0	0.0375027	0.682126	3.49047	3.17594	0.297564	58.3066	-7.31759	7.31759	4.9673e-07	7.0419e-06	Csa1G050220	Chr1	5790608	5792135	+	999	protein_coding	PF02458:Transferase family	-
Csa3G076580	0	1	6	213	117	698	0	0.0507723	0.229848	9.27579	4.21367	32.8175	2.17976	359.697	-7.31363	7.31363	2.63259e-12	1.25244e-10	Csa3G076580	Chr3	4077473	4079784	-	978	protein_coding	PF01042:Endoribonuclease L-PSP	Ribonuc_L-PSP
Csa2G050000	0	0	0	56	15	18	0	0	0	1.33616	0.295983	0.463685	0	29.713	-7.3045	7.3045	3.17185e-06	3.62549e-05	Csa2G050000	Chr2	4157006	4161684	-	1785	protein_coding	PF05199:GMC oxidoreductase|PF00732:GMC oxidoreductase	-
Csa3G717870	0	0	0	46	15	27	0	0	0	2.80681	0.756919	1.77868	0	29.6172	-7.29892	7.29892	1.45223e-06	1.83466e-05	Csa3G717870	Chr3	27070415	27072809	-	698	protein_coding	PF01370:NAD dependent epimerase/dehydratase family	Epimerase
Csa6G056580	0	0	1	51	32	84	0	0	0.0318582	1.84703	0.958421	3.28443	0.297564	56.881	-7.2782	7.2782	1.93201e-07	3.06611e-06	Csa6G056580	Chr6	4402237	4404260	-	1176	protein_coding	PF00892:EamA-like transporter family	DUF6
Csa4G554680	0	0	1	80	24	63	0	0	0.0237422	2.1592	0.535695	1.83579	0.297564	56.7835	-7.27625	7.27625	3.20194e-07	4.82415e-06	Csa4G554680	Chr4	18406584	18408757	+	1578	protein_coding	PF14543:Xylanase inhibitor N-terminal|PF14541:Xylanase inhibitor C-terminal	-
Csa3G182150	48	18	225	25007	14755	3432	2.42956	1.07041	10.0954	1275.51	622.396	188.995	90.1633	13840.1	-7.25938	7.25938	2.95681e-17	3.37604e-15	Csa3G182150	Chr3	12609162	12610318	-	835	protein_coding	PF06521:PAR1 protein	-
novel.237	0	0	1	43	63	60	0	0	0.0361983	1.76945	2.14395	2.66563	0.297564	54.0821	-7.20757	7.20757	4.2796e-08	8.02825e-07	-	Chr3	23599575	23601019	+	1035	-	-	-
Csa5G072680	0	0	6	331	105	376	0	0	0.239394	15.0132	3.93856	18.4124	1.78538	278.658	-7.1888	7.1888	3.14448e-12	1.4793e-10	Csa5G072680	Chr5	2197384	2201169	+	939	protein_coding	PF00106:short chain dehydrogenase	adh_short
Csa3G399960	1	0	7	146	269	654	0.0490873	0	0.304595	7.22204	11.0043	34.9271	2.41862	363.485	-7.1553	7.1553	1.16214e-13	7.37172e-12	Csa3G399960	Chr3	19431620	19433394	+	861	protein_coding	PF04398:Protein of unknown function, DUF538	-
Csa3G777530	0	0	0	11	15	51	0	0	0	1.18306	1.33417	5.92193	0	26.5427	-7.13982	7.13982	1.36697e-05	0.00013095	Csa3G777530	Chr3	29868086	29868481	+	396	protein_coding	PF02519:Auxin responsive protein	Auxin_inducible
Csa7G063420	0	0	0	17	26	36	0	0	0	1.32607	1.67724	3.03178	0	26.1715	-7.12077	7.12077	1.47133e-06	1.85657e-05	Csa7G063420	Chr7	3723127	3723672	+	546	protein_coding	-	-
Csa5G168910	21	133	118	8109	13112	18175	1.2242	9.10918	6.09779	476.365	637.008	1152.72	94.6145	13048.7	-7.1092	7.1092	4.3058e-26	1.37805e-23	Csa5G168910	Chr5	6676318	6678043	-	725	protein_coding	-	-
Csa6G522680	129	101	496	18940	26134	48200	4.26944	3.92732	14.5519	631.683	720.823	1735.58	230.727	31320.7	-7.08344	7.08344	1.06443e-28	4.40861e-26	Csa6G522680	Chr6	27962433	27963709	-	1277	protein_coding	PF00504:Chlorophyll A-B binding protein	-
Csa4G325520	0	2	1	88	147	186	0	0.125076	0.0471854	4.72033	6.52095	10.7716	1.08633	138.819	-7.0795	7.0795	1.16753e-12	5.98585e-11	Csa4G325520	Chr4	13179556	13180349	+	794	protein_coding	PF07107:Wound-induced protein WI12	-
Csa6G452030	0	0	0	2	10	58	0	0	0	0.154312	0.638079	4.83145	0	24.656	-7.03412	7.03412	0.000283245	0.00175454	Csa6G452030	Chr6	21503744	21504295	-	552	protein_coding	-	-
Csa6G476690	0	0	0	33	41	5	0	0	0	1.51616	1.55782	0.248015	0	24.4585	-7.02797	7.02797	2.00679e-05	0.000182085	Csa6G476690	Chr6	22030607	22031658	-	927	protein_coding	PF00804:Syntaxin|PF05739:SNARE domain	SNARE
Csa2G429010	1	0	5	133	279	361	0.0263164	0	0.116641	3.52709	6.11889	10.3359	1.8235	254.879	-7.02394	7.02394	2.88206e-16	2.89894e-14	Csa2G429010	Chr2	22353820	22356190	+	1606	protein_coding	PF02458:Transferase family	-
Csa5G139450	4	4	47	553	2704	3396	0.101536	0.119292	1.05758	14.1456	57.2013	93.7869	16.9057	2183.74	-7.00028	7.00028	4.33821e-14	3.04439e-12	Csa5G139450	Chr5	3568804	3571662	+	1665	protein_coding	PF06203:CCT motif	CCT
Csa7G390020	0	0	1	59	19	59	0	0	0.052917	3.54919	0.945223	3.83184	0.297564	46.8203	-6.99736	6.99736	1.30772e-06	1.66805e-05	Csa7G390020	Chr7	14545948	14548968	+	708	protein_coding	-	-
Csa1G064800	1	0	16	1158	745	171	0.0250232	0	0.35491	29.2004	15.536	4.65538	5.0967	662.577	-6.98393	6.98393	4.10735e-11	1.54102e-09	Csa1G064800	Chr1	6859273	6862185	+	1689	protein_coding	PF01657:Salt stress response/antifungal	-
Csa6G538700	0	0	0	25	9	35	0	0	0	1.07443	0.319877	1.62399	0	23.7567	-6.97935	6.97935	1.37667e-05	0.0001317	Csa6G538700	Chr6	28978973	28979963	+	991	protein_coding	PF00249:Myb-like DNA-binding domain	Myb_DNA-binding
Csa1G246600	0	0	1	93	15	28	0	0	0.0539068	5.69913	0.760187	1.85252	0.297564	45.881	-6.96955	6.96955	5.65235e-06	6.00275e-05	Csa1G246600	Chr1	12364050	12364744	-	695	protein_coding	-	-
Csa1G022490	12	1	128	8734	5813	2083	0.318374	0.0311709	3.01039	233.511	128.528	60.126	42.5107	5341.33	-6.96847	6.96847	1.36143e-10	4.59386e-09	Csa1G022490	Chr1	2302493	2304085	+	1593	protein_coding	PF14541:Xylanase inhibitor C-terminal|PF14543:Xylanase inhibitor N-terminal	-
Csa2G027440	0	5	0	197	102	360	0	0.472908	0	15.9815	6.84313	31.5306	1.97191	226.648	-6.95602	6.95602	8.1289e-11	2.87616e-09	Csa2G027440	Chr2	2845862	2846718	+	525	protein_coding	PF00305:Lipoxygenase	Lipoxygenase
Csa6G092510	0	0	0	13	32	27	0	0	0	0.629174	1.2808	1.41081	0	23.21	-6.94988	6.94988	3.58518e-06	4.02818e-05	Csa6G092510	Chr6	6333485	6336175	+	880	protein_coding	PF03083:Sugar efflux transporter for intercellular exchange	-
Csa3G872170	0	1	3	179	99	210	0	0.0788179	0.178406	12.101	5.53488	15.3274	1.28707	164.939	-6.9478	6.9478	1.1835e-13	7.46339e-12	Csa3G872170	Chr3	36426105	36426899	-	630	protein_coding	PF02704:Gibberellin regulated protein	-
Csa1G064840	0	0	1	65	51	24	0	0	0.0336011	2.48284	1.61105	0.989749	0.297564	45.0195	-6.94439	6.94439	4.87758e-07	6.93332e-06	Csa1G064840	Chr1	6876064	6877366	+	1115	protein_coding	PF01657:Salt stress response/antifungal	-
Csa3G250900	1	0	1	110	30	97	0.0711518	0	0.0630728	7.88708	1.77889	7.50886	0.633242	81.0271	-6.92126	6.92126	5.84225e-08	1.06019e-06	Csa3G250900	Chr3	15647919	15648767	+	594	protein_coding	PF14368:Probable lipid transfer	-
Csa6G513790	0	0	5	103	221	272	0	0	0.129101	3.02329	5.36462	8.61966	1.48782	196.002	-6.91941	6.91941	3.13615e-13	1.80013e-11	Csa6G513790	Chr6	26682669	26684119	-	1451	protein_coding	PF04520:Senescence regulator	-
Csa7G043680	1	0	2	31	95	219	0.0220585	0	0.0391078	0.689091	1.74639	5.25578	0.930806	117.043	-6.88856	6.88856	7.97114e-09	1.80272e-07	Csa7G043680	Chr7	2482210	2485602	+	1916	protein_coding	PF01554:MatE	MatE
Csa6G405960	2	0	3	261	76	231	0.0347139	0	0.0461584	4.56511	1.09933	4.36216	1.56405	193.912	-6.87835	6.87835	3.78696e-13	2.14456e-11	Csa6G405960	Chr6	18400240	18403745	+	2435	protein_coding	PF00221:Aromatic amino acid lyase	-
Csa7G446790	7	3	14	1422	1238	235	0.612524	0.308418	1.08595	125.39	90.2791	22.3722	7.69879	913.168	-6.86774	6.86774	5.20707e-21	1.05176e-18	Csa7G446790	Chr7	17729537	17731071	-	483	protein_coding	-	-
Csa2G416780	0	0	0	18	10	35	0	0	0	1.39133	0.639237	2.92082	0	21.6686	-6.84634	6.84634	2.22501e-05	0.00019936	Csa2G416780	Chr2	21593394	21593944	-	551	protein_coding	PF03018:Dirigent-like protein	-
Csa6G186380	1	0	3	215	200	57	0.0216739	0	0.0576388	4.69585	3.61251	1.34409	1.22837	149.494	-6.82676	6.82676	3.02572e-12	1.42981e-10	Csa6G186380	Chr6	12073793	12081481	-	1950	protein_coding	PF13401:AAA domain|PF09079:CDC6, C terminal	-
Csa1G051630	0	1	2	178	64	97	0	0.0401742	0.0606234	6.13355	1.82379	3.60863	0.989509	113.541	-6.81527	6.81527	1.28437e-10	4.35471e-09	Csa1G051630	Chr1	6043733	6046014	-	1236	protein_coding	PF01643:Acyl-ACP thioesterase	-
Csa1G013800	3	4	3	615	427	142	0.0604926	0.094762	0.0536239	12.4967	7.17547	3.1152	3.47725	379.346	-6.79244	6.79244	3.91778e-20	6.78321e-18	Csa1G013800	Chr1	1823926	1827666	+	2096	protein_coding	PF01336:OB-fold nucleic acid binding domain|PF08646:Replication factor-A C terminal domain|PF16900:Replication protein A OB domain|PF04057:Replication factor-A protein 1, N-terminal domain	tRNA_anti
novel.121	0	0	0	9	22	31	0	0	0	0.589711	1.19213	2.19299	0	20.5203	-6.77006	6.77006	2.12902e-05	0.000191775	-	Chr2	1330887	1331751	+	650	-	-	-
Csa6G106820	0	0	0	25	18	19	0	0	0	0.988632	0.588668	0.811197	0	20.4311	-6.76394	6.76394	6.02918e-06	6.35818e-05	Csa6G106820	Chr6	7071049	7072941	-	1077	protein_coding	PF04548:AIG1 family	-
novel.495	0	0	0	21	4	33	0	0	0	1.15555	0.182026	1.96048	0	20.2745	-6.7506	6.7506	0.000121863	0.000860905	-	Chr5	1309445	1310344	-	774	-	PF00407:Pathogenesis-related protein Bet v I family	-
Csa2G060450	0	0	0	16	15	28	0	0	0	0.26536	0.205736	0.501362	0	19.8343	-6.71945	6.71945	1.44374e-05	0.000137062	Csa2G060450	Chr2	4736331	4742790	+	2568	protein_coding	PF00122:E1-E2 ATPase|PF00702:haloacid dehalogenase-like hydrolase	E1-E2_ATPase
Csa5G517820	1	0	5	231	104	264	0.0308498	0	0.136734	7.18128	2.67379	8.86078	1.8235	203.649	-6.70493	6.70493	7.34417e-14	4.84784e-12	Csa5G517820	Chr5	18245024	18246999	-	1370	protein_coding	PF00544:Pectate lyase	-
Csa2G028490	1	3	9	387	358	588	0.153131	0.539731	1.22169	59.7189	45.6865	97.9618	4.1969	445.801	-6.69492	6.69492	2.79128e-24	7.86136e-22	Csa2G028490	Chr2	2871834	2872710	-	276	protein_coding	-	-
Csa7G230940	10	14	18	772	1489	2170	0.631751	1.03912	1.00803	49.1475	78.3939	149.15	14.2343	1470.19	-6.69205	6.69205	1.49298e-35	1.08746e-32	Csa7G230940	Chr7	8094622	8095290	+	669	protein_coding	PF00462:Glutaredoxin	-
Csa6G124200	0	0	0	27	27	7	0	0	0	0.771252	0.637823	0.215878	0	19.2429	-6.68151	6.68151	3.16614e-05	0.000271202	Csa6G124200	Chr6	8634332	8635995	+	1491	protein_coding	PF08387:FBD	-
Csa6G059230	0	1	0	73	34	7	0	0.188088	0	11.7768	4.53616	1.21922	0.394382	36.7614	-6.65173	6.65173	2.59374e-05	0.000228377	Csa6G059230	Chr6	4612050	4612313	-	264	protein_coding	-	-
Csa7G037620	0	0	1	63	26	21	0	0	0.0701596	5.02469	1.71493	1.80828	0.297564	36.2537	-6.63025	6.63025	4.8777e-06	5.2891e-05	Csa7G037620	Chr7	2046439	2046972	+	534	protein_coding	PF13499:EF-hand domain pair	-
Csa2G048330	0	0	0	38	5	11	0	0	0	0.891697	0.0970302	0.278679	0	18.2702	-6.60225	6.60225	0.000209881	0.0013641	Csa2G048330	Chr2	4020715	4025935	+	1815	protein_coding	PF13193:AMP-binding enzyme C-terminal domain|PF00501:AMP-binding enzyme	AMP-binding
novel.747	0	0	1	37	63	8	0	0	0.152919	6.432	9.05708	1.50146	0.297564	33.0616	-6.50174	6.50174	2.06912e-05	0.000187338	-	Scaffold000550	947	1299	+	245	-	PF07645:Calcium-binding EGF domain	EGF_CA
Csa6G444970	4	1	2	124	162	346	0.366717	0.107712	0.162539	11.4559	12.3774	34.5115	2.33222	213.626	-6.50163	6.50163	2.61509e-15	2.26387e-13	Csa6G444970	Chr6	20649965	20651779	+	461	protein_coding	-	-
Csa1G029570	0	1	0	51	8	37	0	0.0710376	0	3.10744	0.403113	2.43396	0.394382	33.0024	-6.49274	6.49274	3.34773e-05	0.000284221	Csa1G029570	Chr1	3118841	3119646	+	699	protein_coding	PF00249:Myb-like DNA-binding domain	Myb_DNA-binding
Csa3G045140	0	0	1	9	15	70	0	0	0.0424295	0.434102	0.598335	3.64524	0.297564	32.8052	-6.48374	6.48374	7.79749e-05	0.000590345	Csa3G045140	Chr3	3177297	3178179	+	883	protein_coding	-	-
Csa7G062750	0	0	0	36	10	5	0	0	0	4.60435	1.05772	0.690421	0	16.8012	-6.48276	6.48276	0.00028112	0.00174291	Csa7G062750	Chr7	3593733	3594065	-	333	protein_coding	-	-
novel.814	0	0	0	27	15	9	0	0	0	3.02615	1.39034	1.08905	0	16.6163	-6.46722	6.46722	6.51758e-05	0.000506888	-	Scaffold001805	1	481	+	380	-	-	-
Csa3G149960	0	0	1	40	26	31	0	0	0.0441287	2.00661	1.07865	1.67897	0.297564	32.1256	-6.4546	6.4546	3.35149e-06	3.80736e-05	Csa3G149960	Chr3	10088257	10089893	-	849	protein_coding	PF00230:Major intrinsic protein	-
novel.713	0	0	0	4	20	26	0	0	0	0.286803	1.18593	2.01268	0	16.4434	-6.45113	6.45113	0.000218405	0.00141254	-	Scaffold000220	2228	2846	-	594	-	PF03732:Retrotransposon gag protein	Retrotrans_gag
Csa4G006140	0	0	0	24	5	19	0	0	0	0.7881	0.135782	0.6736	0	16.4561	-6.44976	6.44976	0.000187416	0.00123944	Csa4G006140	Chr4	932850	935843	-	1297	protein_coding	PF00487:Fatty acid desaturase	-
Csa4G130630	0	0	0	0	13	35	0	0	0	0	1.19241	4.19107	0	16.419	-6.44867	6.44867	0.00623094	0.0234276	Csa4G130630	Chr4	7913300	7913683	+	384	protein_coding	-	-
Csa1G120420	0	0	16	508	210	514	0	0	0.564448	20.3727	6.9648	22.255	4.76102	418.304	-6.44274	6.44274	0.000897305	0.00467072	Csa1G120420	Chr1	9107870	9110512	-	1062	protein_coding	PF00194:Eukaryotic-type carbonic anhydrase	-
Csa1G597790	0	0	3	166	82	11	0	0	0.0723267	4.54954	1.85856	0.325484	0.892691	83.1091	-6.4346	6.4346	2.29844e-06	2.75646e-05	Csa1G597790	Chr1	22786899	22791798	-	1554	protein_coding	PF00743:Flavin-binding monooxygenase-like	FMO-like
Csa7G169070	8	3	44	888	1556	2049	0.653991	0.288135	3.18853	73.1531	106.007	182.238	16.9614	1483.98	-6.4332	6.4332	4.94881e-17	5.47297e-15	Csa7G169070	Chr7	6435127	6436268	+	517	protein_coding	-	-
Csa2G055560	2	5	6	227	155	709	0.0504948	0.148313	0.134284	5.77538	3.26129	19.4751	4.42865	379.08	-6.4244	6.4244	4.8233e-15	3.99539e-13	Csa2G055560	Chr2	4230281	4235689	-	1674	protein_coding	PF00732:GMC oxidoreductase|PF05199:GMC oxidoreductase	-
Csa3G232430	0	0	4	173	120	47	0	0	0.175893	8.64802	4.96084	2.53657	1.19025	109.255	-6.39752	6.39752	1.24185e-09	3.45606e-08	Csa3G232430	Chr3	15066407	15067597	+	852	protein_coding	PF08263:Leucine rich repeat N-terminal domain	LRRNT_2
Csa2G080190	0	0	1	29	38	27	0	0	0.0142888	0.471059	0.510463	0.4735	0.297564	30.3008	-6.373	6.373	3.11082e-06	3.56344e-05	Csa2G080190	Chr2	6647550	6650870	-	2622	protein_coding	PF13855:Leucine rich repeat|PF08263:Leucine rich repeat N-terminal domain	LRRNT_2
Csa3G229420	0	0	0	17	18	13	0	0	0	2.48809	2.17868	2.05418	0	15.5337	-6.37042	6.37042	4.03551e-05	0.0003341	Csa3G229420	Chr3	15005498	15006607	-	291	protein_coding	-	-
Csa6G084600	0	0	4	22	74	208	0	0	0.0834415	0.521707	1.45124	5.32532	1.19025	104.106	-6.35471	6.35471	7.11233e-07	9.69876e-06	Csa6G084600	Chr6	5636753	5639165	+	1796	protein_coding	PF07468:Agglutinin domain|PF01117:Aerolysin toxin	-
Csa6G080370	1	0	5	125	116	220	0.059527	0	0.26384	7.49828	5.75458	14.248	1.8235	155.08	-6.30701	6.30701	2.9594e-13	1.71264e-11	Csa6G080370	Chr6	5472586	5473295	-	710	protein_coding	PF04043:Plant invertase/pectin methylesterase inhibitor	-
Csa2G297260	0	0	2	11	20	113	0	0	0.214087	1.33855	2.01268	14.8456	0.595127	50.5844	-6.29076	6.29076	5.41017e-05	0.000431006	Csa2G297260	Chr2	14209465	14210625	+	350	protein_coding	-	-
Csa2G131680	0	0	2	46	39	69	0	0	0.372788	9.74702	6.83412	15.7849	0.595127	51.6698	-6.2856	6.2856	4.40102e-07	6.36296e-06	Csa2G131680	Chr2	8454875	8455135	+	201	protein_coding	-	-
Csa4G050250	0	2	0	81	12	68	0	0.156889	0	5.44994	0.667715	4.93962	0.788764	55.5908	-6.28376	6.28376	9.62559e-06	9.56806e-05	Csa4G050250	Chr4	4063627	4064259	-	633	protein_coding	PF03018:Dirigent-like protein	-
Csa3G681660	1	0	3	12	93	189	0.0788511	0	0.209693	0.953513	6.11128	16.2138	1.22837	99.0999	-6.25914	6.25914	5.30302e-07	7.46274e-06	Csa3G681660	Chr3	26162069	26163269	+	536	protein_coding	PF00450:Serine carboxypeptidase	Peptidase_S10
Csa5G638410	0	0	0	1	12	29	0	0	0	0.0228244	0.226508	0.71462	0	14.2863	-6.247	6.247	0.00202554	0.00931132	Csa5G638410	Chr5	26576913	26579668	+	1866	protein_coding	PF06886:Targeting protein for Xklp2 (TPX2)	-
Csa1G077150	0	0	0	17	11	14	0	0	0	1.01977	0.545693	0.906689	0	13.9407	-6.21169	6.21169	0.00012158	0.000859196	Csa1G077150	Chr1	7879722	7880533	-	710	protein_coding	PF03634:TCP family transcription factor	TCP
Csa1G188670	1	0	2	23	1	174	0.0327629	0	0.0580856	0.759361	0.0273039	6.20223	0.930806	71.6061	-6.20928	6.20928	0.000163209	0.00110248	Csa1G188670	Chr1	11340485	11343006	-	1290	protein_coding	PF00722:Glycosyl hydrolases family 16|PF06955:Xyloglucan endo-transglycosylase (XET) C-terminus	-
Csa2G000420	3	0	5	235	335	49	0.125786	0	0.185839	9.92927	11.7057	2.23524	2.49485	191.103	-6.20075	6.20075	1.24364e-11	5.1916e-10	Csa2G000420	Chr2	236418	237761	-	1008	protein_coding	PF00010:Helix-loop-helix DNA-binding domain	HLH
Csa6G067420	2	2	7	118	174	484	0.144246	0.169472	0.447537	8.57619	10.4584	37.9784	3.54307	265.352	-6.19545	6.19545	9.61244e-14	6.22833e-12	Csa6G067420	Chr6	4789132	4789717	-	586	protein_coding	-	-
Csa3G730160	1	0	0	28	6	42	0.0328904	0	0	0.928037	0.164461	1.50292	0.335679	26.4887	-6.17441	6.17441	0.000129808	0.000908223	Csa3G730160	Chr3	27275911	27277195	-	1285	protein_coding	PF04844:Transcriptional repressor, ovate	-
Csa3G736570	0	0	0	31	10	0	0	0	0	2.27246	0.60623	0	0	13.2838	-6.14476	6.14476	0.0112417	0.0376231	Csa3G736570	Chr3	28286476	28287056	+	581	protein_coding	PF00188:Cysteine-rich secretory protein family	SCP
Csa6G504380	0	0	0	12	27	4	0	0	0	0.373599	0.695171	0.13445	0	13.0732	-6.1267	6.1267	0.000545715	0.00307792	Csa6G504380	Chr6	25459184	25460871	+	1368	protein_coding	PF03492:SAM dependent carboxyl methyltransferase	-
Csa1G085380	6	0	9	341	426	284	0.252575	0	0.335844	14.4654	14.9448	13.0069	4.69214	338.241	-6.10124	6.10124	1.41541e-26	4.8222e-24	Csa1G085380	Chr1	8129735	8131692	+	1004	protein_coding	PF02469:Fasciclin domain	-
Csa3G175740	0	0	0	3	15	21	0	0	0	0.126381	0.522581	0.955117	0	12.8804	-6.09839	6.09839	0.000878764	0.00459004	Csa3G175740	Chr3	11906571	11907581	-	1011	protein_coding	PF04043:Plant invertase/pectin methylesterase inhibitor	-
Csa6G504560	2	3	21	816	293	554	0.0735029	0.129536	0.684148	30.2206	8.97395	22.1514	8.10334	560.318	-6.08312	6.08312	1.58366e-14	1.17375e-12	Csa6G504560	Chr6	25542360	25543777	+	1150	protein_coding	PF00141:Peroxidase	-
Csa7G091220	0	0	1	8	10	53	0	0	0.0266467	0.242334	0.250512	1.73332	0.297564	24.8596	-6.0828	6.0828	0.000289939	0.00179128	Csa7G091220	Chr7	5490849	5492254	-	1406	protein_coding	PF13813:Membrane bound O-acyl transferase family	-
Csa1G063480	2	4	22	119	990	772	0.0873227	0.205187	0.851483	5.23578	36.0225	36.6717	8.79528	599.144	-6.07135	6.07135	1.60863e-11	6.53958e-10	Csa1G063480	Chr1	6669344	6670311	-	968	protein_coding	PF04520:Senescence regulator	-
Csa5G478610	1	0	1	23	17	88	0.138118	0	0.122435	3.20123	1.95678	13.2236	0.633242	44.6741	-6.06853	6.06853	1.54632e-05	0.000145275	Csa5G478610	Chr5	16786231	16787965	-	306	protein_coding	-	-
Csa2G179220	0	0	1	11	9	50	0	0	0.0282757	0.353579	0.239244	1.73517	0.297564	24.4991	-6.06143	6.06143	0.000238413	0.00152145	Csa2G179220	Chr2	10176227	10179423	-	1325	protein_coding	PF00892:EamA-like transporter family	DUF6
Csa6G514300	0	0	0	18	3	15	0	0	0	1.95567	0.269556	1.75952	0	12.4062	-6.04172	6.04172	0.00112315	0.00563812	Csa6G514300	Chr6	26700526	26702151	+	392	protein_coding	-	-
Csa7G414480	12	14	46	141	519	3668	0.501652	0.68761	1.70465	5.93989	18.0813	166.827	23.2374	1532.47	-6.03947	6.03947	3.58221e-09	8.70738e-08	Csa7G414480	Chr7	15977974	15979336	+	1011	protein_coding	PF00106:short chain dehydrogenase	adh_short
Csa6G080930	0	8	23	912	875	290	0	0.138219	0.299826	13.5151	10.7235	4.63981	9.99902	659.19	-6.03242	6.03242	6.31355e-12	2.77836e-10	Csa6G080930	Chr6	5502614	5505681	+	2874	protein_coding	PF13855:Leucine rich repeat|PF08263:Leucine rich repeat N-terminal domain	LRRNT_2
Csa3G171850	1	0	1	29	27	70	0.136777	0	0.121247	3.99714	3.07765	10.4167	0.633242	42.9275	-6.00444	6.00444	3.68447e-06	4.11784e-05	Csa3G171850	Chr3	11505686	11506019	-	309	protein_coding	PF05498:Rapid ALkalinization Factor (RALF)	-
Csa3G850530	0	0	1	8	40	25	0	0	0.0459133	0.417551	1.72657	1.40876	0.297564	23.0262	-5.97834	5.97834	9.71538e-05	0.000707648	Csa3G850530	Chr3	34937037	34938785	+	816	protein_coding	-	-
Csa3G298580	0	0	1	28	13	27	0	0	0.0744836	2.37083	0.91031	2.46822	0.297564	22.9688	-5.96886	5.96886	5.94902e-05	0.000468535	Csa3G298580	Chr3	17041432	17042034	+	503	protein_coding	-	-
Csa3G751450	5	1	17	208	268	846	0.123797	0.0290892	0.373116	5.18967	5.52987	22.789	7.13136	454.298	-5.96337	5.96337	5.88844e-12	2.62408e-10	Csa3G751450	Chr3	29218069	29221592	-	1707	protein_coding	-	-
Csa6G452050	0	0	0	20	6	9	0	0	0	0.806633	0.200125	0.391893	0	11.7307	-5.96248	5.96248	0.000790573	0.00419685	Csa6G452050	Chr6	21516352	21518560	+	1056	protein_coding	PF00657:GDSL-like Lipase/Acylhydrolase	Lipase_GDSL
Csa3G182080	5	4	33	349	914	1203	0.320669	0.301398	1.8761	22.5554	48.8511	83.94	13.0755	813.089	-5.93878	5.93878	1.94793e-14	1.40912e-12	Csa3G182080	Chr3	12581958	12583875	-	659	protein_coding	PF03763:Remorin, C-terminal region|PF03766:Remorin, N-terminal region	-
novel.6	52	25	212	2047	5243	9296	1.96578	1.11036	7.10432	77.9805	165.178	382.334	90.3983	5554.12	-5.93812	5.93812	1.39927e-14	1.0632e-12	-	Chr1	2522220	2523682	+	1118	-	-	-
Csa1G612860	0	0	3	56	100	35	0	0	0.105536	2.23949	3.30723	1.51115	0.892691	59.7	-5.92576	5.92576	5.97074e-08	1.07979e-06	Csa1G612860	Chr1	23927998	23930080	+	1065	protein_coding	PF00232:Glycosyl hydrolase family 1	Glyco_hydro_1
Csa5G139770	3	0	6	362	117	54	0.130445	0	0.231267	15.8618	4.23968	2.55456	2.79242	174.905	-5.91657	5.91657	1.66387e-09	4.41532e-08	Csa5G139770	Chr5	3718639	3719610	-	972	protein_coding	PF00704:Glycosyl hydrolases family 18	-
Csa6G337520	0	0	17	529	346	86	0	0	2.16636	76.6335	41.4517	13.4505	5.05858	307.144	-5.91179	5.91179	0.00378937	0.0155705	Csa6G337520	Chr6	15352980	15353273	-	294	protein_coding	-	-
Csa6G139770	1	0	2	89	25	61	0.0439794	0	0.0779714	3.94436	0.916285	2.91874	0.930806	59.3772	-5.9037	5.9037	2.51411e-07	3.89051e-06	Csa6G139770	Chr6	9921134	9923537	-	961	protein_coding	PF03106:WRKY DNA -binding domain	WRKY
Csa3G608160	5	0	11	461	368	127	0.0854858	0	0.166714	7.9426	5.2434	2.36235	4.95159	305.27	-5.89889	5.89889	1.55608e-13	9.47237e-12	Csa3G608160	Chr3	23561298	23567000	+	2472	protein_coding	PF13771:PHD-like zinc-binding domain|PF00533:BRCA1 C Terminus (BRCT) domain|PF13920:Zinc finger, C3HC4 type (RING finger)	BRCT
Csa1G231030	0	0	0	8	21	7	0	0	0	0.957084	2.0777	0.904142	0	11.1373	-5.89486	5.89486	0.000686749	0.00372431	Csa1G231030	Chr1	12097877	12098580	-	356	protein_coding	-	-
Csa7G071570	0	0	2	13	14	82	0	0	0.087638	0.647571	0.576734	4.40998	0.595127	38.261	-5.88573	5.88573	0.000138907	0.000961382	Csa7G071570	Chr7	4639371	4640654	+	855	protein_coding	-	-
Csa7G051340	0	0	0	8	23	5	0	0	0	0.399908	0.950828	0.269848	0	10.9664	-5.8736	5.8736	0.00105952	0.00536569	Csa7G051340	Chr7	3214426	3216102	+	852	protein_coding	-	-
Csa7G047980	0	1	2	50	30	92	0	0.100925	0.152298	4.32828	2.14768	8.59827	0.989509	58.9049	-5.86912	5.86912	2.35432e-07	3.681e-06	Csa7G047980	Chr7	2951151	2951895	+	492	protein_coding	PF04535:Domain of unknown function (DUF588)	-
Csa4G652110	0	0	0	3	7	22	0	0	0	0.168563	0.325269	1.33457	0	11.0076	-5.86899	5.86899	0.00248059	0.011	Csa4G652110	Chr4	22697189	22697946	+	758	protein_coding	-	-
Csa7G037610	1541	184	7583	236091	177796	98122	116.302	16.3153	507.319	17955.7	11182.7	8056.88	2846.27	165435	-5.86096	5.86096	1.75497e-10	5.79222e-09	Csa7G037610	Chr7	2037564	2038288	-	560	protein_coding	-	-
Csa4G622830	2	3	5	333	211	61	0.064378	0.113455	0.14267	10.8016	5.6602	2.13626	3.34232	193.948	-5.85179	5.85179	3.72362e-13	2.11435e-11	Csa4G622830	Chr4	20003206	20005027	-	1313	protein_coding	PF00628:PHD-finger|PF13832:PHD-zinc-finger like domain	PHD
Csa6G499070	13	4	7	654	194	516	0.960549	0.34724	0.458491	48.6958	11.9459	41.4803	8.0243	463.946	-5.84652	5.84652	8.2874e-18	1.02371e-15	Csa6G499070	Chr6	24651811	24652382	+	572	protein_coding	-	-
Csa7G232570	2	9	2	437	108	244	0.105529	0.557925	0.0935462	23.2359	4.74903	14.007	4.81592	267.147	-5.8404	5.8404	4.09359e-12	1.8921e-10	Csa7G232570	Chr7	8220071	8221271	-	801	protein_coding	PF14368:Probable lipid transfer	-
Csa5G168880	91	20	309	12773	8628	1930	8.70145	2.24685	26.1918	1230.78	687.546	200.781	130.382	7439.21	-5.83245	5.83245	8.3879e-12	3.61587e-10	Csa5G168880	Chr5	6665098	6666124	-	442	protein_coding	-	-
Csa6G405310	4	4	11	113	286	650	0.0810823	0.095262	0.197658	2.30825	4.83141	14.3349	6.19344	355.617	-5.82692	5.82692	1.14981e-13	7.32767e-12	Csa6G405310	Chr6	18286927	18291791	+	2085	protein_coding	PF03222:Tryptophan/tyrosine permease family	-
Csa5G630910	0	0	1	16	25	22	0	0	0.049167	0.894283	1.15558	1.32757	0.297564	20.4405	-5.80416	5.80416	5.75977e-05	0.00045584	Csa5G630910	Chr5	25748328	25752008	+	762	protein_coding	-	-
Csa6G476680	0	0	0	24	7	1	0	0	0	1.10984	0.267702	0.0499262	0	10.4419	-5.79721	5.79721	0.00593625	0.0225443	Csa6G476680	Chr6	22026563	22027612	-	921	protein_coding	PF00804:Syntaxin|PF05739:SNARE domain	SNARE
Csa6G124190	0	0	0	2	2	25	0	0	0	0.200897	0.166141	2.71121	0	10.3662	-5.78158	5.78158	0.00817133	0.0292052	Csa6G124190	Chr6	8629179	8629602	+	424	protein_coding	-	-
Csa4G625060	0	0	2	34	11	58	0	0	0.0976929	1.88796	0.505139	3.47713	0.595127	35.7604	-5.77784	5.77784	6.58951e-05	0.00051154	Csa4G625060	Chr4	20207200	20208392	+	767	protein_coding	-	-
Csa4G022220	3	0	1	110	106	17	0.489546	0	0.144653	18.0885	14.4152	3.01813	1.3046	73.0712	-5.77471	5.77471	2.47249e-07	3.83454e-06	Csa4G022220	Chr4	2365445	2366142	+	259	protein_coding	-	-
Csa5G157290	3	0	0	31	8	117	0.0845283	0	0	0.880198	0.187851	3.5866	1.00704	55.4536	-5.77144	5.77144	9.86871e-05	0.000717826	Csa5G157290	Chr5	5543194	5545932	-	1500	protein_coding	PF00067:Cytochrome P450	p450
Csa1G058090	3	0	16	263	189	489	0.0546519	0	0.258381	4.82812	2.86938	9.69191	5.76805	320.423	-5.75448	5.75448	2.09232e-10	6.84149e-09	Csa1G058090	Chr1	6351797	6356563	-	2320	protein_coding	PF13962:Domain of unknown function|PF12796:Ankyrin repeats (3 copies)	-
Csa1G070590	0	0	0	5	1	22	0	0	0	0.155099	0.0256533	0.736785	0	10.0057	-5.73031	5.73031	0.00826399	0.0294865	Csa1G070590	Chr1	7066972	7070093	+	1373	protein_coding	-	-
Csa7G192210	0	0	0	7	14	10	0	0	0	0.625014	1.03377	0.963985	0	9.93641	-5.72669	5.72669	0.000970219	0.00497788	Csa7G192210	Chr7	6959006	6961879	+	477	protein_coding	-	-
Csa5G598070	5	24	11	313	926	1064	0.499577	2.81732	0.974273	31.5148	77.1053	115.662	14.4168	753.505	-5.72544	5.72544	3.73601e-16	3.6535e-14	Csa5G598070	Chr5	21672491	21672913	-	423	protein_coding	-	-
Csa5G633170	1	2	12	210	123	409	0.0104408	0.0245332	0.111063	2.20947	1.07023	4.64592	4.69521	254.815	-5.72441	5.72441	2.30743e-11	9.11026e-10	Csa5G633170	Chr5	25910461	25917171	-	4048	protein_coding	PF00664:ABC transporter transmembrane region|PF00005:ABC transporter	ABC_membrane
Csa6G188030	9	4	8	38	329	724	0.465578	0.24311	0.366857	1.98094	14.1836	40.7479	6.97914	369.301	-5.71959	5.71959	8.11021e-10	2.33395e-08	Csa6G188030	Chr6	12181087	12181984	+	817	protein_coding	-	-
Csa3G116720	1	0	0	13	33	15	0.068168	0	0	0.893021	1.87472	1.11247	0.335679	19.1072	-5.71094	5.71094	0.000124129	0.000873991	Csa3G116720	Chr3	6253335	6253954	-	620	protein_coding	PF00847:AP2 domain	AP2
Csa4G372090	3	0	2	27	64	161	0.0535215	0	0.0316296	0.48541	0.951544	3.125	1.60216	85.8355	-5.6975	5.6975	1.35592e-07	2.21853e-06	Csa4G372090	Chr4	14956809	14962144	+	2369	protein_coding	PF10250:GDP-fucose protein O-fucosyltransferase	-
Csa3G903540	3	0	4	25	67	245	0.0889772	0	0.105166	0.747197	1.65605	7.90569	2.19729	116.676	-5.68412	5.68412	3.4153e-07	5.08755e-06	Csa3G903540	Chr3	39178237	39181843	-	1425	protein_coding	PF00067:Cytochrome P450	p450
Csa6G490770	0	0	0	9	5	14	0	0	0	1.61735	0.74308	2.71624	0	9.55606	-5.6644	5.6644	0.00205645	0.00942265	Csa6G490770	Chr6	23355488	23355759	-	237	protein_coding	-	-
Csa6G520430	1	1	19	176	204	578	0.017286	0.0203089	0.291141	3.0658	2.93877	10.8702	6.38377	327.694	-5.64986	5.64986	9.11006e-09	2.02134e-07	Csa6G520430	Chr6	27804876	27810167	+	2445	protein_coding	PF05922:Peptidase inhibitor I9|PF02225:PA domain|PF00082:Subtilase family	Peptidase_S8
Csa5G505150	11	3	7	525	132	374	0.188526	0.0604079	0.106349	9.06727	1.88536	6.97376	6.95856	351.105	-5.64562	5.64562	5.14167e-15	4.22598e-13	Csa5G505150	Chr5	17578068	17580720	+	2466	protein_coding	PF00005:ABC transporter|PF01061:ABC-2 type transporter	ABC2_membrane
Csa2G047810	0	0	4	34	54	103	0	0	0.104287	1.0077	1.32358	3.29586	1.19025	64.2238	-5.63956	5.63956	6.1914e-07	8.60401e-06	Csa2G047810	Chr2	3999146	4000582	+	1437	protein_coding	PF13639:Ring finger domain	-
Csa4G643620	0	0	6	115	102	79	0	0	0.152815	3.32963	2.44231	2.46947	1.78538	96.2865	-5.6378	5.6378	5.43934e-10	1.62972e-08	Csa4G643620	Chr4	21647525	21650494	-	1471	protein_coding	PF00450:Serine carboxypeptidase	Peptidase_S10
Csa3G681160	0	0	2	17	26	53	0	0	0.120661	1.16592	1.47467	3.9244	0.595127	32.38	-5.6274	5.6274	4.50418e-05	0.000367059	Csa3G681160	Chr3	26158861	26161188	+	621	protein_coding	PF00450:Serine carboxypeptidase	Peptidase_S10
Csa4G055470	0	0	2	16	39	44	0	0	0.233428	2.12288	4.27931	6.30284	0.595127	32.3916	-5.62469	5.62469	2.54552e-05	0.000224411	Csa4G055470	Chr4	4646701	4647181	-	321	protein_coding	PF06813:Nodulin-like	-
novel.149	1	2	1	73	69	64	0.0713922	0.167754	0.0632859	5.25184	4.10526	4.97103	1.42201	67.3694	-5.62461	5.62461	1.1887e-10	4.07613e-09	-	Chr2	15036466	15037140	+	592	-	-	-
Csa7G037550	0	0	1	12	25	19	0	0	0.0792077	1.08051	1.86163	1.84706	0.297564	17.9918	-5.62123	5.62123	0.000150421	0.00102661	Csa7G037550	Chr7	1994081	1994553	-	473	protein_coding	-	-
Csa7G388370	0	0	0	6	6	15	0	0	0	0.575544	0.475973	1.55345	0	9.18621	-5.60765	5.60765	0.00262607	0.0115108	Csa7G388370	Chr7	14393505	14394994	-	444	protein_coding	-	-
Csa6G079770	0	0	0	10	5	12	0	0	0	2.11892	0.876169	2.7452	0	9.16391	-5.60433	5.60433	0.0022799	0.0102508	Csa6G079770	Chr6	5420288	5420863	-	201	protein_coding	-	-
Csa5G623650	1	0	20	81	154	656	0.0497811	0	0.882573	4.06338	6.38891	35.5291	6.28695	310.057	-5.59892	5.59892	5.1469e-06	5.54714e-05	Csa5G623650	Chr5	24926693	24928245	-	849	protein_coding	-	-
Csa3G895680	4	0	11	75	225	388	0.17286	0	0.421388	3.26612	8.10322	18.2424	4.61591	230.014	-5.5968	5.5968	1.60627e-09	4.28399e-08	Csa3G895680	Chr3	38570584	38571561	-	978	protein_coding	PF00847:AP2 domain	AP2
Csa7G047420	1	0	95	138	911	2909	0.0383871	0	3.2327	5.33829	29.1437	121.491	28.6042	1363.92	-5.5735	5.5735	0.0127576	0.0415385	Csa7G047420	Chr7	2908333	2911304	-	1101	protein_coding	PF03330:Rare lipoprotein A (RlpA)-like double-psi beta-barrel|PF01357:Pollen allergen	-
Csa2G222070	0	1	0	22	11	19	0	0.107016	0	2.01937	0.835004	1.88289	0.394382	17.4581	-5.57311	5.57311	0.000248154	0.00157221	Csa2G222070	Chr2	10724929	10725515	+	464	protein_coding	-	-
Csa7G045510	4	4	11	160	406	356	0.512293	0.601882	1.24884	20.6498	43.3337	49.6049	6.19344	297.714	-5.56252	5.56252	2.74591e-20	5.00016e-18	Csa7G045510	Chr7	2678006	2678335	-	330	protein_coding	PF11883:Domain of unknown function (DUF3403)	-
Csa5G290670	0	0	1	30	18	5	0	0	0.0550959	1.87898	0.932346	0.338103	0.297564	17.0095	-5.54054	5.54054	0.000654718	0.00358002	Csa5G290670	Chr5	12223610	12225380	-	680	protein_coding	PF00248:Aldo/keto reductase family	Aldo_ket_red
Csa5G614640	15	2	16	912	479	143	0.61371	0.096138	0.580294	37.6015	16.3324	6.36538	10.585	494.724	-5.53079	5.53079	2.08713e-12	1.00861e-10	Csa5G614640	Chr5	24207584	24209912	+	1033	protein_coding	PF08661:Replication factor A protein 3	-
Csa5G636490	0	0	0	6	3	16	0	0	0	0.385432	0.159375	1.10967	0	8.71217	-5.53003	5.53003	0.00544333	0.0210162	Csa5G636490	Chr5	26269755	26270518	+	663	protein_coding	-	-
novel.658	0	0	1	13	17	21	0	0	0.0585394	0.865114	0.935584	1.50879	0.297564	16.8225	-5.52106	5.52106	0.000228339	0.00146468	-	Chr7	11881349	11881988	+	640	-	-	-
Csa7G071500	0	0	0	15	1	9	0	0	0	1.43563	0.0791505	0.929974	0	8.64064	-5.52003	5.52003	0.00947036	0.0328261	Csa7G071500	Chr7	4606792	4607879	+	445	protein_coding	-	-
Csa5G383850	1201	112	626	23431	35070	30791	16.534	1.81153	7.63949	325.059	402.357	461.184	633.596	28981.8	-5.51515	5.51515	3.36096e-16	3.31745e-14	Csa5G383850	Chr5	14185353	14188650	-	3070	protein_coding	PF03404:Mo-co oxidoreductase dimerisation domain|PF00175:Oxidoreductase NAD-binding domain|PF00174:Oxidoreductase molybdopterin binding domain|PF00970:Oxidoreductase FAD-binding domain|PF00173:Cytochrome b5-like Heme/Steroid binding domain	NAD_binding_1
Csa1G467070	4	0	5	55	143	207	0.41133	0	0.455781	5.69942	12.2548	23.1589	2.83053	134.207	-5.5134	5.5134	2.04259e-10	6.68924e-09	Csa1G467070	Chr1	16675589	16676681	-	411	protein_coding	-	-
Csa1G265640	0	0	2	30	32	30	0	0	0.247295	4.21686	3.71981	4.55268	0.595127	30.0562	-5.50685	5.50685	1.20695e-05	0.000117216	Csa1G265640	Chr1	12874001	12874303	-	303	protein_coding	-	-
Csa6G476670	0	0	1	24	21	7	0	0	0.0536751	1.46442	1.05969	0.461138	0.297564	16.5496	-5.50197	5.50197	0.000412059	0.00241307	Csa6G476670	Chr6	22023735	22024432	-	698	protein_coding	PF13639:Ring finger domain	-
Csa5G623670	5	8	7	252	157	497	0.171527	0.322437	0.212871	8.71164	4.48852	18.5496	6.91639	310.672	-5.50109	5.50109	4.05155e-16	3.9078e-14	Csa5G623670	Chr5	24937944	24940929	+	1232	protein_coding	PF00191:Annexin	-
Csa5G146200	11	9	81	1517	1250	1552	0.412151	0.396186	2.69032	57.2778	39.0314	63.2661	31.3446	1429.64	-5.50096	5.50096	2.96227e-14	2.09271e-12	Csa5G146200	Chr5	3973133	3975710	+	1128	protein_coding	PF00230:Major intrinsic protein	-
Csa7G368070	0	0	1	12	31	10	0	0	0.0446015	0.608432	1.29986	0.547406	0.297564	16.3834	-5.49051	5.49051	0.000372003	0.00221347	Csa7G368070	Chr7	12924086	12925582	-	840	protein_coding	-	-
Csa2G379300	0	0	2	18	8	55	0	0	0.0555864	0.568713	0.209033	1.87612	0.595127	28.4132	-5.45531	5.45531	0.000414354	0.00242248	Csa2G379300	Chr2	19301756	19303774	+	1348	protein_coding	PF14226:non-haem dioxygenase in morphine synthesis N-terminal|PF03171:2OG-Fe(II) oxygenase superfamily	2OG-FeII_Oxy
Csa7G337100	1	0	2	97	18	14	0.0353971	0	0.0627558	3.46001	0.530985	0.539153	0.930806	42.9604	-5.45303	5.45303	3.88602e-05	0.000323549	Csa7G337100	Chr7	12086664	12088637	-	1194	protein_coding	PF00190:Cupin	-
Csa5G576690	2	0	6	92	58	176	0.212383	0	0.564803	9.84498	5.13285	20.3338	2.45674	111.623	-5.43413	5.43413	3.57148e-09	8.69129e-08	Csa5G576690	Chr5	20147926	20148323	+	398	protein_coding	-	-
Csa7G060180	0	2	0	18	25	48	0	0.134567	0	1.03879	1.19316	2.9907	0.788764	30.6125	-5.43228	5.43228	6.40141e-05	0.000498666	Csa7G060180	Chr7	3532667	3533800	+	738	protein_coding	PF00403:Heavy-metal-associated domain	HMA
novel.809	1	0	2	27	69	38	0.0812773	0	0.144097	2.21142	4.67369	3.36023	0.930806	42.3137	-5.4126	5.4126	4.9393e-07	7.00691e-06	-	Scaffold001612	1	520	+	520	-	-	-
Csa6G022320	0	0	0	8	7	9	0	0	0	1.28091	0.926894	1.55578	0	7.95124	-5.40153	5.40153	0.00327284	0.0137988	Csa6G022320	Chr6	2282080	2282345	+	266	protein_coding	-	-
Csa4G126480	0	0	4	43	73	54	0	0	0.111008	1.35658	1.9046	1.83928	1.19025	54.6883	-5.39109	5.39109	7.55074e-08	1.3258e-06	Csa4G126480	Chr4	7696127	7702450	-	1350	protein_coding	PF01486:K-box region|PF00319:SRF-type transcription factor (DNA-binding and dimerisation domain)	K-box
Csa1G612830	1	0	11	204	256	44	0.071513	0	0.697323	14.7012	15.2569	3.42337	3.60888	156.691	-5.3884	5.3884	1.81194e-07	2.89513e-06	Csa1G612830	Chr1	23917438	23918534	+	591	protein_coding	PF00232:Glycosyl hydrolase family 1	Glyco_hydro_1
Csa3G333840	363	254	2369	16812	48859	53183	24.5078	20.1477	141.781	1143.81	2749.06	3906.49	926.953	38778	-5.38628	5.38628	5.27901e-12	2.37252e-10	Csa3G333840	Chr3	17842768	17843984	+	626	protein_coding	PF00407:Pathogenesis-related protein Bet v I family	-
Csa6G149400	2	10	11	530	361	124	0.0572685	0.336418	0.279212	15.2932	8.61459	3.86299	7.88838	325.557	-5.37491	5.37491	1.06108e-13	6.83741e-12	Csa6G149400	Chr6	10434824	10437941	+	1476	protein_coding	PF05577:Serine carboxypeptidase S28	Peptidase_S28
novel.645	112	274	455	14592	18235	4453	5.63522	16.1971	20.2937	739.853	764.61	243.76	281.048	11663.5	-5.37489	5.37489	4.02917e-19	5.86953e-17	-	Chr7	4358880	4362524	+	840	-	PF00188:Cysteine-rich secretory protein family	SCP
Csa7G051350	0	0	0	5	15	5	0	0	0	0.507027	1.25793	0.547406	0	7.71358	-5.36537	5.36537	0.00494062	0.0193814	Csa7G051350	Chr7	3216139	3217005	+	420	protein_coding	PF06974:Protein of unknown function (DUF1298)	-
Csa6G085100	1	0	1	7	20	53	0.0182962	0	0.0162187	0.129061	0.304952	1.055	0.633242	27.3188	-5.36226	5.36226	0.000257098	0.00161702	Csa6G085100	Chr6	5645934	5648243	-	2310	protein_coding	PF07468:Agglutinin domain	-
Csa4G286980	0	0	4	75	89	3	0	0	0.542974	11.5734	11.3578	0.499805	1.19025	51.3632	-5.35552	5.35552	0.000300138	0.00184458	Csa4G286980	Chr4	11135449	11135809	+	276	protein_coding	-	-
Csa6G421680	0	0	0	6	2	14	0	0	0	0.242219	0.0667715	0.610189	0	7.70201	-5.35196	5.35196	0.0100309	0.0343939	Csa6G421680	Chr6	19473028	19474793	-	1055	protein_coding	PF00657:GDSL-like Lipase/Acylhydrolase	Lipase_GDSL
Csa3G535100	0	0	0	13	10	1	0	0	0	0.538069	0.342293	0.0446862	0	7.56017	-5.33383	5.33383	0.0121352	0.0399207	Csa3G535100	Chr3	21644233	21648061	-	1029	protein_coding	PF03171:2OG-Fe(II) oxygenase superfamily	2OG-FeII_Oxy
Csa6G501320	8	2	17	203	310	528	0.581951	0.17093	1.09623	14.8809	18.7931	41.7875	8.53277	348.22	-5.32039	5.32039	6.02245e-15	4.87404e-13	Csa6G501320	Chr6	25113238	25113818	+	581	protein_coding	PF00067:Cytochrome P450	p450
Csa5G602730	6	0	8	107	106	313	0.200304	0	0.236747	3.59965	2.94908	11.3684	4.39458	180.158	-5.31778	5.31778	1.19539e-09	3.33116e-08	Csa5G602730	Chr5	22165381	22168180	+	1266	protein_coding	PF00892:EamA-like transporter family	DUF6
Csa2G287040	15	8	160	2460	2501	1920	0.442094	0.277017	4.18022	73.0628	61.4297	61.566	55.8004	2232.99	-5.31744	5.31744	6.99332e-10	2.04033e-08	Csa2G287040	Chr2	13642281	13644059	-	1434	protein_coding	PF13962:Domain of unknown function|PF12796:Ankyrin repeats (3 copies)	-
Csa3G143580	6	8	22	416	501	527	0.323863	0.507334	1.05266	22.6278	22.5367	30.9483	11.7155	473.337	-5.31467	5.31467	1.32657e-27	5.09475e-25	Csa3G143580	Chr3	9490890	9491978	+	783	protein_coding	PF02309:AUX/IAA family	-
Csa2G176700	3	0	18	124	241	409	0.0609287	0	0.324063	2.53781	4.07905	9.03732	6.36318	258.734	-5.31039	5.31039	2.68608e-08	5.33755e-07	Csa2G176700	Chr2	10094399	10096479	+	2081	protein_coding	-	-
Csa3G002620	0	0	0	9	4	9	0	0	0	0.806973	0.296606	0.871239	0	7.45027	-5.30576	5.30576	0.00604628	0.022884	Csa3G002620	Chr3	395038	395512	-	475	protein_coding	PF13639:Ring finger domain	-
Csa7G044980	1	1	13	36	95	399	0.0365607	0.0429544	0.421322	1.32634	2.89454	15.871	4.59839	184.471	-5.29488	5.29488	2.49044e-06	2.95869e-05	Csa7G044980	Chr7	2665866	2668223	+	1156	protein_coding	PF00722:Glycosyl hydrolases family 16|PF06955:Xyloglucan endo-transglycosylase (XET) C-terminus	-
Csa4G046660	3	0	11	230	97	190	0.111222	0	0.361507	8.59277	2.99696	7.66368	4.28024	174.327	-5.29277	5.29277	4.38475e-10	1.33992e-08	Csa4G046660	Chr4	3628290	3630302	+	1140	protein_coding	PF12695:Alpha/beta hydrolase family	-
Csa5G099500	0	0	11	125	75	191	0	0	0.660445	8.5317	4.23341	14.0746	3.2732	133.019	-5.29059	5.29059	2.55673e-06	3.03233e-05	Csa5G099500	Chr5	2859979	2861634	-	624	protein_coding	PF14368:Probable lipid transfer	-
Csa4G012380	3	0	9	121	37	260	0.0946919	0	0.25182	3.84871	0.973274	8.92856	3.68511	146.235	-5.26674	5.26674	3.95995e-07	5.78065e-06	Csa4G012380	Chr4	1840903	1846141	+	1339	protein_coding	-	-
Csa6G040640	9	9	40	1212	783	209	0.367515	0.431785	1.44793	49.8738	26.6462	9.28527	18.4731	705.352	-5.24383	5.24383	1.46836e-12	7.36725e-11	Csa6G040640	Chr6	3010712	3012262	+	1035	protein_coding	PF00249:Myb-like DNA-binding domain	Myb_DNA-binding
Csa4G012430	0	0	1	25	12	5	0	0	0.168762	4.7962	1.90389	1.03563	0.297564	13.6397	-5.22102	5.22102	0.00167259	0.00792687	Csa4G012430	Chr4	1865412	1865676	+	222	protein_coding	-	-
Csa3G134780	23	16	23	1148	1103	213	0.499269	0.408056	0.442579	25.1123	19.9537	5.0304	20.8747	774.682	-5.2129	5.2129	1.871e-17	2.18349e-15	Csa3G134780	Chr3	9009936	9013473	-	1947	protein_coding	PF00854:POT family	-
Csa3G044470	3	10	42	751	885	406	0.0377359	0.147784	0.468315	9.51943	9.27722	5.55617	17.4485	649.89	-5.20649	5.20649	7.62701e-13	4.01759e-11	Csa3G044470	Chr3	3058135	3061494	+	3360	protein_coding	PF00931:NB-ARC domain	NB-ARC
CsaUNG006760	10	0	29	654	612	149	0.633646	0	1.62892	41.7602	32.3176	10.2719	11.9861	446.849	-5.20291	5.20291	4.28542e-08	8.03203e-07	CsaUNG006760	Scaffold000122	96028	98026	-	667	protein_coding	-	-
Csa7G072780	2353	136	2245	93250	71708	10870	98.6583	6.69952	83.4419	3940.02	2505.65	495.858	1511.52	55573.4	-5.20022	5.20022	1.2439e-08	2.67022e-07	Csa7G072780	Chr7	4768335	4769873	+	1008	protein_coding	PF04450:Peptidase of plants and bacteria	-
Csa2G357230	2	4	0	111	77	48	0.253839	0.59646	0	14.1967	8.14442	6.62805	2.24888	76.6183	-5.17955	5.17955	4.54923e-09	1.08213e-07	Csa2G357230	Chr2	16814341	16814673	+	333	protein_coding	-	-
novel.804	0	0	1	2	11	26	0	0	0.0677491	0.154033	0.700618	2.16191	0.297564	13.2492	-5.17529	5.17529	0.00438244	0.0175555	-	Scaffold001445	1	553	+	553	-	PF00450:Serine carboxypeptidase	Peptidase_S10
Csa7G253800	0	6	2	96	116	99	0	0.190372	0.0478789	2.61256	2.6107	2.90877	2.96142	101.08	-5.17253	5.17253	2.49262e-11	9.79992e-10	Csa7G253800	Chr7	9192521	9194291	+	1565	protein_coding	PF00083:Sugar (and other) transporter	Sugar_tr
Csa2G213950	5	0	0	91	67	29	0.587002	0	0	10.7659	6.5552	3.70411	1.67839	60.1165	-5.15314	5.15314	3.63443e-06	4.07484e-05	Csa2G213950	Chr2	10620156	10620515	+	360	protein_coding	-	-
Csa3G176240	90	197	417	1663	11556	12210	3.99137	10.2645	16.3935	74.3207	427.099	589.13	231.988	8254.48	-5.1527	5.1527	6.09977e-12	2.71254e-10	Csa3G176240	Chr3	11915213	11916165	+	953	protein_coding	PF04043:Plant invertase/pectin methylesterase inhibitor	-
Csa7G390030	0	0	0	5	7	8	0	0	0	0.215756	0.249801	0.372702	0	6.57123	-5.12731	5.12731	0.0082587	0.0294766	Csa7G390030	Chr7	14550433	14553447	+	987	protein_coding	-	-
Csa6G102480	0	0	0	6	7	7	0	0	0	0.469745	0.453224	0.591681	0	6.54429	-5.12191	5.12191	0.00786929	0.0282892	Csa6G102480	Chr6	6742747	6743452	-	544	protein_coding	PF09253:Pollen allergen ole e 6	-
Csa2G382550	0	0	4	29	13	84	0	0	0.259724	2.14058	0.793563	6.6941	1.19025	44.1239	-5.1216	5.1216	0.000157107	0.00106604	Csa2G382550	Chr2	19763479	19764161	+	577	protein_coding	PF00847:AP2 domain	AP2
Csa6G121970	0	0	2	20	48	6	0	0	0.0714304	0.812016	1.61168	0.263005	0.595127	22.3845	-5.11635	5.11635	0.000700228	0.00378478	Csa6G121970	Chr6	8446955	8448236	-	1049	protein_coding	PF00249:Myb-like DNA-binding domain	Myb_DNA-binding
Csa2G193350	0	0	1	6	3	27	0	0	0.0161349	0.110052	0.0455064	0.534675	0.297564	12.7295	-5.1149	5.1149	0.0053514	0.0207439	Csa2G193350	Chr2	10343313	10348303	-	2322	protein_coding	PF14576:Sieve element occlusion N-terminus|PF14577:Sieve element occlusion C-terminus	-
Csa5G603310	15	0	39	394	804	611	2.13455	0	4.91968	56.5002	95.3484	94.5961	16.6402	581.336	-5.11243	5.11243	9.53496e-09	2.10677e-07	Csa5G603310	Chr5	22201445	22202062	-	297	protein_coding	-	-
novel.165	1	0	2	19	46	41	0.176838	0	0.313517	3.38584	6.77913	7.88814	0.930806	34.269	-5.10992	5.10992	4.77555e-06	5.20237e-05	-	Chr2	23035086	23061704	+	239	-	-	-
Csa3G731080	2	0	2	21	28	84	0.0967144	0	0.0857328	1.02334	1.12839	4.41933	1.26648	45.614	-5.10965	5.10965	7.84593e-06	7.99467e-05	Csa3G731080	Chr3	27495126	27496487	+	874	protein_coding	PF04548:AIG1 family	-
Csa6G193590	14	23	9	985	585	168	0.711176	1.37268	0.405273	50.4223	24.7655	9.28484	16.4484	558.201	-5.09799	5.09799	5.08564e-13	2.74741e-11	Csa6G193590	Chr6	12579820	12580651	+	832	protein_coding	PF15511:Centromere kinetochore component CENP-T histone fold	-
CsaUNG026680	0	0	2	50	9	7	0	0	0.0731743	2.0796	0.309568	0.314331	0.595127	21.9876	-5.09499	5.09499	0.00165456	0.0078556	CsaUNG026680	Scaffold000337	836	2750	+	1024	protein_coding	PF00248:Aldo/keto reductase family	Aldo_ket_red
CsaUNG012590	3	0	36	179	158	815	0.0488415	0	0.519549	2.93669	2.14371	14.4358	11.7193	402.394	-5.09448	5.09448	0.00306477	0.0130676	CsaUNG012590	Scaffold000113	32926	37912	+	2596	protein_coding	PF02225:PA domain|PF00082:Subtilase family|PF05922:Peptidase inhibitor I9	Peptidase_S8
Csa1G118890	0	3	0	26	19	63	0	0.0465082	0	0.345722	0.208935	0.904424	1.18315	37.1183	-5.09119	5.09119	0.000101593	0.000735908	Csa1G118890	Chr1	9012090	9017334	+	3203	protein_coding	PF05920:Homeobox KN domain|PF07526:Associated with HOX	POX
Csa3G875440	0	0	1	6	2	27	0	0	0.100174	0.683266	0.188353	3.31956	0.297564	12.4497	-5.08293	5.08293	0.00718374	0.0263538	Csa3G875440	Chr3	36654432	36654805	+	374	protein_coding	-	-
novel.697	34	14	41	1796	991	270	1.97931	0.95754	2.11581	105.361	48.0785	17.1008	29.1345	983.365	-5.07195	5.07195	4.39465e-14	3.07378e-12	-	Chr7	16575130	16577877	-	726	-	PF00125:Core histone H2A/H2B/H3/H4	Histone
novel.283	3	2	13	25	92	435	0.0454779	0.0356207	0.174694	0.381907	1.16227	7.17439	5.66413	193.059	-5.07008	5.07008	2.37477e-06	2.83243e-05	-	Chr3	13934907	13937802	-	2788	-	-	-
Csa5G168950	0	1	6	44	41	134	0	0.11415	0.516762	4.30798	3.31977	14.1646	2.17976	75.2913	-5.05707	5.05707	1.91917e-06	2.35142e-05	Csa5G168950	Chr5	6689177	6689706	+	435	protein_coding	-	-
Csa6G148170	11	2	98	1563	1281	635	0.379515	0.0810699	2.99722	54.3417	36.8321	23.8356	33.6425	1118.98	-5.04848	5.04848	1.34855e-07	2.20989e-06	Csa6G148170	Chr6	10316068	10317391	+	1225	protein_coding	PF07795:Protein of unknown function (DUF1635)	-
Csa3G177390	0	1	1	15	15	36	0	0.0304074	0.0229426	0.391215	0.323533	1.01369	0.691945	22.4177	-5.03922	5.03922	0.000221374	0.00143043	Csa3G177390	Chr3	12047292	12049037	+	1633	protein_coding	PF05003:Protein of unknown function (DUF668)|PF11961:Domain of unknown function (DUF3475)	-
Csa4G308510	1	0	3	32	43	56	0.0967144	0	0.257198	3.11874	3.46578	5.89244	1.22837	43.3053	-5.03822	5.03822	4.47751e-07	6.44707e-06	Csa4G308510	Chr4	12639786	12640222	+	437	protein_coding	-	-
Csa2G292830	0	0	0	7	3	8	0	0	0	0.23605	0.0836627	0.291256	0	6.12878	-5.02344	5.02344	0.0143907	0.0456615	Csa2G292830	Chr2	13825046	13826493	+	1263	protein_coding	PF00112:Papain family cysteine protease|PF08246:Cathepsin propeptide inhibitor domain (I29)	Peptidase_C1
Csa3G062600	1	2	1	16	11	99	0.0111163	0.0261206	0.00985409	0.179233	0.101905	1.19732	1.42201	44.6451	-5.0049	5.0049	8.03385e-05	0.000606068	Csa3G062600	Chr3	3597015	3603281	+	3802	protein_coding	PF00225:Kinesin motor domain|PF06548:Kinesin-related	Kinesin
novel.388	4	1	4	38	102	149	0.120928	0.0355188	0.107197	1.15767	2.56984	4.90081	2.92735	95.8043	-5.00178	5.00178	2.51842e-09	6.38424e-08	-	Chr4	8716409	8718387	-	1398	-	-	-
Csa2G271440	3	0	2	72	67	26	0.256147	0	0.151375	6.19495	4.76742	2.41522	1.60216	52.5938	-4.98533	4.98533	1.36035e-07	2.22404e-06	Csa2G271440	Chr2	13106242	13106736	+	495	protein_coding	-	-
Csa4G129560	5	1	33	501	563	150	0.127378	0.0299309	0.74524	12.8618	11.953	4.15751	11.8924	381.751	-4.98395	4.98395	3.06037e-08	6.01902e-07	Csa4G129560	Chr4	7849613	7851571	-	1659	protein_coding	PF07714:Protein tyrosine kinase|PF12819:Carbohydrate-binding protein of the ER	Pkinase_Tyr
Csa4G290180	0	0	0	6	6	6	0	0	0	0.372509	0.308064	0.402176	0	5.89934	-4.97208	4.97208	0.0123065	0.0403315	Csa4G290180	Chr4	11254060	11254745	-	686	protein_coding	-	-
Csa5G523080	4	1	4	62	43	166	0.222151	0.0652501	0.196926	3.4699	1.9902	10.0303	2.92735	93.6262	-4.9699	4.9699	2.59249e-08	5.16616e-07	Csa5G523080	Chr5	18466547	18469261	+	761	protein_coding	PF03195:Protein of unknown function DUF260	-
Csa6G008840	9	0	57	453	165	1171	1.02252	0	5.74064	51.8639	15.6227	144.745	19.9822	627.052	-4.96775	4.96775	0.00371163	0.0152947	Csa6G008840	Chr6	953406	953887	-	372	protein_coding	PF14368:Probable lipid transfer	-
Csa3G736560	0	5	0	79	42	50	0	0.111786	0	1.51492	0.666062	1.03517	1.97191	56.733	-4.94987	4.94987	1.05062e-05	0.000103412	Csa3G736560	Chr3	28283076	28285436	+	2221	protein_coding	PF00005:ABC transporter|PF01061:ABC-2 type transporter	ABC2_membrane
Csa5G152840	4	0	3	114	68	38	0.17357	0	0.115396	4.9849	2.45903	1.79396	2.23541	71.4633	-4.94942	4.94942	2.27543e-08	4.59985e-07	Csa5G152840	Chr5	4843414	4844977	-	974	protein_coding	PF12680:SnoaL-like domain	-
novel.321	56	6	263	4985	3651	968	3.9845	0.501569	16.5881	357.428	216.491	74.9337	99.4235	3061.14	-4.94208	4.94208	3.21632e-07	4.84237e-06	-	Chr4	2392039	2393090	+	594	-	-	-
Csa1G660200	291	14	287	12798	3299	1501	10.8743	0.614654	9.50709	481.936	102.739	61.0248	188.605	5800.22	-4.94191	4.94191	3.49092e-07	5.19287e-06	Csa1G660200	Chr1	26589459	26592393	+	1131	protein_coding	PF00332:Glycosyl hydrolases family 17	Glyco_hydro_17
Csa3G121060	1	0	4	65	35	49	0.0769839	0	0.272971	5.04256	2.24548	4.10405	1.52593	49.6738	-4.92658	4.92658	3.39619e-07	5.06623e-06	Csa3G121060	Chr3	7037975	7038675	+	549	protein_coding	PF03106:WRKY DNA -binding domain	WRKY
Csa4G153290	8	4	3	240	203	48	0.135408	0.0795439	0.0450123	4.09358	2.86346	0.883916	5.15565	155.503	-4.92337	4.92337	1.20563e-10	4.12746e-09	Csa4G153290	Chr4	8280989	8286973	-	2497	protein_coding	PF04824:Conserved region of Rad21 / Rec8 like protein|PF04825:N terminus of Rad21 / Rec8 like protein	Rad21_Rec8_N
Csa1G064830	34	25	36	1316	1485	295	7.04403	6.08521	6.61151	274.749	256.395	66.4937	31.9849	968.322	-4.91944	4.91944	4.92871e-18	6.30964e-16	Csa1G064830	Chr1	6873028	6873231	+	204	protein_coding	-	-
Csa7G026760	4	5	9	60	136	338	0.173748	0.255166	0.346544	2.62633	4.92311	15.9732	5.9927	181.782	-4.91549	4.91549	7.43544e-10	2.15444e-08	Csa7G026760	Chr7	1449818	1450790	+	973	protein_coding	-	-
Csa4G152290	6	0	12	293	156	82	0.178833	0	0.317054	8.80038	3.87491	2.65905	5.58484	172.7	-4.91271	4.91271	8.04407e-09	1.81727e-07	Csa4G152290	Chr4	8254250	8257505	+	1418	protein_coding	-	-
Csa2G416240	9	7	31	251	319	759	0.14585	0.133277	0.445331	4.09898	4.30821	13.3821	15.0063	451.337	-4.8954	4.8954	1.57441e-12	7.88065e-11	Csa2G416240	Chr2	21528473	21536834	-	2608	protein_coding	PF03552:Cellulose synthase	-
Csa5G503560	18	34	76	1473	1456	943	0.323038	0.716892	1.20907	26.6393	21.7763	18.4124	42.066	1249.97	-4.88831	4.88831	3.71103e-23	9.33192e-21	Csa5G503560	Chr5	17514835	17518816	-	2355	protein_coding	PF09127:Leukotriene A4 hydrolase, C-terminal|PF01433:Peptidase family M1	-
Csa2G299870	0	0	2	12	28	20	0	0	0.0666049	0.454296	0.876636	0.817459	0.595127	19.1963	-4.87745	4.87745	0.000434883	0.00252382	Csa2G299870	Chr2	14358539	14360924	+	1125	protein_coding	PF01397:Terpene synthase, N-terminal domain|PF03936:Terpene synthase family, metal binding domain	-
Csa2G115750	0	0	1	16	6	10	0	0	0.0444955	0.809316	0.250988	0.546105	0.297564	10.7429	-4.87241	4.87241	0.00343417	0.0143871	Csa2G115750	Chr2	7827024	7828235	-	842	protein_coding	-	-
Csa6G139130	2	0	3	21	55	70	0.122151	0	0.162422	1.29248	2.79943	4.65137	1.56405	48.0542	-4.87078	4.87078	1.39214e-06	1.76719e-05	Csa6G139130	Chr6	9739657	9742011	-	692	protein_coding	PF03195:Protein of unknown function DUF260	-
Csa1G611820	33	51	109	2369	2777	731	1.00629	1.82714	2.9464	72.7968	70.571	24.2517	63.6253	1845.18	-4.85592	4.85592	1.11531e-17	1.33857e-15	Csa1G611820	Chr1	23896189	23900304	+	1386	protein_coding	PF00232:Glycosyl hydrolase family 1	Glyco_hydro_1
Csa7G372330	16	42	25	402	863	1282	0.664923	2.05066	0.920974	16.8351	29.8885	57.9636	29.374	845.602	-4.85575	4.85575	1.73569e-15	1.52128e-13	Csa7G372330	Chr7	13275864	13279642	+	1017	protein_coding	PF00307:Calponin homology (CH) domain	CH
Csa5G645160	2	0	10	83	101	148	0.0395362	0	0.175235	1.65341	1.6639	3.18304	3.64699	110.381	-4.85459	4.85459	1.39592e-08	2.9664e-07	Csa5G645160	Chr5	27206990	27210352	+	2138	protein_coding	PF07765:KIP1-like protein	-
Csa7G009070	0	0	2	18	14	24	0	0	0.137994	1.41183	0.908117	2.03236	0.595127	18.7703	-4.84203	4.84203	0.00055885	0.00313785	Csa7G009070	Chr7	534428	534970	+	543	protein_coding	PF02519:Auxin responsive protein	Auxin_inducible
Csa1G467060	77	51	86	762	2536	2932	1.20576	0.938281	1.19378	12.0244	33.0948	49.9516	71.5512	2037.99	-4.83085	4.83085	1.52227e-19	2.34708e-17	Csa1G467060	Chr1	16668644	16675534	-	2699	protein_coding	PF00982:Glycosyltransferase family 20|PF02358:Trehalose-phosphatase	-
Csa7G067370	21	7	24	608	136	647	1.29948	0.508912	1.31649	37.9134	7.01345	43.5584	16.9515	480.002	-4.81473	4.81473	2.2599e-11	8.9729e-10	Csa7G067370	Chr7	4106507	4107189	+	683	protein_coding	PF07430:Phloem filament protein PP1	-
Csa2G020860	0	6	9	176	182	84	0	0.69448	0.785984	17.4729	14.9427	9.00348	5.04436	141.127	-4.80591	4.80591	2.03392e-10	6.67121e-09	Csa2G020860	Chr2	2461703	2462131	-	429	protein_coding	-	-
Csa4G285730	3427	1815	10065	222903	152763	46677	149.473	93.0076	389.151	9797.21	5552.75	2214.97	4861.15	135183	-4.79741	4.79741	1.07644e-12	5.54577e-11	Csa4G285730	Chr4	10986756	10988247	-	969	protein_coding	PF00141:Peroxidase	-
Csa3G027720	49	49	431	3975	5230	4758	0.970907	1.1407	7.57033	79.37	86.3624	102.57	164.023	4545.35	-4.79047	4.79047	1.28369e-10	4.35471e-09	Csa3G027720	Chr3	2321073	2328115	+	2133	protein_coding	PF00854:POT family	-
Csa6G452020	0	2	0	1	14	44	0	0.166349	0	0.0713404	0.825976	3.38896	0.788764	20.3239	-4.78479	4.78479	0.00867671	0.030628	Csa6G452020	Chr6	21502679	21503329	-	597	protein_coding	PF00657:GDSL-like Lipase/Acylhydrolase	Lipase_GDSL
Csa2G300950	0	0	3	18	25	37	0	0	0.0822809	0.561218	0.644619	1.24549	0.892691	26.5952	-4.77444	4.77444	0.000129076	0.000903726	Csa2G300950	Chr2	14405001	14407383	-	1366	protein_coding	PF08240:Alcohol dehydrogenase GroES-like domain|PF00107:Zinc-binding dehydrogenase	ADH_N
Csa6G190990	47	68	94	1039	2443	2446	1.00122	1.7019	1.77507	22.3041	43.3706	56.6896	70.5658	1928.18	-4.7722	4.7722	1.82309e-25	5.50131e-23	Csa6G190990	Chr6	12485408	12488504	-	1984	protein_coding	PF12796:Ankyrin repeats (3 copies)|PF13637:Ankyrin repeats (many copies)|PF13857:Ankyrin repeats (many copies)	-
Csa2G359940	308	120	950	5851	15200	15361	22.9989	10.5276	62.8834	440.275	945.891	1247.93	433.4	11841.3	-4.77121	4.77121	1.14685e-12	5.89414e-11	Csa2G359940	Chr2	16939508	16940073	-	566	protein_coding	PF13499:EF-hand domain pair	-
Csa4G290220	84	41	71	3307	1477	705	4.77176	2.73638	3.57531	189.309	69.9232	43.5717	65.4937	1789.31	-4.7707	4.7707	4.36633e-16	4.19227e-14	Csa4G290220	Chr4	11271901	11272644	+	744	protein_coding	PF00125:Core histone H2A/H2B/H3/H4	Histone
Csa2G348200	3	0	50	309	205	747	0.0611048	0	0.902777	6.34235	3.47976	16.5535	15.8852	434.683	-4.76882	4.76882	0.0057933	0.0221048	Csa2G348200	Chr2	15616974	15622022	-	2075	protein_coding	PF07731:Multicopper oxidase|PF00394:Multicopper oxidase|PF07732:Multicopper oxidase	-
Csa4G151760	1	0	4	91	35	8	0.0716342	0	0.254002	6.569	2.08944	0.623486	1.52593	43.4952	-4.76591	4.76591	0.000139877	0.000966824	Csa4G151760	Chr4	8178595	8179184	+	590	protein_coding	-	-
Csa2G036680	1089	2401	877	11572	55136	63845	39.3382	101.899	28.0829	421.243	1659.83	2509.17	1573.43	42655.2	-4.76091	4.76091	1.17476e-11	4.93453e-10	Csa2G036680	Chr2	3810547	3811716	-	1170	protein_coding	PF01536:Adenosylmethionine decarboxylase	SAM_decarbox
Csa5G175870	4	10	9	247	144	246	0.220413	0.647396	0.439618	13.7155	6.61273	14.7478	7.96461	213.677	-4.76026	4.76026	4.60306e-16	4.34065e-14	Csa5G175870	Chr5	7451139	7452374	-	767	protein_coding	PF03195:Protein of unknown function DUF260	-
Csa2G225320	15	0	140	1232	1285	1328	0.780742	0	6.45952	64.6197	55.7392	75.2022	46.6941	1261.22	-4.75363	4.75363	0.00543184	0.020991	Csa2G225320	Chr2	10948818	10951412	-	812	protein_coding	PF02309:AUX/IAA family	-
Csa1G033310	13	14	8	86	202	666	0.452582	0.572631	0.246888	3.0171	5.86066	25.2257	12.2657	328.828	-4.75238	4.75238	5.08787e-09	1.19148e-07	Csa1G033310	Chr1	3605570	3606960	-	1214	protein_coding	PF00504:Chlorophyll A-B binding protein	-
Csa1G530120	1	8	3	54	114	176	0.0378034	0.355315	0.100533	2.05713	3.59151	7.23868	4.38342	114.434	-4.74932	4.74932	1.85517e-08	3.82683e-07	Csa1G530120	Chr1	18634603	18636858	-	1118	protein_coding	PF00466:Ribosomal protein L10|PF00428:60s Acidic ribosomal protein	-
Csa1G435760	0	3	11	166	168	50	0	0.073782	0.20412	3.50172	2.9308	1.13873	4.45635	121.41	-4.74157	4.74157	1.51323e-07	2.45498e-06	Csa1G435760	Chr1	16018691	16020709	-	2019	protein_coding	PF03055:Retinal pigment epithelial membrane protein	RPE65
Csa4G017070	0	0	16	163	77	146	0	0	1.37803	15.9591	6.2347	15.4331	4.76102	129.999	-4.73616	4.73616	8.56823e-05	0.00063908	Csa4G017070	Chr4	2253381	2254055	+	435	protein_coding	-	-
novel.435	0	2	0	21	29	10	0	0.159663	0	1.43793	1.64218	0.739262	0.788764	18.8684	-4.7335	4.7335	0.000749385	0.00401249	-	Chr5	6679434	6680055	+	622	-	-	-
Csa2G225360	33	0	38	1034	566	245	1.86959	0	1.90842	59.0326	26.7234	15.1014	22.3848	597.582	-4.73172	4.73172	1.82269e-06	2.24624e-05	Csa2G225360	Chr2	11003604	11005614	+	746	protein_coding	PF00125:Core histone H2A/H2B/H3/H4|PF16211:C-terminus of histone H2A	Histone
Csa3G150100	2	0	10	62	122	126	0.0621532	0	0.27548	1.94161	3.15962	4.2601	3.64699	101.118	-4.7298	4.7298	4.69169e-08	8.70085e-07	Csa3G150100	Chr3	10154810	10156265	-	1360	protein_coding	PF01715:IPP transferase	IPPT
Csa6G495000	378	210	871	18681	16690	3352	11.7729	7.68431	24.0473	586.314	433.202	113.583	468.885	12212.3	-4.70245	4.70245	6.21525e-13	3.31527e-11	Csa6G495000	Chr6	23900067	23901688	+	1357	protein_coding	PF00141:Peroxidase	-
Csa1G528600	13	26	9	624	193	494	0.299746	0.70433	0.183954	14.4988	3.70859	12.3923	17.2958	445.483	-4.70178	4.70178	4.6361e-12	2.10599e-10	Csa1G528600	Chr1	18587238	18589728	+	1833	protein_coding	PF00067:Cytochrome P450	p450
Csa3G020610	0	0	4	3	24	68	0	0	0.346099	0.295083	1.95226	7.2212	1.19025	32.5628	-4.70144	4.70144	0.00277506	0.0120464	Csa3G020610	Chr3	2156966	2158002	+	433	protein_coding	-	-
Csa3G239250	25	5	115	1075	1373	1138	1.04718	0.246062	4.27007	45.3761	47.9284	51.8608	44.5837	1163.34	-4.69861	4.69861	2.87807e-09	7.16059e-08	Csa3G239250	Chr3	15366846	15367963	-	1009	protein_coding	-	-
novel.797	3	15	4	180	222	222	0.376239	2.21018	0.444691	22.7485	23.2026	30.2909	8.11302	204.068	-4.69581	4.69581	1.62355e-12	8.08825e-11	-	Scaffold001312	1	441	-	337	-	-	-
Csa5G490820	381	65	1373	7601	11250	24208	15.2055	3.04778	48.5739	305.693	374.171	1051.12	562.083	14559.3	-4.69454	4.69454	4.44787e-08	8.28504e-07	Csa5G490820	Chr5	17211643	17213457	-	1059	protein_coding	PF00504:Chlorophyll A-B binding protein	-
Csa1G042180	1	0	0	17	8	4	0.0391335	0	0	0.670402	0.260904	0.170304	0.335679	9.44937	-4.69109	4.69109	0.00703602	0.0259194	Csa1G042180	Chr1	4128095	4129330	-	1080	protein_coding	PF03634:TCP family transcription factor	TCP
Csa5G546590	24	43	48	952	1091	1050	0.833476	1.75446	1.47768	33.3163	31.5753	39.6723	39.2978	1010.7	-4.6891	4.6891	5.92394e-38	5.68779e-35	Csa5G546590	Chr5	19286543	19289412	-	1217	protein_coding	PF01657:Salt stress response/antifungal	-
Csa1G479100	18	99	45	1316	2023	1324	1.37818	8.90557	3.05423	101.538	129.083	110.29	58.4764	1494.62	-4.68192	4.68192	4.7221e-14	3.24902e-12	Csa1G479100	Chr1	17270936	17271487	+	552	protein_coding	-	-
Csa3G183380	9	14	41	476	622	549	0.164452	0.300551	0.664105	8.76479	9.47171	10.914	20.7426	535.517	-4.67683	4.67683	8.57429e-20	1.39319e-17	Csa3G183380	Chr3	12799319	12803682	-	2313	protein_coding	PF08030:Ferric reductase NAD binding domain|PF01794:Ferric reductase like transmembrane component|PF08022:FAD-binding domain	FAD_binding_8
Csa1G497300	1	0	0	8	3	16	0.0570367	0	0	0.459814	0.142599	0.992865	0.335679	9.38871	-4.6748	4.6748	0.0095434	0.0330483	Csa1G497300	Chr1	17578399	17580558	+	741	protein_coding	PF06203:CCT motif	CCT
Csa4G296140	25	10	57	982	749	584	0.935048	0.439427	1.88984	37.0121	23.3462	23.7642	29.2969	754.991	-4.67408	4.67408	4.69109e-18	6.07913e-16	Csa4G296140	Chr4	11987273	11990583	-	1130	protein_coding	PF13419:Haloacid dehalogenase-like hydrolase	-
Csa2G179730	1842	1832	905	17954	45604	59518	52.9596	61.8833	23.0653	520.18	1092.7	1861.74	1610.12	40567.3	-4.65522	4.65522	1.51979e-16	1.57365e-14	Csa2G179730	Chr2	10189088	10191234	-	1470	protein_coding	PF03171:2OG-Fe(II) oxygenase superfamily|PF14226:non-haem dioxygenase in morphine synthesis N-terminal	2OG-FeII_Oxy
Csa2G194880	2	0	0	11	4	33	0.0388279	0	0	0.215201	0.0647165	0.697018	0.671357	16.8918	-4.63767	4.63767	0.00541839	0.0209467	Csa2G194880	Chr2	10391965	10400812	+	2177	protein_coding	PF14577:Sieve element occlusion C-terminus|PF14576:Sieve element occlusion N-terminus	-
Csa6G503880	0	0	15	52	45	227	0	0	0.465986	1.8364	1.31425	8.655	4.46345	113.081	-4.63288	4.63288	0.000666912	0.00363763	Csa6G503880	Chr6	25444707	25446436	-	1206	protein_coding	PF03492:SAM dependent carboxyl methyltransferase	-
Csa1G604040	26	73	535	2305	3733	8365	0.589206	1.94361	10.7474	52.6383	70.5006	206.241	196.714	4878.97	-4.63134	4.63134	5.14663e-07	7.27172e-06	Csa1G604040	Chr1	23487966	23495000	-	1865	protein_coding	PF07731:Multicopper oxidase|PF00394:Multicopper oxidase|PF07732:Multicopper oxidase	-
Csa5G435080	11	17	124	1223	1554	897	0.447886	0.813237	4.47562	50.181	52.7312	39.736	47.2948	1176.02	-4.63001	4.63001	8.95499e-10	2.56657e-08	Csa5G435080	Chr5	15828305	15831458	-	1038	protein_coding	PF03358:NADPH-dependent FMN reductase	FMN_red
Csa2G009300	23	6	65	1092	950	250	0.35131	0.107673	0.880101	16.8083	12.0928	4.15451	29.4285	726.451	-4.61646	4.61646	1.04552e-09	2.94854e-08	Csa2G009300	Chr2	1565028	1570784	+	2767	protein_coding	PF14551:MCM N-terminal domain|PF00493:MCM2/3/5 family	MCM
Csa6G452010	0	9	0	51	86	116	0	0.333506	0	1.62097	2.26052	3.98054	3.54944	83.674	-4.61335	4.61335	0.000142911	0.000982015	Csa6G452010	Chr6	21498852	21501530	+	1340	protein_coding	PF00657:GDSL-like Lipase/Acylhydrolase	Lipase_GDSL
Csa3G848170	125	164	753	9887	10477	4902	1.8161	2.7994	9.69795	144.754	126.855	77.4851	330.704	8065.62	-4.60723	4.60723	3.8463e-13	2.15505e-11	Csa3G848170	Chr3	34561861	34568145	-	2909	protein_coding	PF01433:Peptidase family M1|PF11838:ERAP1-like C-terminal domain	-
novel.547	31	22	312	4077	3407	1092	0.583863	0.486817	5.20907	77.3799	53.4765	22.3763	111.922	2731.02	-4.60655	4.60655	1.57307e-07	2.54621e-06	-	Chr5	24586385	24588885	-	2244	-	PF06813:Nodulin-like	-
Csa1G056920	7	12	51	888	390	373	0.148743	0.299579	0.960647	19.0147	6.90627	8.62308	22.2581	545.706	-4.60542	4.60542	1.00923e-10	3.51201e-09	Csa1G056920	Chr1	6221670	6223658	-	1989	protein_coding	PF13520:Amino acid permease|PF13906:C-terminus of AA_permease	-
Csa4G620640	4	2	11	42	96	253	0.114382	0.0671925	0.278835	1.21028	2.28776	7.87109	5.40468	133.461	-4.59919	4.59919	1.85031e-07	2.94974e-06	Csa4G620640	Chr4	19862173	19863650	+	1478	protein_coding	PF13855:Leucine rich repeat|PF08263:Leucine rich repeat N-terminal domain	LRRNT_2
Csa3G791510	9	2	31	572	418	22	0.368583	0.0962312	1.12541	23.6062	14.2663	0.980238	13.0343	318.458	-4.599	4.599	1.23575e-05	0.000119628	Csa3G791510	Chr3	30616605	30621910	+	1032	protein_coding	PF01040:UbiA prenyltransferase family	UbiA
novel.122	3	1	2	6	47	90	0.079097	0.0309765	0.0467439	0.159415	1.03271	2.58165	1.99655	48.0464	-4.57635	4.57635	7.18624e-05	0.000550381	-	Chr2	1364633	1366235	+	1603	-	-	-
Csa2G062640	0	0	1	12	10	5	0	0	0.162187	2.21248	1.52476	0.995283	0.297564	8.68273	-4.57053	4.57053	0.00686596	0.0253859	Csa2G062640	Chr2	5201407	5201637	+	231	protein_coding	-	-
novel.222	5	3	4	123	173	16	0.130849	0.0922389	0.0927932	3.24372	3.773	0.45555	4.05179	95.8465	-4.56471	4.56471	3.23789e-07	4.87137e-06	-	Chr3	19254465	19264502	+	1615	-	PF16679:DNA replication factor Cdt1 C-terminal domain	-
Csa6G448740	1	2	3	25	14	97	0.0188764	0.0443549	0.0501991	0.47555	0.220236	1.99208	2.01713	47.7983	-4.5606	4.5606	4.06743e-05	0.000336267	Csa6G448740	Chr6	21226610	21230922	+	2239	protein_coding	PF00291:Pyridoxal-phosphate dependent enzyme|PF00585:C-terminal regulatory domain of Threonine dehydratase	PALP
Csa6G421770	4	5	9	79	138	211	0.15697	0.230526	0.31308	3.12408	4.51312	9.00856	5.9927	142.387	-4.56036	4.56036	3.34439e-12	1.56291e-10	Csa6G421770	Chr6	19517340	19521353	+	1077	protein_coding	PF14416:PMR5 N terminal Domain|PF13839:GDSL/SGNH-like Acyl-Esterase family found in Pmr5 and Cas1p	-
novel.320	112	9	347	5002	4619	1126	10.0929	0.952873	27.7195	454.235	346.888	110.396	144.4	3395.39	-4.55388	4.55388	8.54654e-07	1.14186e-05	-	Chr4	2399727	2400323	+	469	-	-	-
Csa2G369150	0	0	1	9	3	13	0	0	0.0436658	0.446751	0.123154	0.696698	0.297564	8.63136	-4.55365	4.55365	0.0113906	0.0379919	Csa2G369150	Chr2	18002723	18003672	-	858	protein_coding	PF02298:Plastocyanin-like domain	Cu_bind_like
Csa6G499090	55	30	168	2091	2606	1212	1.60423	1.02806	4.3438	61.4605	63.3461	38.4612	80.2845	1878.97	-4.54373	4.54373	7.43348e-16	6.85665e-14	Csa6G499090	Chr6	24661209	24662657	+	1449	protein_coding	PF00153:Mitochondrial carrier protein	Mito_carr
Csa7G045520	19	6	70	559	541	953	0.315901	0.117204	1.03169	9.36583	7.4961	17.2388	29.5736	688.478	-4.53012	4.53012	3.55525e-10	1.11782e-08	Csa7G045520	Chr7	2678627	2681841	-	2542	protein_coding	PF08276:PAN-like domain|PF00954:S-locus glycoprotein domain|PF01453:D-mannose binding lectin|PF00069:Protein kinase domain	B_lectin
Csa6G500540	4	1	12	130	54	183	0.140763	0.041345	0.37434	4.6101	1.58367	7.00643	5.30786	125.914	-4.5299	4.5299	7.11985e-08	1.26168e-06	Csa6G500540	Chr6	24966418	24968645	-	1201	protein_coding	PF02358:Trehalose-phosphatase	-
Csa6G445010	1	0	4	87	5	16	0.0428208	0	0.151835	3.75416	0.178429	0.745403	1.52593	36.6714	-4.52881	4.52881	0.00122802	0.00608338	Csa6G445010	Chr6	20664715	20666191	-	987	protein_coding	PF00141:Peroxidase	-
novel.167	2	0	5	4	43	104	0.0720617	0	0.159698	0.145235	1.29117	4.07684	2.15918	51.3638	-4.52754	4.52754	0.000553027	0.00310929	-	Chr2	1371243	1372415	-	1173	-	-	-
Csa3G640640	11	0	32	270	297	366	0.264151	0	0.681186	6.53373	5.94371	9.56218	13.2145	308.083	-4.52445	4.52445	2.74886e-07	4.20755e-06	Csa3G640640	Chr3	25101981	25103740	+	1760	protein_coding	PF00201:UDP-glucoronosyl and UDP-glucosyl transferase	UDPGT
Csa4G652640	3	3	6	126	56	93	0.185369	0.217786	0.328642	7.84557	2.88367	6.25195	3.97556	92.252	-4.51938	4.51938	1.69676e-10	5.6136e-09	Csa4G652640	Chr4	22720394	22721235	-	684	protein_coding	PF00847:AP2 domain	AP2
Csa5G640590	0	2	3	42	26	47	0	0.0902003	0.102085	1.6247	0.831763	1.9629	1.68145	38.6455	-4.51689	4.51689	3.92943e-06	4.3616e-05	Csa5G640590	Chr5	26692238	26694245	+	1101	protein_coding	-	-
novel.817	9	7	10	231	174	203	1.03363	0.94453	1.01808	26.7346	16.6539	25.3651	8.75742	200.953	-4.5161	4.5161	1.71705e-21	3.67033e-19	-	Scaffold001860	23	469	+	368	-	-	-
Csa4G056640	267	234	319	4182	7113	7902	5.32038	5.47824	5.6348	83.9757	118.121	171.311	276.834	6290.35	-4.50594	4.50594	1.08689e-38	1.20834e-35	Csa4G056640	Chr4	4825005	4827125	-	2121	protein_coding	PF03055:Retinal pigment epithelial membrane protein	RPE65
Csa4G192200	0	0	2	3	5	33	0	0	0.0601851	0.102627	0.141454	1.2188	0.595127	14.4654	-4.5019	4.5019	0.0126488	0.0412635	Csa4G192200	Chr4	9535208	9536632	-	1245	protein_coding	PF00804:Syntaxin|PF05739:SNARE domain	SNARE
Csa5G603320	42	12	151	1048	1481	1809	1.76101	0.591134	5.61235	44.2803	51.7498	82.5214	63.7632	1429.47	-4.48128	4.48128	3.5615e-10	1.11782e-08	Csa5G603320	Chr5	22202496	22204991	-	1008	protein_coding	PF00134:Cyclin, N-terminal domain|PF02984:Cyclin, C-terminal domain	Cyclin_C
Csa3G838690	5	21	35	323	391	641	0.111105	0.548245	0.689423	7.23273	7.24069	15.4966	20.3751	452.74	-4.47169	4.47169	6.17787e-12	2.73575e-10	Csa3G838690	Chr3	33578016	33581253	+	1902	protein_coding	PF01657:Salt stress response/antifungal|PF00069:Protein kinase domain	Pkinase
Csa3G644790	5	23	24	274	404	517	0.17939	0.969501	0.763299	9.90639	12.0795	20.1806	17.8907	394.516	-4.46863	4.46863	1.48645e-13	9.15401e-12	Csa3G644790	Chr3	25254618	25255918	-	1178	protein_coding	PF07911:Protein of unknown function (DUF1677)	-
Csa1G613590	0	0	1	5	11	9	0	0	0.0579957	0.329646	0.599755	0.640617	0.297564	8.05543	-4.4616	4.4616	0.00898565	0.0314802	Csa1G613590	Chr1	24143589	24144234	-	646	protein_coding	-	-
Csa7G044950	40	3	99	321	1034	1569	0.989214	0.0871655	2.17031	7.99969	21.3104	42.2153	44.0691	970.853	-4.45645	4.45645	1.08769e-06	1.41282e-05	Csa7G044950	Chr7	2653900	2657235	+	1709	protein_coding	PF03000:NPH3 family	-
Csa7G407650	10	28	30	753	663	178	0.167449	0.550851	0.445308	12.7062	9.25205	3.24279	23.3264	505.195	-4.44069	4.44069	3.20958e-12	1.50658e-10	Csa7G407650	Chr7	15727288	15733395	-	2524	protein_coding	PF00493:MCM2/3/5 family|PF14551:MCM N-terminal domain	MCM
Csa5G647280	4	0	6	52	38	115	0.0907931	0	0.120726	1.18942	0.718816	2.83992	3.1281	70.2192	-4.4387	4.4387	1.9851e-06	2.42097e-05	Csa5G647280	Chr5	27294228	27298289	+	1862	protein_coding	PF00854:POT family	-
Csa7G060160	68	65	220	3066	3424	1312	2.04698	2.29886	5.87062	93.0069	85.8975	42.969	113.925	2474.14	-4.43799	4.43799	6.60785e-17	7.15783e-15	Csa7G060160	Chr7	3517664	3522040	-	1404	protein_coding	PF08263:Leucine rich repeat N-terminal domain|PF13855:Leucine rich repeat	LRRNT_2
Csa7G253820	22	13	32	290	319	801	0.460303	0.319564	0.593509	6.11444	5.56228	18.2335	22.0339	479.868	-4.4374	4.4374	7.61773e-14	5.01275e-12	Csa7G253820	Chr7	9208095	9210881	+	2020	protein_coding	PF00083:Sugar (and other) transporter	Sugar_tr
Csa4G031060	0	0	2	11	5	24	0	0	0.120661	0.754417	0.283591	1.77708	0.595127	13.8847	-4.42717	4.42717	0.00646435	0.0241291	Csa4G031060	Chr4	3097504	3098273	+	621	protein_coding	-	-
Csa5G269890	2	0	6	60	21	79	0.0496641	0	0.132075	1.50142	0.434584	2.1343	2.45674	55.0222	-4.42288	4.42288	1.69978e-05	0.000157891	Csa5G269890	Chr5	11278814	11283569	+	1702	protein_coding	-	-
Csa5G430000	1	1	3	27	32	48	0.0171041	0.0200952	0.0454859	0.465373	0.456132	0.893217	1.62275	35.6151	-4.41442	4.41442	2.63983e-06	3.11689e-05	Csa5G430000	Chr5	15634337	15636807	-	2471	protein_coding	PF03081:Exo70 exocyst complex subunit	Exo70
Csa6G522690	208	236	491	4659	5046	9748	11.0162	14.685	23.0519	248.657	222.719	561.696	308.999	6547.64	-4.40468	4.40468	2.75205e-19	4.15226e-17	Csa6G522690	Chr6	27965037	27965834	+	798	protein_coding	PF00504:Chlorophyll A-B binding protein	-
Csa7G024010	155	125	307	7121	4773	922	5.96625	5.65292	10.4753	276.216	153.11	38.6115	192.68	4080.76	-4.40388	4.40388	2.2931e-11	9.07063e-10	Csa7G024010	Chr7	1267417	1271625	+	1098	protein_coding	PF01476:LysM domain	LysM
Csa1G077160	1	0	0	12	4	7	0.158293	0	0	1.91417	0.52767	1.20552	0.335679	7.73466	-4.39792	4.39792	0.0133959	0.0431872	Csa1G077160	Chr1	7885479	7885745	+	267	protein_coding	-	-
Csa4G081290	4	19	12	120	437	251	0.248248	1.38539	0.66018	7.50489	22.6021	16.9479	12.4067	254.509	-4.37529	4.37529	1.34357e-10	4.54811e-09	Csa4G081290	Chr4	5445576	5446256	+	681	protein_coding	-	-
Csa2G368830	15	1	79	344	362	1055	0.361438	0.0283097	1.68743	8.35293	7.2693	27.6574	28.9371	602.927	-4.37361	4.37361	1.73096e-05	0.000160111	Csa2G368830	Chr2	17796605	17800379	-	1754	protein_coding	PF00091:Tubulin/FtsZ family, GTPase domain|PF03953:Tubulin C-terminal domain	Tubulin
Csa2G362450	0	9	3	2	21	231	0	0.320357	0.0805704	0.0610613	0.530223	7.61424	4.44213	90.9142	-4.37159	4.37159	0.00463674	0.0183583	Csa2G362450	Chr2	17471628	17475204	-	1395	protein_coding	PF01565:FAD binding domain|PF09265:Cytokinin dehydrogenase 1, FAD and cytokinin binding	FAD_binding_4
Csa1G408720	3	10	14	136	174	257	0.0616695	0.241514	0.255113	2.81725	2.98085	5.74776	9.11675	188.539	-4.37016	4.37016	1.33971e-12	6.75384e-11	Csa1G408720	Chr1	14991811	14993866	-	2056	protein_coding	PF12041:Transcriptional regulator DELLA protein N terminal|PF03514:GRAS domain family	GRAS
Csa6G490110	18	5	48	337	343	697	0.590648	0.192761	1.39622	11.1436	9.37977	24.8832	22.2972	464.499	-4.36711	4.36711	4.82411e-10	1.46408e-08	Csa6G490110	Chr6	23213743	23215445	-	1288	protein_coding	PF12697:Alpha/beta hydrolase family	-
Csa3G880550	8	5	35	117	261	547	0.152235	0.111786	0.590402	2.24361	4.1391	11.3247	15.0721	312.36	-4.35833	4.35833	6.27553e-08	1.12911e-06	Csa3G880550	Chr3	37115423	37118314	-	2221	protein_coding	PF04570:zinc-finger of the FCS-type, C2-C2	-
Csa5G146190	5	4	23	163	189	281	0.140133	0.131712	0.571419	4.60359	4.41443	8.56828	10.0999	210.633	-4.35476	4.35476	6.15341e-11	2.22948e-09	Csa5G146190	Chr5	3966872	3971199	+	1508	protein_coding	PF00230:Major intrinsic protein	-
Csa3G099680	359	97	925	4801	6121	14834	12.1189	3.8471	27.68	163.319	172.199	544.807	434.01	8753.85	-4.33345	4.33345	4.80561e-09	1.13799e-07	Csa3G099680	Chr3	4961841	4963568	+	1252	protein_coding	PF00504:Chlorophyll A-B binding protein	-
Csa3G826640	28	3	44	323	316	766	1.36493	0.171818	1.90135	15.867	12.8375	40.6255	23.6749	477.41	-4.3234	4.3234	2.03169e-08	4.15139e-07	Csa3G826640	Chr3	32756988	32761143	+	867	protein_coding	PF00230:Major intrinsic protein	-
Csa1G605740	11	8	55	768	556	140	0.195667	0.16719	0.867251	13.7665	8.24218	2.70938	23.2135	466.458	-4.31865	4.31865	4.04606e-08	7.65815e-07	Csa1G605740	Chr1	23777925	23780300	-	2376	protein_coding	PF00069:Protein kinase domain|PF01453:D-mannose binding lectin	Pkinase
Csa1G635920	0	0	13	42	96	105	0	0	0.329755	1.2111	2.28931	3.26887	3.86833	79.4098	-4.31858	4.31858	0.000390671	0.00230442	Csa1G635920	Chr1	25426927	25428573	+	1477	protein_coding	PF11250:Fantastic Four meristem regulator	-
Csa7G372310	0	0	1	5	7	10	0	0	0.0630728	0.358504	0.415074	0.774109	0.297564	7.30165	-4.3156	4.3156	0.0138383	0.044262	Csa7G372310	Chr7	13271263	13272735	+	594	protein_coding	-	-
Csa3G175610	10	3	31	426	307	130	1.22505	0.431785	3.36644	52.5897	31.3425	17.3266	13.7644	277.462	-4.31333	4.31333	3.56871e-09	8.69129e-08	Csa3G175610	Chr3	11813925	11814399	-	345	protein_coding	-	-
Csa1G045560	52	22	148	934	1185	2056	1.52198	0.756521	3.83993	27.548	28.9045	65.4703	70.1711	1398.31	-4.31178	4.31178	1.76488e-11	7.12801e-10	Csa1G045560	Chr1	5009323	5012559	-	1444	protein_coding	PF04982:HPP family	-
Csa2G108700	21	17	13	580	405	107	0.78198	0.743736	0.429117	21.7642	12.5682	4.33487	17.6221	348.57	-4.31162	4.31162	2.49603e-11	9.79992e-10	Csa2G108700	Chr2	7714113	7716310	+	1135	protein_coding	PF05460:Origin recognition complex subunit 6 (ORC6)	-
Csa6G169860	0	2	0	11	20	13	0	0.0722784	0	0.34097	0.512693	0.435056	0.788764	14.0636	-4.30239	4.30239	0.00290652	0.0125295	Csa6G169860	Chr6	11507126	11508499	-	1374	protein_coding	PF13855:Leucine rich repeat	-
Csa7G064050	0	0	4	6	13	52	0	0	0.165409	0.282055	0.505393	2.63915	1.19025	24.6571	-4.2957	4.2957	0.004941	0.0193814	Csa7G064050	Chr7	3835234	3836139	+	906	protein_coding	-	-
Csa2G425740	63	62	307	4510	3024	866	1.66937	1.93017	7.21118	120.428	66.7782	24.9658	136.951	2687.81	-4.29291	4.29291	3.04715e-09	7.50175e-08	Csa2G425740	Chr2	22092832	22094783	+	1595	protein_coding	PF00067:Cytochrome P450	p450
Csa5G505800	0	0	13	70	73	93	0	0	0.374941	2.29509	1.97937	3.29202	3.86833	78.0646	-4.29127	4.29127	0.000268008	0.00167192	Csa5G505800	Chr5	17705730	17707404	-	1299	protein_coding	PF00646:F-box domain	F-box
Csa2G357240	42	35	38	1104	968	328	0.775489	0.759255	0.621966	20.5416	14.8951	6.58896	39.2093	764.031	-4.28626	4.28626	2.11391e-18	2.86232e-16	Csa2G357240	Chr2	16816239	16821453	+	2289	protein_coding	PF00497:Bacterial extracellular solute-binding proteins, family 3|PF00060:Ligand-gated ion channel|PF01094:Receptor family ligand binding region	ANF_receptor
Csa5G167720	8	0	14	192	181	54	0.124033	0	0.192411	2.99975	2.33866	0.91087	6.85132	135.303	-4.27466	4.27466	9.70153e-07	1.27839e-05	Csa5G167720	Chr5	6549179	6561202	-	2726	protein_coding	PF07034:Origin recognition complex (ORC) subunit 3 N-terminus	-
Csa6G008010	0	0	10	13	27	128	0	0	0.148025	0.218757	0.375738	2.32545	2.97564	58.6972	-4.26364	4.26364	0.00361963	0.0150093	Csa6G008010	Chr6	744684	748539	+	2531	protein_coding	PF12796:Ankyrin repeats (3 copies)	-
Csa4G091880	30	9	185	1866	1277	912	0.992117	0.349685	5.42337	62.1858	35.1944	32.8135	68.6691	1321.52	-4.26215	4.26215	3.37586e-07	5.04302e-06	Csa4G091880	Chr4	5976031	5977509	-	1278	protein_coding	PF00891:O-methyltransferase|PF08100:Dimerisation domain	-
novel.808	3	8	4	64	125	118	0.364346	1.1415	0.430635	7.83269	12.6516	15.5916	5.35235	99.712	-4.25813	4.25813	7.80047e-11	2.76458e-09	-	Scaffold001563	1	431	-	348	-	-	-
Csa4G053270	0	0	16	26	56	186	0	0	0.969974	1.79182	3.19164	13.8393	4.76102	92.3894	-4.25163	4.25163	0.00257784	0.0113465	Csa4G053270	Chr4	4503421	4504105	+	618	protein_coding	PF03552:Cellulose synthase	-
Csa1G467090	4	3	65	260	170	763	0.101232	0.0892011	1.45823	6.63082	3.58547	21.0086	21.8675	414.16	-4.23393	4.23393	4.98766e-05	0.000401656	Csa1G467090	Chr1	16699906	16703401	+	1670	protein_coding	PF00657:GDSL-like Lipase/Acylhydrolase	Lipase_GDSL
Csa7G067350	727	721	1517	16482	14459	24137	46.8385	54.5754	86.6384	1070.08	776.333	1691.87	979.792	18435.2	-4.23357	4.23357	8.80179e-24	2.324e-21	Csa7G067350	Chr7	4102338	4102993	+	656	protein_coding	PF16845:Aspartic acid proteinase inhibitor	-
Csa3G516540	0	1	1	11	19	10	0	0.0880413	0.0664277	0.830661	1.18656	0.815285	0.691945	12.6882	-4.22592	4.22592	0.0022443	0.0101037	Csa3G516540	Chr3	21480922	21481485	-	564	protein_coding	PF02309:AUX/IAA family	-
Csa6G103520	2	0	7	33	36	89	0.0730582	0	0.22667	1.21476	1.09593	3.53708	2.7543	53.7372	-4.22516	4.22516	2.60564e-05	0.000229329	Csa6G103520	Chr6	6767568	6768880	-	1157	protein_coding	PF02701:Dof domain, zinc finger	zf-Dof
Csa5G576630	14	41	13	766	538	130	0.486995	1.67561	0.400863	26.8511	15.5962	4.91989	24.7375	457.094	-4.21833	4.21833	2.19972e-08	4.46776e-07	Csa5G576630	Chr5	20084625	20087479	+	1215	protein_coding	PF04729:ASF1 like histone chaperone	-
Csa1G662790	0	0	13	119	24	72	0	0	0.577756	6.01215	1.00276	3.92729	3.86833	73.2628	-4.20774	4.20774	0.00158688	0.00757851	Csa1G662790	Chr1	26758087	26759600	+	843	protein_coding	PF00190:Cupin	-
Csa3G776980	19	2	30	273	415	253	0.695857	0.0860577	0.973966	10.0755	12.6665	10.081	16.0936	300.84	-4.20488	4.20488	8.83296e-11	3.10447e-09	Csa3G776980	Chr3	29827985	29829138	-	1154	protein_coding	-	-
Csa5G141120	0	6	1	14	20	102	0	0.162272	0.0204059	0.324762	0.383682	2.55456	2.66385	47.5819	-4.20479	4.20479	0.00133127	0.00653962	Csa5G141120	Chr5	3923102	3925548	-	1836	protein_coding	-	-
Csa2G374640	4	0	44	303	204	299	0.0889304	0	0.86716	6.78845	3.77974	7.23232	14.4355	268.761	-4.20438	4.20438	9.71263e-05	0.000707648	Csa2G374640	Chr2	18796350	18799061	+	1901	protein_coding	PF00854:POT family	-
Csa6G506010	16	2	14	84	251	257	0.473548	0.0695452	0.367306	2.50531	6.19098	8.27548	10.3255	192.489	-4.20309	4.20309	4.13007e-09	9.91358e-08	Csa6G506010	Chr6	25836747	25838491	+	1428	protein_coding	PF00314:Thaumatin family	Thaumatin
Csa3G046220	0	11	1	67	41	134	0	1.34866	0.0925068	7.04579	3.56568	15.2138	4.63576	83.0714	-4.20264	4.20264	0.000311633	0.00190139	Csa3G046220	Chr3	3254139	3256404	-	405	protein_coding	PF00891:O-methyltransferase	-
Csa1G275930	10	2	32	361	318	120	0.208918	0.0490907	0.592629	7.60014	5.53662	2.72756	13.6676	254.899	-4.20119	4.20119	4.8549e-08	8.96417e-07	Csa1G275930	Chr1	13150151	13158328	+	2023	protein_coding	PF00856:SET domain	SET
Csa6G192080	49	4	92	1410	869	309	2.61483	0.250784	4.35202	75.8235	38.6463	17.94	45.4016	832.908	-4.1924	4.1924	7.97334e-07	1.0748e-05	Csa6G192080	Chr6	12562461	12563252	+	792	protein_coding	PF15511:Centromere kinetochore component CENP-T histone fold	-
Csa3G852590	0	0	7	46	77	6	0	0	0.156946	1.17244	1.62304	0.165106	2.08295	39.2921	-4.18578	4.18578	0.00304766	0.0130133	Csa3G852590	Chr3	35484677	35487663	+	1671	protein_coding	PF00067:Cytochrome P450	p450
novel.129	15	16	52	316	673	527	0.639075	0.800892	1.9639	13.5671	23.8956	24.428	26.8186	487.627	-4.17358	4.17358	3.49039e-15	2.98492e-13	-	Chr2	4946582	4953132	+	992	-	PF00010:Helix-loop-helix DNA-binding domain	HLH
Csa1G042580	2	0	7	46	36	71	0.293501	0	0.910613	6.80261	4.40275	11.3359	2.7543	51.561	-4.15873	4.15873	8.66932e-06	8.75345e-05	Csa1G042580	Chr1	4373061	4373348	+	288	protein_coding	-	-
Csa7G343310	4	14	10	309	181	51	0.0716039	0.294441	0.158684	5.57407	2.7002	0.993259	9.8397	173.785	-4.15589	4.15589	8.31543e-08	1.43737e-06	Csa7G343310	Chr7	12434919	12437279	+	2361	protein_coding	PF02724:CDC45-like protein	-
Csa1G445860	113	87	23	617	618	2789	4.55711	4.12215	0.822233	25.0746	20.7702	122.37	79.0869	1400.16	-4.14759	4.14759	3.75634e-07	5.52929e-06	Csa1G445860	Chr1	16272026	16273602	+	1048	protein_coding	PF00504:Chlorophyll A-B binding protein	-
Csa5G623660	10	0	10	90	59	184	0.342775	0	0.303854	3.10878	1.6854	6.86188	6.33242	114.147	-4.14665	4.14665	5.45254e-06	5.83159e-05	Csa5G623660	Chr5	24929702	24933518	-	1233	protein_coding	PF00191:Annexin	-
Csa4G046070	3	3	23	216	204	89	0.0785093	0.0922389	0.533561	5.69628	4.44909	2.534	9.03415	162.638	-4.14298	4.14298	7.10761e-08	1.26057e-06	Csa4G046070	Chr4	3565221	3568917	-	1615	protein_coding	PF00004:ATPase family associated with various cellular activities (AAA)|PF14363:Domain associated at C-terminal with AAA	AAA
Csa3G889880	12	3	12	71	133	261	0.535554	0.157303	0.474744	3.19314	4.9467	12.673	8.78205	156.543	-4.13886	4.13886	1.06857e-08	2.33175e-07	Csa3G889880	Chr3	37828279	37829430	-	947	protein_coding	PF00046:Homeobox domain|PF02183:Homeobox associated leucine zipper	Homeobox
Csa4G056550	2	0	1	11	18	24	0.102211	0	0.0453026	0.566497	0.766621	1.33443	0.968921	17.5214	-4.12832	4.12832	0.000798786	0.00422744	Csa4G056550	Chr4	4722154	4722980	-	827	protein_coding	-	-
Csa3G016990	113	117	257	1817	3636	3229	9.92901	12.0783	20.0178	160.887	266.252	308.682	160.548	2811.05	-4.12832	4.12832	5.26225e-23	1.3077e-20	Csa3G016990	Chr3	1589050	1589637	+	481	protein_coding	PF04570:zinc-finger of the FCS-type, C2-C2	-
Csa2G368900	3	5	40	180	222	381	0.174166	0.341039	2.05853	10.5306	10.7408	24.0648	14.8815	262.136	-4.12272	4.12272	1.00034e-06	1.31406e-05	Csa2G368900	Chr2	17864199	17865158	+	728	protein_coding	-	-
Csa2G382700	3	0	4	10	15	87	0.173214	0	0.204728	0.581834	0.721762	5.46508	2.19729	39.352	-4.1218	4.1218	0.00106054	0.00536957	Csa2G382700	Chr2	19890246	19891057	+	732	protein_coding	PF02298:Plastocyanin-like domain	Cu_bind_like
Csa7G430230	0	3	0	17	10	29	0	0.0873188	0	0.424405	0.206459	0.781641	1.18315	19.1391	-4.12017	4.12017	0.00379522	0.0155905	Csa7G430230	Chr7	16789119	16790910	-	1706	protein_coding	PF13193:AMP-binding enzyme C-terminal domain|PF00501:AMP-binding enzyme	AMP-binding
Csa7G067430	33	29	47	885	684	392	0.601431	0.620959	0.759321	16.2537	10.3889	7.77273	36.5	633.876	-4.11557	4.11557	9.61943e-24	2.50853e-21	Csa7G067430	Chr7	4124769	4127087	+	2319	protein_coding	PF00139:Legume lectin domain|PF00069:Protein kinase domain	Pkinase
Csa3G820480	90	162	213	3803	2933	1702	5.28302	11.1724	11.0835	224.959	143.481	108.697	157.482	2728.52	-4.11516	4.11516	2.65132e-20	4.91262e-18	Csa3G820480	Chr3	31922073	31922792	-	720	protein_coding	PF05678:VQ motif	-
novel.750	3	0	12	54	151	58	0.100709	0	0.357095	1.82675	4.2244	2.11832	4.5778	81.6903	-4.11191	4.11191	6.60688e-06	6.85785e-05	-	Scaffold000570	1	1259	+	1259	-	PF00069:Protein kinase domain	Pkinase
Csa6G366560	187	39	196	1194	3640	2565	4.6738	1.14521	4.34251	30.0726	75.8179	69.7481	136.475	2358.93	-4.10944	4.10944	5.52564e-12	2.47409e-10	Csa6G366560	Chr6	16777724	16779737	-	1691	protein_coding	PF00067:Cytochrome P450	p450
Csa4G051570	10	17	20	417	284	150	0.357565	0.714162	0.63393	15.0255	8.46281	5.83529	16.0126	275.287	-4.10754	4.10754	1.81188e-14	1.3243e-12	Csa4G051570	Chr4	4326283	4329128	-	1182	protein_coding	PF13639:Ring finger domain|PF14380:Wall-associated receptor kinase C-terminal	-
Csa1G306810	1	0	2	12	24	17	0.0582151	0	0.10321	0.703971	1.16436	1.07672	0.930806	16.9817	-4.10528	4.10528	0.000624584	0.00344377	Csa1G306810	Chr1	13659356	13660796	+	726	protein_coding	PF00641:Zn-finger in Ran binding protein and others	zf-RanBP
Csa1G064820	75	101	163	3112	2454	565	2.33246	3.69035	4.49362	97.5282	63.6017	19.1169	113.511	1945.53	-4.09895	4.09895	6.83453e-12	2.97049e-10	Csa1G064820	Chr1	6870483	6872518	+	1359	protein_coding	PF01657:Salt stress response/antifungal	-
Csa7G372320	8	25	11	183	214	396	0.373194	1.37018	0.454876	8.60267	8.31954	20.0981	15.8182	266.391	-4.09117	4.09117	2.74068e-10	8.8249e-09	Csa7G372320	Chr7	13272780	13275136	+	906	protein_coding	PF00307:Calponin homology (CH) domain	CH
Csa1G046280	3	4	4	83	46	62	0.0532518	0.0834192	0.0629403	1.48467	0.680475	1.19735	3.77482	63.5875	-4.08456	4.08456	5.90024e-09	1.37108e-07	Csa1G046280	Chr1	5436146	5439069	+	2381	protein_coding	PF05691:Raffinose synthase or seed imbibition protein Sip1	-
Csa7G073410	26	15	234	628	1199	2420	0.643366	0.436083	5.13283	15.6596	24.7255	65.1502	84.2733	1431.65	-4.08347	4.08347	6.89864e-06	7.13614e-05	Csa7G073410	Chr7	4848557	4850438	+	1708	protein_coding	-	-
Csa2G292770	10	13	17	214	209	266	0.129724	0.198133	0.195491	2.79752	2.25948	3.75421	13.5423	228.002	-4.07382	4.07382	4.62326e-20	7.75056e-18	Csa2G292770	Chr2	13787099	13790356	+	3258	protein_coding	-	-
Csa7G009020	0	0	10	49	28	75	0	0	0.721874	4.02104	1.90022	6.64481	2.97564	51.7986	-4.0723	4.0723	0.00125627	0.00620582	Csa7G009020	Chr7	508321	508839	-	519	protein_coding	PF02519:Auxin responsive protein	Auxin_inducible
Csa5G599810	3	0	25	111	170	163	0.0890397	0	0.657746	3.31989	4.20487	5.2634	8.44613	144.634	-4.07139	4.07139	3.94445e-05	0.000327829	Csa5G599810	Chr5	21867118	21870905	-	1424	protein_coding	PF14365:Domain of unknown function (DUF4409)|PF03080:Domain of unknown function (DUF239)	-
Csa6G052740	10	2	12	94	78	214	0.40835	0.0959523	0.43438	3.8681	2.65441	9.5074	7.71631	131.772	-4.0706	4.0706	4.21383e-08	7.92598e-07	Csa6G052740	Chr6	4081452	4090716	+	1035	protein_coding	PF07343:Protein of unknown function (DUF1475)	-
Csa5G152850	2	1	12	82	76	87	0.0462915	0.0271935	0.246212	1.9126	1.46598	2.19082	4.6365	80.7718	-4.07006	4.07006	1.71493e-07	2.76312e-06	Csa5G152850	Chr5	4849406	4852771	+	1826	protein_coding	PF04646:Protein of unknown function, DUF604	-
Csa1G015060	29	12	45	693	608	173	0.381114	0.185281	0.524234	9.17756	6.65888	2.47354	27.8576	467.687	-4.06139	4.06139	2.07546e-11	8.27168e-10	Csa1G015060	Chr1	1983814	1988995	-	3216	protein_coding	PF12341:Minichromosome loss protein, Mcl1, middle region	-
Csa7G169590	20	4	62	306	536	534	3.47853	0.817371	9.55903	53.6322	77.6913	101.047	26.74	448.475	-4.05602	4.05602	2.55436e-08	5.10462e-07	Csa7G169590	Chr7	6444619	6445472	+	243	protein_coding	-	-
novel.221	3	0	9	87	99	16	0.0723289	0	0.192349	2.11372	1.98915	0.419688	3.68511	62.9676	-4.05283	4.05283	8.36485e-05	0.00062723	-	Chr3	19253311	19263226	+	1753	-	PF08839:DNA replication factor CDT1 like	-
Csa2G287070	1	4	4	28	54	72	0.0478643	0.224939	0.169718	1.35054	2.15401	3.74939	3.10346	50.8728	-4.04946	4.04946	1.0954e-06	1.42039e-05	Csa2G287070	Chr2	13675376	13676258	+	883	protein_coding	PF14009:Domain of unknown function (DUF4228)	-
Csa3G881750	200	57	427	4753	5071	1544	5.9527	1.99321	11.266	142.557	125.782	49.9974	216.675	3590.27	-4.04903	4.04903	5.4935e-10	1.64362e-08	Csa3G881750	Chr3	37293783	37295293	+	1420	protein_coding	PF07714:Protein tyrosine kinase	Pkinase_Tyr
Csa6G363020	37	108	208	3786	2112	173	1.06379	3.64814	5.3012	109.692	50.6046	5.4115	116.907	1934.69	-4.04835	4.04835	7.72324e-06	7.88868e-05	Csa6G363020	Chr6	16410048	16411611	-	1470	protein_coding	PF13637:Ankyrin repeats (many copies)|PF12796:Ankyrin repeats (3 copies)|PF13962:Domain of unknown function	-
Csa6G517410	0	0	7	45	36	30	0	0	0.339271	2.47938	1.64035	1.78456	2.08295	36.2492	-4.04777	4.04777	0.000508645	0.00289599	Csa6G517410	Chr6	27253151	27253923	+	773	protein_coding	PF05678:VQ motif	-
Csa3G835770	5	12	0	117	72	118	0.361851	1.02031	0	8.53264	4.34244	9.2909	6.41098	102.814	-4.03852	4.03852	1.51005e-05	0.000142587	Csa3G835770	Chr3	33243276	33244027	-	584	protein_coding	PF00892:EamA-like transporter family	DUF6
Csa6G423450	1	14	7	126	53	195	0.0249936	0.411102	0.15509	3.17349	1.10394	5.30249	7.93997	128.664	-4.03746	4.03746	6.84169e-06	7.0807e-05	Csa6G423450	Chr6	19688533	19690851	+	1691	protein_coding	PF01553:Acyltransferase	Acyltransferase
Csa2G350350	27	2	52	212	425	624	0.702668	0.0611518	1.19963	5.55981	9.21757	17.668	25.3254	418.495	-4.037	4.037	1.01862e-06	1.33228e-05	Csa2G350350	Chr2	15955595	15957687	-	1624	protein_coding	PF02458:Transferase family	-
Csa7G048030	13	34	41	841	551	142	0.476939	1.46552	1.3334	31.0924	16.8466	5.66793	29.9729	490.484	-4.03413	4.03413	4.71548e-09	1.11916e-07	Csa7G048030	Chr7	2985786	2986937	+	1152	protein_coding	-	-
Csa1G065420	47	50	69	1204	1107	546	1.30599	1.63232	1.69961	33.7138	25.6349	16.5064	56.0279	916.358	-4.03171	4.03171	1.22716e-25	3.7567e-23	Csa1G065420	Chr1	6916482	6918940	+	1521	protein_coding	PF00069:Protein kinase domain|PF01657:Salt stress response/antifungal	Pkinase
Csa3G840430	2	0	2	18	4	39	0.0575023	0	0.0509731	0.521513	0.0958421	1.21993	1.26648	21.4509	-4.03094	4.03094	0.00302971	0.0129574	Csa3G840430	Chr3	33771257	33773941	-	1470	protein_coding	PF00657:GDSL-like Lipase/Acylhydrolase	Lipase_GDSL
Csa6G310490	0	0	2	7	11	14	0	0	0.227062	0.903429	1.17407	1.95075	0.595127	10.558	-4.02865	4.02865	0.00980686	0.0337818	Csa6G310490	Chr6	14807146	14807550	+	330	protein_coding	-	-
Csa6G476070	0	3	0	5	13	35	0	0.133842	0	0.191331	0.411398	1.44598	1.18315	18.1103	-4.02466	4.02466	0.0104303	0.0354666	Csa6G476070	Chr6	21935731	21937899	-	1113	protein_coding	PF14226:non-haem dioxygenase in morphine synthesis N-terminal|PF03171:2OG-Fe(II) oxygenase superfamily	2OG-FeII_Oxy
Csa2G020870	15	5	62	486	446	353	0.32345	0.126672	1.18512	10.5606	8.0148	8.28146	25.456	418.084	-4.02429	4.02429	1.06014e-08	2.31576e-07	Csa2G020870	Chr2	2463123	2465993	-	1960	protein_coding	PF00931:NB-ARC domain|PF01582:TIR domain	TIR
Csa3G835270	10	38	28	372	506	445	0.848678	3.78896	2.10648	31.8144	35.7878	41.0884	26.6751	429.905	-4.0209	4.0209	1.87631e-14	1.36667e-12	Csa3G835270	Chr3	33240830	33241502	-	498	protein_coding	-	-
Csa2G176190	906	62	4416	14902	28081	37483	87.0258	6.99688	376.015	1442.45	2247.88	3917.15	1642.62	26585.5	-4.01644	4.01644	5.41129e-05	0.000431006	Csa2G176190	Chr2	10074138	10074577	+	440	protein_coding	-	-
Csa6G009380	0	2	4	25	27	45	0	0.0788805	0.119032	0.845716	0.755356	1.64352	1.97902	32.4442	-4.01509	4.01509	5.01199e-05	0.000403308	Csa6G009380	Chr6	1001842	1003495	+	1259	protein_coding	-	-
Csa5G156130	56	25	99	833	1241	862	0.971989	0.509808	1.52323	14.5699	17.9509	16.2778	58.1164	943.752	-4.01323	4.01323	3.42693e-20	6.03226e-18	Csa5G156130	Chr5	5414968	5417402	+	2435	protein_coding	-	-
Csa2G036690	292	552	228	2138	4678	11368	70.9261	157.527	49.0924	523.322	946.945	3004.16	383.561	6183.55	-4.0115	4.0115	1.07301e-08	2.33902e-07	Csa2G036690	Chr2	3811837	3812109	-	174	protein_coding	-	-
Csa7G075600	3	7	16	170	151	105	0.0755167	0.20702	0.357024	4.31229	3.16767	2.87559	8.52873	138.094	-4.00146	4.00146	1.0633e-11	4.50104e-10	Csa7G075600	Chr7	5254621	5256391	+	1679	protein_coding	PF00067:Cytochrome P450	p450
Csa4G638420	2	0	29	118	67	251	0.0504346	0	0.648265	2.9986	1.40804	6.88634	9.3007	150.326	-3.99554	3.99554	0.000671214	0.00365392	Csa4G638420	Chr4	20912271	20916066	-	1676	protein_coding	PF01490:Transmembrane amino acid transporter protein	Aa_trans
Csa5G608020	20	25	16	483	133	375	0.846977	1.24387	0.600645	20.6123	4.69391	17.2778	21.3341	337.543	-3.99083	3.99083	2.58029e-10	8.34662e-09	Csa5G608020	Chr5	23187295	23190256	+	998	protein_coding	PF00141:Peroxidase	-
Csa4G129570	82	48	337	2388	3134	1786	1.37472	0.94544	5.00824	40.3433	43.7865	32.576	146.735	2336.77	-3.99059	3.99059	1.12143e-10	3.86427e-09	Csa4G129570	Chr4	7861223	7863935	-	2521	protein_coding	PF12819:Carbohydrate-binding protein of the ER|PF07714:Protein tyrosine kinase	Pkinase_Tyr
novel.508	44	5	108	430	1031	944	0.589795	0.0787429	1.2833	5.80837	11.5172	13.7669	48.8786	778.63	-3.98799	3.98799	4.42304e-07	6.38605e-06	-	Chr5	7003888	7007040	-	3153	-	-	-
Csa7G312940	157	22	792	9402	2136	2555	4.44142	0.731202	19.8611	268.028	50.3575	78.6373	297.048	4711.04	-3.98653	3.98653	5.13357e-05	0.000411679	Csa7G312940	Chr7	10880995	10882608	-	1494	protein_coding	PF04554:Extensin-like region	-
Csa3G892170	32	20	246	1228	1370	1803	0.905863	0.665175	6.17311	35.0307	32.3202	55.5296	91.83	1457.12	-3.98461	3.98461	4.18574e-07	6.08922e-06	Csa3G892170	Chr3	38082565	38086895	-	1493	protein_coding	PF02458:Transferase family	-
Csa3G221730	58	18	157	807	1413	1347	1.09728	0.400087	2.63296	15.3851	22.2778	27.7251	73.2857	1160.2	-3.97963	3.97963	3.58818e-10	1.12453e-08	Csa3G221730	Chr3	14664731	14671087	+	2234	protein_coding	PF00027:Cyclic nucleotide-binding domain|PF11834:KHA, dimerisation domain of potassium ion channel|PF00520:Ion transport protein	Ion_trans
Csa6G426380	65	54	171	480	1855	2196	1.65992	1.62017	3.87103	12.3525	39.4784	61.0131	93.9991	1483.3	-3.97776	3.97776	3.6289e-10	1.13392e-08	Csa6G426380	Chr6	20054212	20055866	+	1655	protein_coding	PF11250:Fantastic Four meristem regulator	-
Csa1G051740	3	0	17	66	92	134	0.0900515	0	0.45235	1.99642	2.30144	4.37613	6.06562	97.0003	-3.96291	3.96291	3.86084e-05	0.000321579	Csa1G051740	Chr1	6119992	6122029	-	1408	protein_coding	PF00010:Helix-loop-helix DNA-binding domain	HLH
Csa4G420150	440	306	710	1602	5205	14982	5.49047	4.48613	7.85365	20.1445	54.1277	203.396	479.65	7469.53	-3.96073	3.96073	8.63185e-08	1.48963e-06	Csa4G420150	Chr4	15809385	15822383	+	3387	protein_coding	PF00686:Starch binding domain|PF02446:4-alpha-glucanotransferase	-
Csa5G647400	2	0	3	28	8	37	0.0397593	0	0.0528672	0.560925	0.132538	0.800252	1.56405	25.2222	-3.95079	3.95079	0.000874262	0.00457218	Csa5G647400	Chr5	27351449	27353574	-	2126	protein_coding	PF03639:Glycosyl hydrolase family 81	-
Csa3G696860	3	4	24	158	170	143	0.0699738	0.109614	0.496228	3.71372	3.30449	3.62883	9.72609	153.228	-3.94992	3.94992	1.59553e-08	3.3468e-07	Csa3G696860	Chr3	26442116	26446583	-	1812	protein_coding	PF01554:MatE	MatE
Csa6G039540	157	7	599	3138	4406	3613	5.09637	0.266964	17.2363	102.648	119.192	127.598	233.703	3613.55	-3.9497	3.9497	4.39996e-05	0.000360094	Csa6G039540	Chr6	2811416	2813327	-	1302	protein_coding	PF06203:CCT motif|PF00643:B-box zinc finger	CCT
Csa1G561370	11	2	10	85	144	132	0.441506	0.094312	0.355795	3.43796	4.81668	5.76413	7.45687	117.244	-3.94738	3.94738	3.02222e-11	1.17135e-09	Csa1G561370	Chr1	20511174	20512516	-	1053	protein_coding	PF00249:Myb-like DNA-binding domain	Myb_DNA-binding
Csa2G000920	25	4	31	216	408	307	1.75808	0.330484	1.93248	15.307	23.9111	23.4883	19.194	299.321	-3.94695	3.94695	2.50438e-11	9.81449e-10	Csa2G000920	Chr2	505352	505952	+	601	protein_coding	PF13639:Ring finger domain	-
Csa6G092560	41	162	105	1527	2340	1380	1.65346	7.67572	3.75367	62.0566	78.6445	60.5489	108.897	1675.13	-3.94633	3.94633	3.83761e-13	2.15505e-11	Csa6G092560	Chr6	6366535	6367582	+	1048	protein_coding	PF02519:Auxin responsive protein	Auxin_inducible
Csa4G045010	0	0	9	46	27	54	0	0	0.245942	1.42899	0.693649	1.81111	2.67807	42.8347	-3.94416	3.94416	0.0014841	0.00717032	Csa4G045010	Chr4	3522463	3525249	-	1371	protein_coding	PF00141:Peroxidase	-
Csa5G602220	6	9	23	140	254	199	0.533863	0.940837	1.81411	12.5529	18.8345	19.2641	12.4075	191.09	-3.9292	3.9292	2.39802e-13	1.40314e-11	Csa5G602220	Chr5	22143128	22143602	-	475	protein_coding	-	-
Csa5G630970	0	0	10	41	25	71	0	0	0.178917	0.833906	0.420511	1.55909	2.97564	46.7924	-3.92741	3.92741	0.00238564	0.0106357	Csa5G630970	Chr5	25780454	25782828	-	2094	protein_coding	PF13641:Glycosyltransferase like family 2	-
Csa6G517100	1	2	3	22	30	41	0.0390973	0.0918692	0.103974	0.866777	0.977483	1.744	2.01713	30.8078	-3.92616	3.92616	1.42184e-05	0.000135286	Csa6G517100	Chr6	27070484	27071564	+	1081	protein_coding	-	-
Csa7G446640	1	0	9	75	17	47	0.0945507	0	0.754334	7.14601	1.33954	4.8348	3.01375	47.2906	-3.92037	3.92037	0.000698051	0.00377725	Csa7G446640	Chr7	17616753	17617199	+	447	protein_coding	-	-
novel.384	4	6	4	90	88	48	0.120841	0.212961	0.10712	2.7399	2.21554	1.57766	4.89926	72.5918	-3.91808	3.91808	4.84511e-10	1.46834e-08	-	Chr4	7845676	7849094	-	1399	-	-	-
Csa3G182040	6	4	22	62	146	254	0.281761	0.22069	0.915817	2.93399	5.71379	12.9772	10.138	154.578	-3.91021	3.91021	4.83232e-07	6.87939e-06	Csa3G182040	Chr3	12566407	12568426	+	900	protein_coding	PF00249:Myb-like DNA-binding domain	Myb_DNA-binding
Csa2G382760	4	7	1	72	71	53	0.450818	0.926899	0.0999073	8.17733	6.66869	6.4988	4.40095	63.5734	-3.90919	3.90919	8.16745e-08	1.41456e-06	Csa2G382760	Chr2	19927110	19927484	-	375	protein_coding	PF00173:Cytochrome b5-like Heme/Steroid binding domain	-
Csa4G663700	52	19	125	1362	1058	476	1.80884	0.776503	3.85445	47.7431	30.6707	18.0144	62.144	930.533	-3.89901	3.89901	4.45127e-10	1.35481e-08	Csa4G663700	Chr4	23044894	23046632	+	1215	protein_coding	PF00046:Homeobox domain	Homeobox
Csa2G023940	3	72	20	424	364	762	0.253585	7.15036	1.49861	36.1165	25.6416	70.0767	35.3538	523.542	-3.89484	3.89484	2.32901e-05	0.000207489	Csa2G023940	Chr2	2811275	2811774	-	500	protein_coding	PF00305:Lipoxygenase	Lipoxygenase
Csa1G294600	0	0	8	64	25	22	0	0	0.196153	1.78388	0.576276	0.662046	2.38051	36.6774	-3.88968	3.88968	0.00273629	0.0119001	Csa1G294600	Chr1	13368141	13369668	+	1528	protein_coding	PF13639:Ring finger domain	-
Csa6G354370	12	13	15	256	349	47	0.533302	0.678779	0.590934	11.4649	12.9258	2.27251	13.6186	201.393	-3.88968	3.88968	2.03209e-08	4.15139e-07	Csa6G354370	Chr6	15830773	15831826	+	951	protein_coding	PF13947:Wall-associated receptor kinase galacturonan-binding	-
[truncated: 1,087 more rows]
