# Supplementary material for: Cytological, genetic and transcriptomic characterization of a cucumber albino mutant
Source: Front Plant Sci. 2022 Oct 20;13:1047090. doi: 10.3389/fpls.2022.1047090 (PMC9630852; doi:10.3389/fpls.2022.1047090)
Supplement: Supplementary Table 3 — GO enrichment analysis of differentially expressed genes between albino mutant and wild type. [file Table_4.xls]

Supplementary Table 3 GO enrichment analysis of differentially expressed genes between albino mutant and wild type.
Category	GOID	Description	GeneRatio	BgRatio	pvalue	padj	geneID	geneName	Count	Up	Up_Gene_id	Down	Down_Gene_id
BP	GO:0034637	cellular carbohydrate biosynthetic process	39/2175	68/6257	0.00010683	0.037586882	Csa2G302250/Csa1G467060/Csa4G053280/Csa2G307340/Csa2G416240/Csa2G416220/Csa6G014800/Csa1G005560/Csa4G053250/Csa6G500540/Csa3G141890/Csa3G033800/Csa5G602180/Csa7G129380/Csa1G039880/Csa2G416200/Csa3G784370/Csa7G428160/Csa4G621160/Csa6G366530/Csa1G470270/Csa3G009420/Csa4G053780/Csa6G520240/Csa2G416210/Csa7G127380/Csa7G429550/Csa4G622880/Csa2G070320/Csa3G878780/Csa4G053270/Csa7G049190/Csa3G175690/Csa…	Csa2G302250/Csa1G467060/Csa4G053280/Csa2G307340/Csa2G416240/Csa2G416220/Csa6G014800/Csa1G005560/Csa4G053250/Csa6G500540/Csa3G141890/Csa3G033800/Csa5G602180/Csa7G129380/Csa1G039880/Csa2G416200/Csa3G784370/Csa7G428160/Csa4G621160/Csa6G366530/Csa1G470270/Csa3G009420/Csa4G053780/Csa6G520240/Csa2G416210/Csa7G127380/Csa7G429550/Csa4G622880/Csa2G070320/Csa3G878780/Csa4G053270/Csa7G049190/Csa3G175690/Csa…	39	17	Csa2G302250/Csa2G416220/Csa1G005560/Csa4G053250/Csa3G033800/Csa5G602180/Csa7G129380/Csa4G621160/Csa1G470270/Csa4G053780/Csa6G520240/Csa7G127380/Csa2G070320/Csa7G049190/Csa2G416170/Csa6G128000/Csa7G041990	22	Csa1G467060/Csa4G053280/Csa2G307340/Csa2G416240/Csa6G014800/Csa6G500540/Csa3G141890/Csa1G039880/Csa2G416200/Csa3G784370/Csa7G428160/Csa6G366530/Csa3G009420/Csa2G416210/Csa7G429550/Csa4G622880/Csa3G878780/Csa4G053270/Csa3G175690/Csa4G054290/novel.112/Csa2G433910
BP	GO:0044262	cellular carbohydrate metabolic process	56/2175	108/6257	0.000174823	0.037586882	Csa1G050360/Csa2G302250/Csa5G149880/Csa1G575130/Csa1G467060/Csa1G422990/Csa4G053280/Csa2G307340/Csa2G416240/Csa2G416220/Csa6G014800/Csa1G005560/Csa4G053250/Csa6G500540/Csa3G141890/Csa3G033800/Csa5G602180/Csa2G401440/Csa7G044980/Csa7G129380/Csa1G039880/Csa2G416200/Csa3G784370/Csa7G428160/Csa4G621160/Csa6G366530/Csa1G470270/Csa3G009420/Csa1G202300/Csa1G423000/Csa3G305640/Csa1G188670/Csa4G053780/Csa…	Csa1G050360/Csa2G302250/Csa5G149880/Csa1G575130/Csa1G467060/Csa1G422990/Csa4G053280/Csa2G307340/Csa2G416240/Csa2G416220/Csa6G014800/Csa1G005560/Csa4G053250/Csa6G500540/Csa3G141890/Csa3G033800/Csa5G602180/Csa2G401440/Csa7G044980/Csa7G129380/Csa1G039880/Csa2G416200/Csa3G784370/Csa7G428160/Csa4G621160/Csa6G366530/Csa1G470270/Csa3G009420/Csa1G202300/Csa1G423000/Csa3G305640/Csa1G188670/Csa4G053780/Csa…	56	26	Csa1G050360/Csa2G302250/Csa5G149880/Csa1G575130/Csa1G422990/Csa2G416220/Csa1G005560/Csa4G053250/Csa3G033800/Csa5G602180/Csa7G129380/Csa4G621160/Csa1G470270/Csa1G423000/Csa3G305640/Csa4G053780/Csa6G520240/Csa7G127380/Csa1G422980/Csa1G224890/Csa2G070320/Csa1G597800/Csa7G049190/Csa2G416170/Csa6G128000/Csa7G041990	30	Csa1G467060/Csa4G053280/Csa2G307340/Csa2G416240/Csa6G014800/Csa6G500540/Csa3G141890/Csa2G401440/Csa7G044980/Csa1G039880/Csa2G416200/Csa3G784370/Csa7G428160/Csa6G366530/Csa3G009420/Csa1G202300/Csa1G188670/Csa2G416210/Csa1G188680/Csa7G429550/Csa4G622880/Csa6G147660/Csa3G878780/Csa1G422470/Csa4G053270/Csa1G422480/Csa3G175690/Csa4G054290/novel.112/Csa2G433910
BP	GO:0005991	trehalose metabolic process	12/2175	15/6257	0.000438773	0.060232192	Csa5G149880/Csa1G467060/Csa2G307340/Csa1G005560/Csa6G500540/Csa3G033800/Csa5G602180/Csa3G009420/Csa6G520240/Csa4G622880/Csa7G049190/Csa3G175690	Csa5G149880/Csa1G467060/Csa2G307340/Csa1G005560/Csa6G500540/Csa3G033800/Csa5G602180/Csa3G009420/Csa6G520240/Csa4G622880/Csa7G049190/Csa3G175690	12	6	Csa5G149880/Csa1G005560/Csa3G033800/Csa5G602180/Csa6G520240/Csa7G049190	6	Csa1G467060/Csa2G307340/Csa6G500540/Csa3G009420/Csa4G622880/Csa3G175690
BP	GO:0016051	carbohydrate biosynthetic process	42/2175	79/6257	0.000560299	0.060232192	Csa2G302250/Csa1G467060/Csa4G053280/Csa2G307340/Csa2G416240/Csa2G416220/Csa6G014800/Csa1G005560/Csa4G053250/Csa6G500540/Csa3G141890/Csa3G033800/Csa5G602180/Csa7G129380/Csa1G039880/Csa2G416200/Csa3G784370/Csa7G428160/Csa4G621160/Csa6G366530/Csa1G470270/Csa3G009420/Csa7G031700/Csa4G053780/Csa6G520240/Csa2G416210/Csa7G127380/Csa7G429550/Csa4G622880/Csa2G070320/Csa3G893410/Csa3G878780/Csa4G053270/Csa…	Csa2G302250/Csa1G467060/Csa4G053280/Csa2G307340/Csa2G416240/Csa2G416220/Csa6G014800/Csa1G005560/Csa4G053250/Csa6G500540/Csa3G141890/Csa3G033800/Csa5G602180/Csa7G129380/Csa1G039880/Csa2G416200/Csa3G784370/Csa7G428160/Csa4G621160/Csa6G366530/Csa1G470270/Csa3G009420/Csa7G031700/Csa4G053780/Csa6G520240/Csa2G416210/Csa7G127380/Csa7G429550/Csa4G622880/Csa2G070320/Csa3G893410/Csa3G878780/Csa4G053270/Csa…	42	18	Csa2G302250/Csa2G416220/Csa1G005560/Csa4G053250/Csa3G033800/Csa5G602180/Csa7G129380/Csa4G621160/Csa1G470270/Csa4G053780/Csa6G520240/Csa7G127380/Csa2G070320/Csa3G893410/Csa7G049190/Csa2G416170/Csa6G128000/Csa7G041990	24	Csa1G467060/Csa4G053280/Csa2G307340/Csa2G416240/Csa6G014800/Csa6G500540/Csa3G141890/Csa1G039880/Csa2G416200/Csa3G784370/Csa7G428160/Csa6G366530/Csa3G009420/Csa7G031700/Csa2G416210/Csa7G429550/Csa4G622880/Csa3G878780/Csa4G053270/Csa3G175690/Csa4G054290/Csa2G361580/novel.112/Csa2G433910
BP	GO:0005992	trehalose biosynthetic process	11/2175	14/6257	0.001023305	0.075876104	Csa1G467060/Csa2G307340/Csa1G005560/Csa6G500540/Csa3G033800/Csa5G602180/Csa3G009420/Csa6G520240/Csa4G622880/Csa7G049190/Csa3G175690	Csa1G467060/Csa2G307340/Csa1G005560/Csa6G500540/Csa3G033800/Csa5G602180/Csa3G009420/Csa6G520240/Csa4G622880/Csa7G049190/Csa3G175690	11	5	Csa1G005560/Csa3G033800/Csa5G602180/Csa6G520240/Csa7G049190	6	Csa1G467060/Csa2G307340/Csa6G500540/Csa3G009420/Csa4G622880/Csa3G175690
BP	GO:0046351	disaccharide biosynthetic process	12/2175	16/6257	0.001198702	0.075876104	Csa1G467060/Csa2G307340/Csa1G005560/Csa6G500540/Csa3G033800/Csa5G602180/Csa3G784370/Csa3G009420/Csa6G520240/Csa4G622880/Csa7G049190/Csa3G175690	Csa1G467060/Csa2G307340/Csa1G005560/Csa6G500540/Csa3G033800/Csa5G602180/Csa3G784370/Csa3G009420/Csa6G520240/Csa4G622880/Csa7G049190/Csa3G175690	12	5	Csa1G005560/Csa3G033800/Csa5G602180/Csa6G520240/Csa7G049190	7	Csa1G467060/Csa2G307340/Csa6G500540/Csa3G784370/Csa3G009420/Csa4G622880/Csa3G175690
BP	GO:0005976	polysaccharide metabolic process	43/2175	84/6257	0.001344712	0.075876104	Csa2G302250/Csa1G422990/Csa3G047820/Csa4G053280/Csa2G416240/Csa2G416220/Csa2G167190/Csa3G636400/Csa6G014800/Csa4G053250/Csa3G141890/Csa7G044980/Csa7G129380/Csa1G039880/Csa2G416200/Csa7G428160/Csa4G621160/Csa6G366530/Csa1G470270/Csa1G202300/Csa1G423000/Csa1G188670/Csa4G053780/Csa2G416210/Csa7G127380/Csa6G072990/Csa1G422980/Csa1G188680/Csa7G429550/Csa6G147660/Csa2G070320/Csa3G878780/Csa1G422470/Csa…	Csa2G302250/Csa1G422990/Csa3G047820/Csa4G053280/Csa2G416240/Csa2G416220/Csa2G167190/Csa3G636400/Csa6G014800/Csa4G053250/Csa3G141890/Csa7G044980/Csa7G129380/Csa1G039880/Csa2G416200/Csa7G428160/Csa4G621160/Csa6G366530/Csa1G470270/Csa1G202300/Csa1G423000/Csa1G188670/Csa4G053780/Csa2G416210/Csa7G127380/Csa6G072990/Csa1G422980/Csa1G188680/Csa7G429550/Csa6G147660/Csa2G070320/Csa3G878780/Csa1G422470/Csa…	43	19	Csa2G302250/Csa1G422990/Csa3G047820/Csa2G416220/Csa2G167190/Csa3G636400/Csa4G053250/Csa7G129380/Csa4G621160/Csa1G470270/Csa1G423000/Csa4G053780/Csa7G127380/Csa6G072990/Csa1G422980/Csa2G070320/Csa2G416170/Csa6G128000/Csa7G041990	24	Csa4G053280/Csa2G416240/Csa6G014800/Csa3G141890/Csa7G044980/Csa1G039880/Csa2G416200/Csa7G428160/Csa6G366530/Csa1G202300/Csa1G188670/Csa2G416210/Csa1G188680/Csa7G429550/Csa6G147660/Csa3G878780/Csa1G422470/Csa4G053270/Csa4G056530/Csa1G422480/Csa7G044880/Csa4G054290/novel.112/Csa2G433910
BP	GO:0005984	disaccharide metabolic process	16/2175	24/6257	0.001411648	0.075876104	Csa5G149880/Csa1G467060/Csa2G307340/Csa1G005560/Csa6G500540/Csa3G033800/Csa5G602180/Csa2G401440/Csa3G784370/Csa3G009420/Csa6G520240/Csa1G224890/Csa4G622880/Csa1G597800/Csa7G049190/Csa3G175690	Csa5G149880/Csa1G467060/Csa2G307340/Csa1G005560/Csa6G500540/Csa3G033800/Csa5G602180/Csa2G401440/Csa3G784370/Csa3G009420/Csa6G520240/Csa1G224890/Csa4G622880/Csa1G597800/Csa7G049190/Csa3G175690	16	8	Csa5G149880/Csa1G005560/Csa3G033800/Csa5G602180/Csa6G520240/Csa1G224890/Csa1G597800/Csa7G049190	8	Csa1G467060/Csa2G307340/Csa6G500540/Csa2G401440/Csa3G784370/Csa3G009420/Csa4G622880/Csa3G175690
BP	GO:0055085	transmembrane transport	171/2175	411/6257	0.001697625	0.081108773	Csa4G618490/Csa7G162550/Csa5G598720/Csa4G628350/Csa7G253810/Csa3G000690/Csa1G024900/Csa3G607130/Csa3G149300/Csa1G604100/Csa7G253820/Csa6G405310/Csa3G148800/Csa4G664490/Csa4G050260/Csa6G511660/Csa6G124170/Csa5G633170/Csa7G253800/Csa1G630310/Csa4G638470/Csa6G067380/Csa1G056920/Csa4G022910/Csa3G878880/Csa3G221730/Csa3G881060/Csa1G002730/Csa7G043680/Csa6G115100/Csa3G359120/Csa3G696860/Csa3G225330/Csa…	Csa4G618490/Csa7G162550/Csa5G598720/Csa4G628350/Csa7G253810/Csa3G000690/Csa1G024900/Csa3G607130/Csa3G149300/Csa1G604100/Csa7G253820/Csa6G405310/Csa3G148800/Csa4G664490/Csa4G050260/Csa6G511660/Csa6G124170/Csa5G633170/Csa7G253800/Csa1G630310/Csa4G638470/Csa6G067380/Csa1G056920/Csa4G022910/Csa3G878880/Csa3G221730/Csa3G881060/Csa1G002730/Csa7G043680/Csa6G115100/Csa3G359120/Csa3G696860/Csa3G225330/Csa…	171	83	Csa5G598720/Csa4G628350/Csa7G253810/Csa3G000690/Csa1G024900/Csa3G149300/Csa1G604100/Csa3G148800/Csa4G664490/Csa4G050260/Csa6G511660/Csa6G124170/Csa6G067380/Csa1G002730/Csa3G359120/Csa3G225330/Csa3G760520/Csa2G034600/Csa7G067510/novel.187/Csa1G186610/Csa6G014490/Csa4G050270/Csa7G044190/Csa1G008470/Csa2G370530/Csa4G001820/Csa6G516920/Csa4G187820/Csa3G822350/Csa3G094510/Csa1G071870/Csa3G760510/Csa4G…	88	Csa4G618490/Csa7G162550/Csa3G607130/Csa7G253820/Csa6G405310/Csa5G633170/Csa7G253800/Csa1G630310/Csa4G638470/Csa1G056920/Csa4G022910/Csa3G878880/Csa3G221730/Csa3G881060/Csa7G043680/Csa6G115100/Csa3G696860/Csa1G180750/Csa7G253780/Csa4G050780/Csa3G746620/Csa5G599860/Csa3G119640/Csa2G296060/Csa1G525270/Csa3G135080/Csa7G395260/Csa6G506530/Csa5G148550/Csa6G104080/Csa3G004500/Csa2G245410/Csa2G049930/Csa…
BP	GO:0000271	polysaccharide biosynthetic process	27/2175	50/6257	0.003947888	0.115419415	Csa2G302250/Csa4G053280/Csa2G416240/Csa2G416220/Csa6G014800/Csa4G053250/Csa3G141890/Csa7G129380/Csa1G039880/Csa2G416200/Csa7G428160/Csa4G621160/Csa6G366530/Csa1G470270/Csa4G053780/Csa2G416210/Csa7G127380/Csa7G429550/Csa2G070320/Csa3G878780/Csa4G053270/Csa2G416170/Csa4G054290/novel.112/Csa2G433910/Csa6G128000/Csa7G041990	Csa2G302250/Csa4G053280/Csa2G416240/Csa2G416220/Csa6G014800/Csa4G053250/Csa3G141890/Csa7G129380/Csa1G039880/Csa2G416200/Csa7G428160/Csa4G621160/Csa6G366530/Csa1G470270/Csa4G053780/Csa2G416210/Csa7G127380/Csa7G429550/Csa2G070320/Csa3G878780/Csa4G053270/Csa2G416170/Csa4G054290/-/Csa2G433910/Csa6G128000/Csa7G041990	27	12	Csa2G302250/Csa2G416220/Csa4G053250/Csa7G129380/Csa4G621160/Csa1G470270/Csa4G053780/Csa7G127380/Csa2G070320/Csa2G416170/Csa6G128000/Csa7G041990	15	Csa4G053280/Csa2G416240/Csa6G014800/Csa3G141890/Csa1G039880/Csa2G416200/Csa7G428160/Csa6G366530/Csa2G416210/Csa7G429550/Csa3G878780/Csa4G053270/Csa4G054290/novel.112/Csa2G433910
BP	GO:0009250	glucan biosynthetic process	27/2175	50/6257	0.003947888	0.115419415	Csa2G302250/Csa4G053280/Csa2G416240/Csa2G416220/Csa6G014800/Csa4G053250/Csa3G141890/Csa7G129380/Csa1G039880/Csa2G416200/Csa7G428160/Csa4G621160/Csa6G366530/Csa1G470270/Csa4G053780/Csa2G416210/Csa7G127380/Csa7G429550/Csa2G070320/Csa3G878780/Csa4G053270/Csa2G416170/Csa4G054290/novel.112/Csa2G433910/Csa6G128000/Csa7G041990	Csa2G302250/Csa4G053280/Csa2G416240/Csa2G416220/Csa6G014800/Csa4G053250/Csa3G141890/Csa7G129380/Csa1G039880/Csa2G416200/Csa7G428160/Csa4G621160/Csa6G366530/Csa1G470270/Csa4G053780/Csa2G416210/Csa7G127380/Csa7G429550/Csa2G070320/Csa3G878780/Csa4G053270/Csa2G416170/Csa4G054290/-/Csa2G433910/Csa6G128000/Csa7G041990	27	12	Csa2G302250/Csa2G416220/Csa4G053250/Csa7G129380/Csa4G621160/Csa1G470270/Csa4G053780/Csa7G127380/Csa2G070320/Csa2G416170/Csa6G128000/Csa7G041990	15	Csa4G053280/Csa2G416240/Csa6G014800/Csa3G141890/Csa1G039880/Csa2G416200/Csa7G428160/Csa6G366530/Csa2G416210/Csa7G429550/Csa3G878780/Csa4G053270/Csa4G054290/novel.112/Csa2G433910
BP	GO:0033692	cellular polysaccharide biosynthetic process	27/2175	50/6257	0.003947888	0.115419415	Csa2G302250/Csa4G053280/Csa2G416240/Csa2G416220/Csa6G014800/Csa4G053250/Csa3G141890/Csa7G129380/Csa1G039880/Csa2G416200/Csa7G428160/Csa4G621160/Csa6G366530/Csa1G470270/Csa4G053780/Csa2G416210/Csa7G127380/Csa7G429550/Csa2G070320/Csa3G878780/Csa4G053270/Csa2G416170/Csa4G054290/novel.112/Csa2G433910/Csa6G128000/Csa7G041990	Csa2G302250/Csa4G053280/Csa2G416240/Csa2G416220/Csa6G014800/Csa4G053250/Csa3G141890/Csa7G129380/Csa1G039880/Csa2G416200/Csa7G428160/Csa4G621160/Csa6G366530/Csa1G470270/Csa4G053780/Csa2G416210/Csa7G127380/Csa7G429550/Csa2G070320/Csa3G878780/Csa4G053270/Csa2G416170/Csa4G054290/-/Csa2G433910/Csa6G128000/Csa7G041990	27	12	Csa2G302250/Csa2G416220/Csa4G053250/Csa7G129380/Csa4G621160/Csa1G470270/Csa4G053780/Csa7G127380/Csa2G070320/Csa2G416170/Csa6G128000/Csa7G041990	15	Csa4G053280/Csa2G416240/Csa6G014800/Csa3G141890/Csa1G039880/Csa2G416200/Csa7G428160/Csa6G366530/Csa2G416210/Csa7G429550/Csa3G878780/Csa4G053270/Csa4G054290/novel.112/Csa2G433910
BP	GO:0051273	beta-glucan metabolic process	27/2175	50/6257	0.003947888	0.115419415	Csa2G302250/Csa4G053280/Csa2G416240/Csa2G416220/Csa6G014800/Csa4G053250/Csa3G141890/Csa7G129380/Csa1G039880/Csa2G416200/Csa7G428160/Csa4G621160/Csa6G366530/Csa1G470270/Csa4G053780/Csa2G416210/Csa7G127380/Csa7G429550/Csa2G070320/Csa3G878780/Csa4G053270/Csa2G416170/Csa4G054290/novel.112/Csa2G433910/Csa6G128000/Csa7G041990	Csa2G302250/Csa4G053280/Csa2G416240/Csa2G416220/Csa6G014800/Csa4G053250/Csa3G141890/Csa7G129380/Csa1G039880/Csa2G416200/Csa7G428160/Csa4G621160/Csa6G366530/Csa1G470270/Csa4G053780/Csa2G416210/Csa7G127380/Csa7G429550/Csa2G070320/Csa3G878780/Csa4G053270/Csa2G416170/Csa4G054290/-/Csa2G433910/Csa6G128000/Csa7G041990	27	12	Csa2G302250/Csa2G416220/Csa4G053250/Csa7G129380/Csa4G621160/Csa1G470270/Csa4G053780/Csa7G127380/Csa2G070320/Csa2G416170/Csa6G128000/Csa7G041990	15	Csa4G053280/Csa2G416240/Csa6G014800/Csa3G141890/Csa1G039880/Csa2G416200/Csa7G428160/Csa6G366530/Csa2G416210/Csa7G429550/Csa3G878780/Csa4G053270/Csa4G054290/novel.112/Csa2G433910
BP	GO:0051274	beta-glucan biosynthetic process	27/2175	50/6257	0.003947888	0.115419415	Csa2G302250/Csa4G053280/Csa2G416240/Csa2G416220/Csa6G014800/Csa4G053250/Csa3G141890/Csa7G129380/Csa1G039880/Csa2G416200/Csa7G428160/Csa4G621160/Csa6G366530/Csa1G470270/Csa4G053780/Csa2G416210/Csa7G127380/Csa7G429550/Csa2G070320/Csa3G878780/Csa4G053270/Csa2G416170/Csa4G054290/novel.112/Csa2G433910/Csa6G128000/Csa7G041990	Csa2G302250/Csa4G053280/Csa2G416240/Csa2G416220/Csa6G014800/Csa4G053250/Csa3G141890/Csa7G129380/Csa1G039880/Csa2G416200/Csa7G428160/Csa4G621160/Csa6G366530/Csa1G470270/Csa4G053780/Csa2G416210/Csa7G127380/Csa7G429550/Csa2G070320/Csa3G878780/Csa4G053270/Csa2G416170/Csa4G054290/-/Csa2G433910/Csa6G128000/Csa7G041990	27	12	Csa2G302250/Csa2G416220/Csa4G053250/Csa7G129380/Csa4G621160/Csa1G470270/Csa4G053780/Csa7G127380/Csa2G070320/Csa2G416170/Csa6G128000/Csa7G041990	15	Csa4G053280/Csa2G416240/Csa6G014800/Csa3G141890/Csa1G039880/Csa2G416200/Csa7G428160/Csa6G366530/Csa2G416210/Csa7G429550/Csa3G878780/Csa4G053270/Csa4G054290/novel.112/Csa2G433910
BP	GO:0030243	cellulose metabolic process	22/2175	39/6257	0.004472169	0.115419415	Csa4G053280/Csa2G416240/Csa2G416220/Csa6G014800/Csa4G053250/Csa3G141890/Csa7G129380/Csa1G039880/Csa2G416200/Csa7G428160/Csa6G366530/Csa1G470270/Csa4G053780/Csa2G416210/Csa7G127380/Csa2G070320/Csa3G878780/Csa4G053270/Csa2G416170/Csa4G054290/Csa2G433910/Csa7G041990	Csa4G053280/Csa2G416240/Csa2G416220/Csa6G014800/Csa4G053250/Csa3G141890/Csa7G129380/Csa1G039880/Csa2G416200/Csa7G428160/Csa6G366530/Csa1G470270/Csa4G053780/Csa2G416210/Csa7G127380/Csa2G070320/Csa3G878780/Csa4G053270/Csa2G416170/Csa4G054290/Csa2G433910/Csa7G041990	22	9	Csa2G416220/Csa4G053250/Csa7G129380/Csa1G470270/Csa4G053780/Csa7G127380/Csa2G070320/Csa2G416170/Csa7G041990	13	Csa4G053280/Csa2G416240/Csa6G014800/Csa3G141890/Csa1G039880/Csa2G416200/Csa7G428160/Csa6G366530/Csa2G416210/Csa3G878780/Csa4G053270/Csa4G054290/Csa2G433910
BP	GO:0030244	cellulose biosynthetic process	22/2175	39/6257	0.004472169	0.115419415	Csa4G053280/Csa2G416240/Csa2G416220/Csa6G014800/Csa4G053250/Csa3G141890/Csa7G129380/Csa1G039880/Csa2G416200/Csa7G428160/Csa6G366530/Csa1G470270/Csa4G053780/Csa2G416210/Csa7G127380/Csa2G070320/Csa3G878780/Csa4G053270/Csa2G416170/Csa4G054290/Csa2G433910/Csa7G041990	Csa4G053280/Csa2G416240/Csa2G416220/Csa6G014800/Csa4G053250/Csa3G141890/Csa7G129380/Csa1G039880/Csa2G416200/Csa7G428160/Csa6G366530/Csa1G470270/Csa4G053780/Csa2G416210/Csa7G127380/Csa2G070320/Csa3G878780/Csa4G053270/Csa2G416170/Csa4G054290/Csa2G433910/Csa7G041990	22	9	Csa2G416220/Csa4G053250/Csa7G129380/Csa1G470270/Csa4G053780/Csa7G127380/Csa2G070320/Csa2G416170/Csa7G041990	13	Csa4G053280/Csa2G416240/Csa6G014800/Csa3G141890/Csa1G039880/Csa2G416200/Csa7G428160/Csa6G366530/Csa2G416210/Csa3G878780/Csa4G053270/Csa4G054290/Csa2G433910
BP	GO:0006220	pyrimidine nucleotide metabolic process	8/2175	10/6257	0.004563093	0.115419415	Csa6G538800/Csa7G253200/Csa2G361570/Csa2G382720/Csa3G116710/Csa4G052590/Csa2G248730/Csa7G448850	Csa6G538800/Csa7G253200/Csa2G361570/Csa2G382720/Csa3G116710/Csa4G052590/Csa2G248730/Csa7G448850	8	3	Csa6G538800/Csa7G253200/Csa2G248730	5	Csa2G361570/Csa2G382720/Csa3G116710/Csa4G052590/Csa7G448850
BP	GO:0006073	cellular glucan metabolic process	37/2175	76/6257	0.008215923	0.176642337	Csa2G302250/Csa1G422990/Csa4G053280/Csa2G416240/Csa2G416220/Csa6G014800/Csa4G053250/Csa3G141890/Csa7G044980/Csa7G129380/Csa1G039880/Csa2G416200/Csa7G428160/Csa4G621160/Csa6G366530/Csa1G470270/Csa1G202300/Csa1G423000/Csa1G188670/Csa4G053780/Csa2G416210/Csa7G127380/Csa1G422980/Csa1G188680/Csa7G429550/Csa6G147660/Csa2G070320/Csa3G878780/Csa1G422470/Csa4G053270/Csa1G422480/Csa2G416170/Csa4G054290/nov…	Csa2G302250/Csa1G422990/Csa4G053280/Csa2G416240/Csa2G416220/Csa6G014800/Csa4G053250/Csa3G141890/Csa7G044980/Csa7G129380/Csa1G039880/Csa2G416200/Csa7G428160/Csa4G621160/Csa6G366530/Csa1G470270/Csa1G202300/Csa1G423000/Csa1G188670/Csa4G053780/Csa2G416210/Csa7G127380/Csa1G422980/Csa1G188680/Csa7G429550/Csa6G147660/Csa2G070320/Csa3G878780/Csa1G422470/Csa4G053270/Csa1G422480/Csa2G416170/Csa4G054290/-/C…	37	15	Csa2G302250/Csa1G422990/Csa2G416220/Csa4G053250/Csa7G129380/Csa4G621160/Csa1G470270/Csa1G423000/Csa4G053780/Csa7G127380/Csa1G422980/Csa2G070320/Csa2G416170/Csa6G128000/Csa7G041990	22	Csa4G053280/Csa2G416240/Csa6G014800/Csa3G141890/Csa7G044980/Csa1G039880/Csa2G416200/Csa7G428160/Csa6G366530/Csa1G202300/Csa1G188670/Csa2G416210/Csa1G188680/Csa7G429550/Csa6G147660/Csa3G878780/Csa1G422470/Csa4G053270/Csa1G422480/Csa4G054290/novel.112/Csa2G433910
BP	GO:0044042	glucan metabolic process	37/2175	76/6257	0.008215923	0.176642337	Csa2G302250/Csa1G422990/Csa4G053280/Csa2G416240/Csa2G416220/Csa6G014800/Csa4G053250/Csa3G141890/Csa7G044980/Csa7G129380/Csa1G039880/Csa2G416200/Csa7G428160/Csa4G621160/Csa6G366530/Csa1G470270/Csa1G202300/Csa1G423000/Csa1G188670/Csa4G053780/Csa2G416210/Csa7G127380/Csa1G422980/Csa1G188680/Csa7G429550/Csa6G147660/Csa2G070320/Csa3G878780/Csa1G422470/Csa4G053270/Csa1G422480/Csa2G416170/Csa4G054290/nov…	Csa2G302250/Csa1G422990/Csa4G053280/Csa2G416240/Csa2G416220/Csa6G014800/Csa4G053250/Csa3G141890/Csa7G044980/Csa7G129380/Csa1G039880/Csa2G416200/Csa7G428160/Csa4G621160/Csa6G366530/Csa1G470270/Csa1G202300/Csa1G423000/Csa1G188670/Csa4G053780/Csa2G416210/Csa7G127380/Csa1G422980/Csa1G188680/Csa7G429550/Csa6G147660/Csa2G070320/Csa3G878780/Csa1G422470/Csa4G053270/Csa1G422480/Csa2G416170/Csa4G054290/-/C…	37	15	Csa2G302250/Csa1G422990/Csa2G416220/Csa4G053250/Csa7G129380/Csa4G621160/Csa1G470270/Csa1G423000/Csa4G053780/Csa7G127380/Csa1G422980/Csa2G070320/Csa2G416170/Csa6G128000/Csa7G041990	22	Csa4G053280/Csa2G416240/Csa6G014800/Csa3G141890/Csa7G044980/Csa1G039880/Csa2G416200/Csa7G428160/Csa6G366530/Csa1G202300/Csa1G188670/Csa2G416210/Csa1G188680/Csa7G429550/Csa6G147660/Csa3G878780/Csa1G422470/Csa4G053270/Csa1G422480/Csa4G054290/novel.112/Csa2G433910
BP	GO:0044264	cellular polysaccharide metabolic process	37/2175	76/6257	0.008215923	0.176642337	Csa2G302250/Csa1G422990/Csa4G053280/Csa2G416240/Csa2G416220/Csa6G014800/Csa4G053250/Csa3G141890/Csa7G044980/Csa7G129380/Csa1G039880/Csa2G416200/Csa7G428160/Csa4G621160/Csa6G366530/Csa1G470270/Csa1G202300/Csa1G423000/Csa1G188670/Csa4G053780/Csa2G416210/Csa7G127380/Csa1G422980/Csa1G188680/Csa7G429550/Csa6G147660/Csa2G070320/Csa3G878780/Csa1G422470/Csa4G053270/Csa1G422480/Csa2G416170/Csa4G054290/nov…	Csa2G302250/Csa1G422990/Csa4G053280/Csa2G416240/Csa2G416220/Csa6G014800/Csa4G053250/Csa3G141890/Csa7G044980/Csa7G129380/Csa1G039880/Csa2G416200/Csa7G428160/Csa4G621160/Csa6G366530/Csa1G470270/Csa1G202300/Csa1G423000/Csa1G188670/Csa4G053780/Csa2G416210/Csa7G127380/Csa1G422980/Csa1G188680/Csa7G429550/Csa6G147660/Csa2G070320/Csa3G878780/Csa1G422470/Csa4G053270/Csa1G422480/Csa2G416170/Csa4G054290/-/C…	37	15	Csa2G302250/Csa1G422990/Csa2G416220/Csa4G053250/Csa7G129380/Csa4G621160/Csa1G470270/Csa1G423000/Csa4G053780/Csa7G127380/Csa1G422980/Csa2G070320/Csa2G416170/Csa6G128000/Csa7G041990	22	Csa4G053280/Csa2G416240/Csa6G014800/Csa3G141890/Csa7G044980/Csa1G039880/Csa2G416200/Csa7G428160/Csa6G366530/Csa1G202300/Csa1G188670/Csa2G416210/Csa1G188680/Csa7G429550/Csa6G147660/Csa3G878780/Csa1G422470/Csa4G053270/Csa1G422480/Csa4G054290/novel.112/Csa2G433910
BP	GO:0009311	oligosaccharide metabolic process	17/2175	30/6257	0.011308189	0.228959947	Csa5G149880/Csa1G467060/Csa2G307340/Csa1G005560/Csa6G500540/Csa3G033800/Csa5G602180/Csa2G401440/Csa3G784370/Csa3G009420/Csa7G031700/Csa6G520240/Csa1G224890/Csa4G622880/Csa1G597800/Csa7G049190/Csa3G175690	Csa5G149880/Csa1G467060/Csa2G307340/Csa1G005560/Csa6G500540/Csa3G033800/Csa5G602180/Csa2G401440/Csa3G784370/Csa3G009420/Csa7G031700/Csa6G520240/Csa1G224890/Csa4G622880/Csa1G597800/Csa7G049190/Csa3G175690	17	8	Csa5G149880/Csa1G005560/Csa3G033800/Csa5G602180/Csa6G520240/Csa1G224890/Csa1G597800/Csa7G049190	9	Csa1G467060/Csa2G307340/Csa6G500540/Csa2G401440/Csa3G784370/Csa3G009420/Csa7G031700/Csa4G622880/Csa3G175690
BP	GO:0072527	pyrimidine-containing compound metabolic process	10/2175	15/6257	0.01171423	0.228959947	Csa6G538800/Csa7G253200/Csa2G361570/Csa2G382720/Csa1G528590/Csa3G116710/Csa4G052590/Csa1G587400/Csa2G248730/Csa7G448850	Csa6G538800/Csa7G253200/Csa2G361570/Csa2G382720/Csa1G528590/Csa3G116710/Csa4G052590/Csa1G587400/Csa2G248730/Csa7G448850	10	4	Csa6G538800/Csa7G253200/Csa1G587400/Csa2G248730	6	Csa2G361570/Csa2G382720/Csa1G528590/Csa3G116710/Csa4G052590/Csa7G448850
BP	GO:0006260	DNA replication	24/2175	47/6257	0.015368794	0.287329624	Csa1G013800/Csa5G647410/Csa5G614640/Csa6G538780/Csa7G407650/Csa2G108700/Csa2G009300/Csa7G064040/Csa6G486750/Csa7G004140/Csa7G343310/Csa6G522780/Csa3G113330/Csa5G167720/Csa2G359990/Csa3G722880/Csa1G039840/Csa6G151760/Csa6G094750/Csa6G004570/Csa3G636420/Csa3G184000/Csa2G009510/Csa7G081710	Csa1G013800/Csa5G647410/Csa5G614640/Csa6G538780/Csa7G407650/Csa2G108700/Csa2G009300/Csa7G064040/Csa6G486750/Csa7G004140/Csa7G343310/Csa6G522780/Csa3G113330/Csa5G167720/Csa2G359990/Csa3G722880/Csa1G039840/Csa6G151760/Csa6G094750/Csa6G004570/Csa3G636420/Csa3G184000/Csa2G009510/Csa7G081710	24	1	Csa7G081710	23	Csa1G013800/Csa5G647410/Csa5G614640/Csa6G538780/Csa7G407650/Csa2G108700/Csa2G009300/Csa7G064040/Csa6G486750/Csa7G004140/Csa7G343310/Csa6G522780/Csa3G113330/Csa5G167720/Csa2G359990/Csa3G722880/Csa1G039840/Csa6G151760/Csa6G094750/Csa6G004570/Csa3G636420/Csa3G184000/Csa2G009510
BP	GO:0009312	oligosaccharide biosynthetic process	13/2175	22/6257	0.016746045	0.300033314	Csa1G467060/Csa2G307340/Csa1G005560/Csa6G500540/Csa3G033800/Csa5G602180/Csa3G784370/Csa3G009420/Csa7G031700/Csa6G520240/Csa4G622880/Csa7G049190/Csa3G175690	Csa1G467060/Csa2G307340/Csa1G005560/Csa6G500540/Csa3G033800/Csa5G602180/Csa3G784370/Csa3G009420/Csa7G031700/Csa6G520240/Csa4G622880/Csa7G049190/Csa3G175690	13	5	Csa1G005560/Csa3G033800/Csa5G602180/Csa6G520240/Csa7G049190	8	Csa1G467060/Csa2G307340/Csa6G500540/Csa3G784370/Csa3G009420/Csa7G031700/Csa4G622880/Csa3G175690
BP	GO:0072528	pyrimidine-containing compound biosynthetic process	8/2175	13/6257	0.044222741	0.732997294	Csa6G538800/Csa7G253200/Csa2G382720/Csa1G528590/Csa3G116710/Csa4G052590/Csa2G248730/Csa7G448850	Csa6G538800/Csa7G253200/Csa2G382720/Csa1G528590/Csa3G116710/Csa4G052590/Csa2G248730/Csa7G448850	8	3	Csa6G538800/Csa7G253200/Csa2G248730	5	Csa2G382720/Csa1G528590/Csa3G116710/Csa4G052590/Csa7G448850
BP	GO:0015979	photosynthesis	20/2175	41/6257	0.044320767	0.732997294	Csa4G064020/Csa3G060980/Csa2G030040/Csa6G488340/Csa7G234690/Csa3G147780/Csa3G483830/Csa4G063440/Csa2G079660/Csa6G525340/Csa1G088470/Csa5G592810/Csa7G378440/Csa6G483300/Csa1G181310/Csa1G066480/Csa1G595840/Csa1G714680/Csa3G414060/CsaUNG024230	Csa4G064020/Csa3G060980/Csa2G030040/Csa6G488340/Csa7G234690/Csa3G147780/Csa3G483830/Csa4G063440/Csa2G079660/Csa6G525340/Csa1G088470/Csa5G592810/Csa7G378440/Csa6G483300/Csa1G181310/Csa1G066480/Csa1G595840/Csa1G714680/Csa3G414060/CsaUNG024230	20	4	Csa2G030040/Csa7G234690/Csa1G088470/Csa1G181310	16	Csa4G064020/Csa3G060980/Csa6G488340/Csa3G147780/Csa3G483830/Csa4G063440/Csa2G079660/Csa6G525340/Csa5G592810/Csa7G378440/Csa6G483300/Csa1G066480/Csa1G595840/Csa1G714680/Csa3G414060/CsaUNG024230
BP	GO:0006633	fatty acid biosynthetic process	17/2175	37/6257	0.10527513	1	Csa3G183920/Csa1G051630/Csa3G144140/Csa6G302180/Csa5G160250/Csa5G152820/Csa2G005370/Csa5G178710/Csa2G361630/Csa3G178500/Csa5G177700/Csa1G501850/Csa5G609650/Csa1G501840/Csa3G178490/Csa5G605020/Csa4G307910	Csa3G183920/Csa1G051630/Csa3G144140/Csa6G302180/Csa5G160250/Csa5G152820/Csa2G005370/Csa5G178710/Csa2G361630/Csa3G178500/Csa5G177700/Csa1G501850/Csa5G609650/Csa1G501840/Csa3G178490/Csa5G605020/Csa4G307910	17	8	Csa3G183920/Csa5G178710/Csa3G178500/Csa5G177700/Csa1G501850/Csa1G501840/Csa3G178490/Csa5G605020	9	Csa1G051630/Csa3G144140/Csa6G302180/Csa5G160250/Csa5G152820/Csa2G005370/Csa2G361630/Csa5G609650/Csa4G307910
BP	GO:0000160	phosphorelay signal transduction system	16/2175	35/6257	0.118767254	1	Csa5G623800/Csa3G180290/Csa1G267770/Csa2G350290/Csa3G822100/Csa6G312560/Csa5G139010/Csa1G006300/Csa2G034540/Csa5G434550/Csa1G572420/Csa2G008740/Csa3G165610/Csa3G904140/Csa1G038380/Csa6G095330	Csa5G623800/Csa3G180290/Csa1G267770/Csa2G350290/Csa3G822100/Csa6G312560/Csa5G139010/Csa1G006300/Csa2G034540/Csa5G434550/Csa1G572420/Csa2G008740/Csa3G165610/Csa3G904140/Csa1G038380/Csa6G095330	16	9	Csa5G623800/Csa3G180290/Csa6G312560/Csa5G139010/Csa2G034540/Csa3G165610/Csa3G904140/Csa1G038380/Csa6G095330	7	Csa1G267770/Csa2G350290/Csa3G822100/Csa1G006300/Csa5G434550/Csa1G572420/Csa2G008740
BP	GO:0015698	inorganic anion transport	12/2175	25/6257	0.119705012	1	Csa5G598640/Csa1G378520/Csa1G047430/Csa1G374520/Csa6G525350/Csa7G446670/Csa5G289590/Csa7G433930/Csa7G387690/Csa5G139260/Csa6G425060/Csa2G406710	Csa5G598640/Csa1G378520/Csa1G047430/Csa1G374520/Csa6G525350/Csa7G446670/Csa5G289590/Csa7G433930/Csa7G387690/Csa5G139260/Csa6G425060/Csa2G406710	12	5	Csa5G598640/Csa1G378520/Csa1G374520/Csa7G446670/Csa2G406710	7	Csa1G047430/Csa6G525350/Csa5G289590/Csa7G433930/Csa7G387690/Csa5G139260/Csa6G425060
BP	GO:0006820	anion transport	23/2175	54/6257	0.14258627	1	Csa5G598640/Csa6G405310/Csa1G630310/Csa1G056920/Csa1G378520/Csa1G047430/Csa1G374520/Csa6G525350/Csa7G446670/Csa5G289590/Csa4G187820/Csa3G665600/Csa3G903470/Csa6G104080/Csa7G433930/Csa7G387690/Csa1G022500/Csa5G139260/Csa6G425060/Csa2G406710/Csa3G782120/Csa1G195220/Csa1G600790	Csa5G598640/Csa6G405310/Csa1G630310/Csa1G056920/Csa1G378520/Csa1G047430/Csa1G374520/Csa6G525350/Csa7G446670/Csa5G289590/Csa4G187820/Csa3G665600/Csa3G903470/Csa6G104080/Csa7G433930/Csa7G387690/Csa1G022500/Csa5G139260/Csa6G425060/Csa2G406710/Csa3G782120/Csa1G195220/Csa1G600790	23	8	Csa5G598640/Csa1G378520/Csa1G374520/Csa7G446670/Csa4G187820/Csa2G406710/Csa3G782120/Csa1G600790	15	Csa6G405310/Csa1G630310/Csa1G056920/Csa1G047430/Csa6G525350/Csa5G289590/Csa3G665600/Csa3G903470/Csa6G104080/Csa7G433930/Csa7G387690/Csa1G022500/Csa5G139260/Csa6G425060/Csa1G195220
BP	GO:0006694	steroid biosynthetic process	6/2175	11/6257	0.144476666	1	Csa2G441240/Csa3G837550/Csa3G875420/Csa1G277460/novel.267/Csa3G689270	Csa2G441240/Csa3G837550/Csa3G875420/Csa1G277460/-/Csa3G689270	6	1	Csa1G277460	5	Csa2G441240/Csa3G837550/Csa3G875420/novel.267/Csa3G689270
BP	GO:0006811	ion transport	101/2175	266/6257	0.145321385	1	Csa4G618490/Csa7G162550/Csa5G598640/Csa3G607130/Csa1G051620/Csa1G604100/Csa6G405310/Csa6G511040/Csa4G050260/Csa1G630310/Csa4G108510/Csa1G056920/Csa3G878880/Csa1G378520/Csa3G221730/Csa3G881060/Csa3G127060/Csa2G030630/Csa2G163170/Csa3G225330/Csa5G611750/Csa3G760520/Csa2G034600/Csa7G067510/Csa1G047430/Csa4G050780/Csa1G186610/Csa1G374520/Csa4G050270/Csa1G172590/Csa6G525350/Csa3G119640/Csa1G569440/Csa…	Csa4G618490/Csa7G162550/Csa5G598640/Csa3G607130/Csa1G051620/Csa1G604100/Csa6G405310/Csa6G511040/Csa4G050260/Csa1G630310/Csa4G108510/Csa1G056920/Csa3G878880/Csa1G378520/Csa3G221730/Csa3G881060/Csa3G127060/Csa2G030630/Csa2G163170/Csa3G225330/Csa5G611750/Csa3G760520/Csa2G034600/Csa7G067510/Csa1G047430/Csa4G050780/Csa1G186610/Csa1G374520/Csa4G050270/Csa1G172590/Csa6G525350/Csa3G119640/Csa1G569440/Csa…	101	40	Csa5G598640/Csa1G051620/Csa1G604100/Csa4G050260/Csa4G108510/Csa1G378520/Csa3G225330/Csa3G760520/Csa2G034600/Csa7G067510/Csa1G186610/Csa1G374520/Csa4G050270/Csa7G446670/Csa4G187820/Csa3G760510/Csa4G293260/Csa6G526450/Csa1G476010/Csa4G648020/Csa1G526830/Csa4G107490/Csa3G129750/Csa7G004130/Csa7G009750/Csa3G127810/Csa3G560240/Csa1G533480/Csa3G914040/Csa1G138280/Csa4G294410/Csa2G406710/Csa1G303700/Csa…	61	Csa4G618490/Csa7G162550/Csa3G607130/Csa6G405310/Csa6G511040/Csa1G630310/Csa1G056920/Csa3G878880/Csa3G221730/Csa3G881060/Csa3G127060/Csa2G030630/Csa2G163170/Csa5G611750/Csa1G047430/Csa4G050780/Csa1G172590/Csa6G525350/Csa3G119640/Csa1G569440/Csa5G289590/Csa5G140450/Csa1G525270/Csa3G665600/Csa3G903470/Csa7G395260/Csa5G146830/Csa6G104080/Csa2G060450/Csa7G433930/Csa7G387690/Csa1G022500/Csa3G735010/Csa…
BP	GO:0006631	fatty acid metabolic process	20/2175	47/6257	0.165186914	1	Csa3G183920/Csa4G028450/Csa1G051630/Csa2G415540/Csa3G144140/Csa2G083750/Csa6G302180/Csa5G160250/Csa5G152820/Csa2G005370/Csa5G178710/Csa2G361630/Csa3G178500/Csa5G177700/Csa1G501850/Csa5G609650/Csa1G501840/Csa3G178490/Csa5G605020/Csa4G307910	Csa3G183920/Csa4G028450/Csa1G051630/Csa2G415540/Csa3G144140/Csa2G083750/Csa6G302180/Csa5G160250/Csa5G152820/Csa2G005370/Csa5G178710/Csa2G361630/Csa3G178500/Csa5G177700/Csa1G501850/Csa5G609650/Csa1G501840/Csa3G178490/Csa5G605020/Csa4G307910	20	10	Csa3G183920/Csa4G028450/Csa2G415540/Csa5G178710/Csa3G178500/Csa5G177700/Csa1G501850/Csa1G501840/Csa3G178490/Csa5G605020	10	Csa1G051630/Csa3G144140/Csa2G083750/Csa6G302180/Csa5G160250/Csa5G152820/Csa2G005370/Csa2G361630/Csa5G609650/Csa4G307910
BP	GO:0006414	translational elongation	6/2175	12/6257	0.207315953	1	Csa1G256200/Csa1G207310/Csa1G050420/Csa4G651970/Csa2G382670/Csa3G728090	Csa1G256200/Csa1G207310/Csa1G050420/Csa4G651970/Csa2G382670/Csa3G728090	6	4	Csa1G207310/Csa1G050420/Csa2G382670/Csa3G728090	2	Csa1G256200/Csa4G651970
BP	GO:0008202	steroid metabolic process	6/2175	12/6257	0.207315953	1	Csa2G441240/Csa3G837550/Csa3G875420/Csa1G277460/novel.267/Csa3G689270	Csa2G441240/Csa3G837550/Csa3G875420/Csa1G277460/-/Csa3G689270	6	1	Csa1G277460	5	Csa2G441240/Csa3G837550/Csa3G875420/novel.267/Csa3G689270
BP	GO:0032787	monocarboxylic acid metabolic process	34/2175	87/6257	0.228600636	1	Csa1G050360/Csa3G183920/Csa4G028450/Csa1G051630/Csa6G183190/Csa6G362920/Csa2G415540/Csa3G144140/Csa6G409330/Csa6G512900/Csa2G083750/Csa6G302180/Csa5G160250/Csa5G152820/Csa2G005370/Csa5G178710/Csa2G361630/Csa3G178500/Csa5G177700/Csa1G501850/Csa1G701210/Csa1G014400/Csa5G576660/Csa5G609650/Csa3G359130/Csa1G501840/Csa4G097630/Csa3G178490/Csa5G605020/Csa2G361580/Csa6G510350/Csa4G023010/Csa7G075680/Csa…	Csa1G050360/Csa3G183920/Csa4G028450/Csa1G051630/Csa6G183190/Csa6G362920/Csa2G415540/Csa3G144140/Csa6G409330/Csa6G512900/Csa2G083750/Csa6G302180/Csa5G160250/Csa5G152820/Csa2G005370/Csa5G178710/Csa2G361630/Csa3G178500/Csa5G177700/Csa1G501850/Csa1G701210/Csa1G014400/Csa5G576660/Csa5G609650/Csa3G359130/Csa1G501840/Csa4G097630/Csa3G178490/Csa5G605020/Csa2G361580/Csa6G510350/Csa4G023010/Csa7G075680/Csa…	34	17	Csa1G050360/Csa3G183920/Csa4G028450/Csa6G183190/Csa6G362920/Csa2G415540/Csa6G409330/Csa5G178710/Csa3G178500/Csa5G177700/Csa1G501850/Csa1G701210/Csa1G501840/Csa3G178490/Csa5G605020/Csa6G510350/Csa4G023010	17	Csa1G051630/Csa3G144140/Csa6G512900/Csa2G083750/Csa6G302180/Csa5G160250/Csa5G152820/Csa2G005370/Csa2G361630/Csa1G014400/Csa5G576660/Csa5G609650/Csa3G359130/Csa4G097630/Csa2G361580/Csa7G075680/Csa4G307910
BP	GO:0006813	potassium ion transport	7/2175	15/6257	0.238653328	1	Csa7G067510/Csa7G395260/Csa4G107490/Csa5G220400/Csa5G602170/Csa3G122590/Csa1G057060	Csa7G067510/Csa7G395260/Csa4G107490/Csa5G220400/Csa5G602170/Csa3G122590/Csa1G057060	7	3	Csa7G067510/Csa4G107490/Csa1G057060	4	Csa7G395260/Csa5G220400/Csa5G602170/Csa3G122590
BP	GO:0009067	aspartate family amino acid biosynthetic process	5/2175	10/6257	0.24313461	1	Csa6G183190/Csa6G362920/Csa3G842030/Csa7G209030/Csa3G822260	Csa6G183190/Csa6G362920/Csa3G842030/Csa7G209030/Csa3G822260	5	2	Csa6G183190/Csa6G362920	3	Csa3G842030/Csa7G209030/Csa3G822260
BP	GO:0022900	electron transport chain	5/2175	10/6257	0.24313461	1	Csa6G495720/Csa4G056820/CsaUNG024230/Csa3G184070/Csa3G776920	Csa6G495720/Csa4G056820/CsaUNG024230/Csa3G184070/Csa3G776920	5	0		5	Csa6G495720/Csa4G056820/CsaUNG024230/Csa3G184070/Csa3G776920
BP	GO:0072330	monocarboxylic acid biosynthetic process	29/2175	74/6257	0.245700723	1	Csa3G183920/Csa1G051630/Csa6G183190/Csa6G362920/Csa3G144140/Csa6G409330/Csa6G512900/Csa6G302180/Csa5G160250/Csa5G152820/Csa2G005370/Csa5G178710/Csa2G361630/Csa3G178500/Csa5G177700/Csa1G501850/Csa1G701210/Csa1G014400/Csa5G576660/Csa5G609650/Csa3G359130/Csa1G501840/Csa4G097630/Csa3G178490/Csa5G605020/Csa2G361580/Csa6G510350/Csa4G023010/Csa4G307910	Csa3G183920/Csa1G051630/Csa6G183190/Csa6G362920/Csa3G144140/Csa6G409330/Csa6G512900/Csa6G302180/Csa5G160250/Csa5G152820/Csa2G005370/Csa5G178710/Csa2G361630/Csa3G178500/Csa5G177700/Csa1G501850/Csa1G701210/Csa1G014400/Csa5G576660/Csa5G609650/Csa3G359130/Csa1G501840/Csa4G097630/Csa3G178490/Csa5G605020/Csa2G361580/Csa6G510350/Csa4G023010/Csa4G307910	29	14	Csa3G183920/Csa6G183190/Csa6G362920/Csa6G409330/Csa5G178710/Csa3G178500/Csa5G177700/Csa1G501850/Csa1G701210/Csa1G501840/Csa3G178490/Csa5G605020/Csa6G510350/Csa4G023010	15	Csa1G051630/Csa3G144140/Csa6G512900/Csa6G302180/Csa5G160250/Csa5G152820/Csa2G005370/Csa2G361630/Csa1G014400/Csa5G576660/Csa5G609650/Csa3G359130/Csa4G097630/Csa2G361580/Csa4G307910
BP	GO:0009165	nucleotide biosynthetic process	27/2175	69/6257	0.259015562	1	Csa6G538800/Csa7G253200/Csa3G904100/Csa2G382720/Csa3G116710/Csa6G512900/Csa3G128910/Csa4G570720/Csa1G062930/Csa5G623540/Csa1G057010/Csa4G052590/Csa1G701210/Csa1G014400/Csa5G576660/Csa3G015880/Csa3G359130/Csa4G097630/Csa2G361580/Csa5G611600/Csa3G696890/Csa2G248730/Csa6G381800/Csa6G510350/Csa4G023010/Csa7G448850/Csa2G401310	Csa6G538800/Csa7G253200/Csa3G904100/Csa2G382720/Csa3G116710/Csa6G512900/Csa3G128910/Csa4G570720/Csa1G062930/Csa5G623540/Csa1G057010/Csa4G052590/Csa1G701210/Csa1G014400/Csa5G576660/Csa3G015880/Csa3G359130/Csa4G097630/Csa2G361580/Csa5G611600/Csa3G696890/Csa2G248730/Csa6G381800/Csa6G510350/Csa4G023010/Csa7G448850/Csa2G401310	27	11	Csa6G538800/Csa7G253200/Csa3G904100/Csa1G057010/Csa1G701210/Csa3G015880/Csa3G696890/Csa2G248730/Csa6G381800/Csa6G510350/Csa4G023010	16	Csa2G382720/Csa3G116710/Csa6G512900/Csa3G128910/Csa4G570720/Csa1G062930/Csa5G623540/Csa4G052590/Csa1G014400/Csa5G576660/Csa3G359130/Csa4G097630/Csa2G361580/Csa5G611600/Csa7G448850/Csa2G401310
BP	GO:1901293	nucleoside phosphate biosynthetic process	27/2175	69/6257	0.259015562	1	Csa6G538800/Csa7G253200/Csa3G904100/Csa2G382720/Csa3G116710/Csa6G512900/Csa3G128910/Csa4G570720/Csa1G062930/Csa5G623540/Csa1G057010/Csa4G052590/Csa1G701210/Csa1G014400/Csa5G576660/Csa3G015880/Csa3G359130/Csa4G097630/Csa2G361580/Csa5G611600/Csa3G696890/Csa2G248730/Csa6G381800/Csa6G510350/Csa4G023010/Csa7G448850/Csa2G401310	Csa6G538800/Csa7G253200/Csa3G904100/Csa2G382720/Csa3G116710/Csa6G512900/Csa3G128910/Csa4G570720/Csa1G062930/Csa5G623540/Csa1G057010/Csa4G052590/Csa1G701210/Csa1G014400/Csa5G576660/Csa3G015880/Csa3G359130/Csa4G097630/Csa2G361580/Csa5G611600/Csa3G696890/Csa2G248730/Csa6G381800/Csa6G510350/Csa4G023010/Csa7G448850/Csa2G401310	27	11	Csa6G538800/Csa7G253200/Csa3G904100/Csa1G057010/Csa1G701210/Csa3G015880/Csa3G696890/Csa2G248730/Csa6G381800/Csa6G510350/Csa4G023010	16	Csa2G382720/Csa3G116710/Csa6G512900/Csa3G128910/Csa4G570720/Csa1G062930/Csa5G623540/Csa4G052590/Csa1G014400/Csa5G576660/Csa3G359130/Csa4G097630/Csa2G361580/Csa5G611600/Csa7G448850/Csa2G401310
BP	GO:0055086	nucleobase-containing small molecule metabolic process	42/2175	111/6257	0.276763055	1	Csa6G538800/Csa7G253200/Csa3G904100/Csa2G252070/Csa2G361570/Csa2G382720/Csa5G160770/Csa2G381870/Csa3G116710/Csa5G642720/Csa7G009190/Csa6G512900/Csa3G128910/Csa4G570720/Csa1G062930/Csa5G623540/Csa6G401490/Csa1G057010/Csa4G052590/Csa1G701210/Csa1G014400/Csa5G011690/Csa5G576660/Csa3G015880/Csa3G359130/Csa4G097630/Csa1G587400/Csa5G321490/Csa2G361580/Csa5G611600/Csa2G396220/Csa3G696890/Csa3G597320/Csa…	Csa6G538800/Csa7G253200/Csa3G904100/Csa2G252070/Csa2G361570/Csa2G382720/Csa5G160770/Csa2G381870/Csa3G116710/Csa5G642720/Csa7G009190/Csa6G512900/Csa3G128910/Csa4G570720/Csa1G062930/Csa5G623540/Csa6G401490/Csa1G057010/Csa4G052590/Csa1G701210/Csa1G014400/Csa5G011690/Csa5G576660/Csa3G015880/Csa3G359130/Csa4G097630/Csa1G587400/Csa5G321490/Csa2G361580/Csa5G611600/Csa2G396220/Csa3G696890/Csa3G597320/Csa…	42	17	Csa6G538800/Csa7G253200/Csa3G904100/Csa2G252070/Csa2G381870/Csa6G401490/Csa1G057010/Csa1G701210/Csa3G015880/Csa1G587400/Csa5G321490/Csa3G696890/Csa1G600220/Csa2G248730/Csa6G381800/Csa6G510350/Csa4G023010	25	Csa2G361570/Csa2G382720/Csa5G160770/Csa3G116710/Csa5G642720/Csa7G009190/Csa6G512900/Csa3G128910/Csa4G570720/Csa1G062930/Csa5G623540/Csa4G052590/Csa1G014400/Csa5G011690/Csa5G576660/Csa3G359130/Csa4G097630/Csa2G361580/Csa5G611600/Csa2G396220/Csa3G597320/Csa3G776920/Csa6G423440/Csa7G448850/Csa2G401310
BP	GO:0006952	defense response	20/2175	51/6257	0.296902539	1	Csa3G333840/Csa5G631480/Csa6G010030/Csa3G319290/Csa3G223310/Csa2G034770/Csa4G637780/Csa3G000160/Csa3G337350/novel.495/Csa3G321300/Csa1G085890/Csa6G518200/Csa3G331330/Csa1G086900/novel.498/Csa6G078520/Csa3G099760/Csa3G002740/novel.496	Csa3G333840/Csa5G631480/Csa6G010030/Csa3G319290/Csa3G223310/Csa2G034770/Csa4G637780/Csa3G000160/Csa3G337350/-/Csa3G321300/Csa1G085890/Csa6G518200/Csa3G331330/Csa1G086900/-/Csa6G078520/Csa3G099760/Csa3G002740/-	20	2	Csa6G010030/Csa4G637780	18	Csa3G333840/Csa5G631480/Csa3G319290/Csa3G223310/Csa2G034770/Csa3G000160/Csa3G337350/novel.495/Csa3G321300/Csa1G085890/Csa6G518200/Csa3G331330/Csa1G086900/novel.498/Csa6G078520/Csa3G099760/Csa3G002740/novel.496
BP	GO:0007186	G-protein coupled receptor signaling pathway	7/2175	16/6257	0.304407495	1	Csa1G039060/Csa2G058110/Csa6G123470/Csa1G295150/Csa2G000110/Csa3G099600/Csa4G648550	Csa1G039060/Csa2G058110/Csa6G123470/Csa1G295150/Csa2G000110/Csa3G099600/Csa4G648550	7	2	Csa2G000110/Csa3G099600	5	Csa1G039060/Csa2G058110/Csa6G123470/Csa1G295150/Csa4G648550
BP	GO:0005975	carbohydrate metabolic process	153/2175	425/6257	0.306363668	1	Csa1G050360/Csa2G302250/Csa6G309980/Csa1G612880/Csa5G149880/Csa1G575130/Csa5G139760/Csa1G467060/Csa1G611820/Csa5G606770/Csa1G422990/Csa3G822330/Csa2G005360/Csa3G047820/Csa4G053280/Csa2G307340/Csa2G416240/Csa6G523410/Csa1G267230/Csa2G246520/Csa2G416220/Csa2G034760/Csa4G003600/Csa5G139770/Csa2G167190/Csa5G648680/Csa3G636400/Csa4G652880/Csa6G366400/Csa5G150400/Csa6G014800/Csa1G005560/Csa4G053250/Csa…	Csa1G050360/Csa2G302250/Csa6G309980/Csa1G612880/Csa5G149880/Csa1G575130/Csa5G139760/Csa1G467060/Csa1G611820/Csa5G606770/Csa1G422990/Csa3G822330/Csa2G005360/Csa3G047820/Csa4G053280/Csa2G307340/Csa2G416240/Csa6G523410/Csa1G267230/Csa2G246520/Csa2G416220/Csa2G034760/Csa4G003600/Csa5G139770/Csa2G167190/Csa5G648680/Csa3G636400/Csa4G652880/Csa6G366400/Csa5G150400/Csa6G014800/Csa1G005560/Csa4G053250/Csa…	153	65	Csa1G050360/Csa2G302250/Csa6G309980/Csa5G149880/Csa1G575130/Csa5G606770/Csa1G422990/Csa3G822330/Csa2G005360/Csa3G047820/Csa6G523410/Csa2G416220/Csa4G003600/Csa2G167190/Csa3G636400/Csa4G652880/Csa6G366400/Csa1G005560/Csa4G053250/Csa3G033800/Csa7G213180/Csa5G602180/Csa3G880540/Csa7G129380/Csa6G182690/Csa7G071360/Csa4G621160/Csa1G470270/Csa1G423000/Csa3G305640/Csa1G528540/Csa4G053780/Csa6G520240/Csa…	88	Csa1G612880/Csa5G139760/Csa1G467060/Csa1G611820/Csa4G053280/Csa2G307340/Csa2G416240/Csa1G267230/Csa2G246520/Csa2G034760/Csa5G139770/Csa5G648680/Csa5G150400/Csa6G014800/Csa1G612860/Csa6G500540/Csa4G420150/Csa1G612830/Csa5G139730/Csa1G660200/Csa3G141890/Csa3G634360/Csa2G401440/Csa1G025160/Csa7G044980/Csa1G039880/Csa2G416200/Csa2G006850/Csa3G784370/Csa7G428160/Csa1G611290/Csa5G172280/Csa2G308360/Csa…
BP	GO:0009116	nucleoside metabolic process	11/2175	27/6257	0.320350091	1	Csa2G252070/Csa5G160770/Csa2G381870/Csa3G116710/Csa7G009190/Csa4G052590/Csa1G587400/Csa2G396220/Csa1G600220/Csa6G423440/Csa7G448850	Csa2G252070/Csa5G160770/Csa2G381870/Csa3G116710/Csa7G009190/Csa4G052590/Csa1G587400/Csa2G396220/Csa1G600220/Csa6G423440/Csa7G448850	11	4	Csa2G252070/Csa2G381870/Csa1G587400/Csa1G600220	7	Csa5G160770/Csa3G116710/Csa7G009190/Csa4G052590/Csa2G396220/Csa6G423440/Csa7G448850
BP	GO:1901657	glycosyl compound metabolic process	11/2175	27/6257	0.320350091	1	Csa2G252070/Csa5G160770/Csa2G381870/Csa3G116710/Csa7G009190/Csa4G052590/Csa1G587400/Csa2G396220/Csa1G600220/Csa6G423440/Csa7G448850	Csa2G252070/Csa5G160770/Csa2G381870/Csa3G116710/Csa7G009190/Csa4G052590/Csa1G587400/Csa2G396220/Csa1G600220/Csa6G423440/Csa7G448850	11	4	Csa2G252070/Csa2G381870/Csa1G587400/Csa1G600220	7	Csa5G160770/Csa3G116710/Csa7G009190/Csa4G052590/Csa2G396220/Csa6G423440/Csa7G448850
BP	GO:0030001	metal ion transport	41/2175	110/6257	0.321080078	1	Csa4G618490/Csa7G162550/Csa1G051620/Csa6G511040/Csa4G108510/Csa3G127060/Csa2G030630/Csa3G225330/Csa5G611750/Csa2G034600/Csa7G067510/Csa1G186610/Csa1G172590/Csa1G569440/Csa5G140450/Csa7G395260/Csa5G146830/Csa2G060450/Csa4G293260/Csa3G735010/Csa7G060180/Csa6G526450/Csa1G476010/Csa1G423340/Csa4G648020/Csa1G526830/Csa4G107490/Csa5G152240/Csa3G129750/Csa5G220400/Csa7G009750/Csa3G127810/Csa6G446470/Csa…	Csa4G618490/Csa7G162550/Csa1G051620/Csa6G511040/Csa4G108510/Csa3G127060/Csa2G030630/Csa3G225330/Csa5G611750/Csa2G034600/Csa7G067510/Csa1G186610/Csa1G172590/Csa1G569440/Csa5G140450/Csa7G395260/Csa5G146830/Csa2G060450/Csa4G293260/Csa3G735010/Csa7G060180/Csa6G526450/Csa1G476010/Csa1G423340/Csa4G648020/Csa1G526830/Csa4G107490/Csa5G152240/Csa3G129750/Csa5G220400/Csa7G009750/Csa3G127810/Csa6G446470/Csa…	41	18	Csa1G051620/Csa4G108510/Csa3G225330/Csa2G034600/Csa7G067510/Csa1G186610/Csa4G293260/Csa6G526450/Csa1G476010/Csa4G648020/Csa1G526830/Csa4G107490/Csa3G129750/Csa7G009750/Csa3G127810/Csa3G914040/Csa1G138280/Csa1G057060	23	Csa4G618490/Csa7G162550/Csa6G511040/Csa3G127060/Csa2G030630/Csa5G611750/Csa1G172590/Csa1G569440/Csa5G140450/Csa7G395260/Csa5G146830/Csa2G060450/Csa3G735010/Csa7G060180/Csa1G423340/Csa5G152240/Csa5G220400/Csa6G446470/Csa1G570180/Csa1G707110/Csa5G602170/Csa3G122590/Csa7G062830
BP	GO:0006091	generation of precursor metabolites and energy	19/2175	49/6257	0.325116184	1	Csa6G488340/Csa7G234690/Csa6G512900/Csa7G048110/Csa6G495720/Csa4G001990/Csa1G701210/Csa1G014400/Csa4G056820/Csa5G576660/Csa3G359130/Csa4G097630/CsaUNG024230/Csa2G361580/Csa3G184070/Csa5G577360/Csa3G776920/Csa6G510350/Csa4G023010	Csa6G488340/Csa7G234690/Csa6G512900/Csa7G048110/Csa6G495720/Csa4G001990/Csa1G701210/Csa1G014400/Csa4G056820/Csa5G576660/Csa3G359130/Csa4G097630/CsaUNG024230/Csa2G361580/Csa3G184070/Csa5G577360/Csa3G776920/Csa6G510350/Csa4G023010	19	5	Csa7G234690/Csa7G048110/Csa1G701210/Csa6G510350/Csa4G023010	14	Csa6G488340/Csa6G512900/Csa6G495720/Csa4G001990/Csa1G014400/Csa4G056820/Csa5G576660/Csa3G359130/Csa4G097630/CsaUNG024230/Csa2G361580/Csa3G184070/Csa5G577360/Csa3G776920
BP	GO:0006074	(1->3)-beta-D-glucan metabolic process	5/2175	11/6257	0.325349562	1	Csa2G302250/Csa4G621160/Csa7G429550/novel.112/Csa6G128000	Csa2G302250/Csa4G621160/Csa7G429550/-/Csa6G128000	5	3	Csa2G302250/Csa4G621160/Csa6G128000	2	Csa7G429550/novel.112
BP	GO:0006075	(1->3)-beta-D-glucan biosynthetic process	5/2175	11/6257	0.325349562	1	Csa2G302250/Csa4G621160/Csa7G429550/novel.112/Csa6G128000	Csa2G302250/Csa4G621160/Csa7G429550/-/Csa6G128000	5	3	Csa2G302250/Csa4G621160/Csa6G128000	2	Csa7G429550/novel.112
BP	GO:0009066	aspartate family amino acid metabolic process	5/2175	11/6257	0.325349562	1	Csa6G183190/Csa6G362920/Csa3G842030/Csa7G209030/Csa3G822260	Csa6G183190/Csa6G362920/Csa3G842030/Csa7G209030/Csa3G822260	5	2	Csa6G183190/Csa6G362920	3	Csa3G842030/Csa7G209030/Csa3G822260
BP	GO:0006629	lipid metabolic process	90/2175	249/6257	0.342675655	1	Csa3G556210/Csa5G612900/Csa3G183920/Csa6G490940/Csa5G207960/Csa4G028450/Csa1G042200/Csa3G038200/Csa1G051630/Csa4G011780/Csa5G608060/Csa1G062290/Csa2G441240/Csa7G407550/Csa3G302120/Csa4G358630/Csa3G837550/Csa4G372620/Csa4G049620/Csa2G292850/Csa5G640590/Csa1G537320/Csa1G039220/Csa2G415540/Csa1G006320/Csa6G078580/Csa3G732550/Csa3G144140/Csa2G083750/Csa5G381800/Csa2G360570/Csa6G073490/Csa6G302180/Csa…	Csa3G556210/Csa5G612900/Csa3G183920/Csa6G490940/Csa5G207960/Csa4G028450/Csa1G042200/Csa3G038200/Csa1G051630/Csa4G011780/Csa5G608060/Csa1G062290/Csa2G441240/Csa7G407550/Csa3G302120/Csa4G358630/Csa3G837550/Csa4G372620/Csa4G049620/Csa2G292850/Csa5G640590/Csa1G537320/Csa1G039220/Csa2G415540/Csa1G006320/Csa6G078580/Csa3G732550/Csa3G144140/Csa2G083750/Csa5G381800/Csa2G360570/Csa6G073490/Csa6G302180/Csa…	90	42	Csa3G556210/Csa5G612900/Csa3G183920/Csa6G490940/Csa5G207960/Csa4G028450/Csa1G042200/Csa4G011780/Csa5G608060/Csa1G062290/Csa7G407550/Csa4G358630/Csa2G292850/Csa1G039220/Csa2G415540/Csa6G078580/Csa6G073490/Csa2G130670/Csa4G639130/Csa4G331080/Csa1G702040/Csa5G178710/Csa6G014730/Csa3G114510/Csa3G178500/Csa5G177700/Csa7G450610/Csa1G501850/Csa4G082310/Csa5G612880/Csa6G519470/Csa6G006850/Csa3G130320/Csa…	48	Csa3G038200/Csa1G051630/Csa2G441240/Csa3G302120/Csa3G837550/Csa4G372620/Csa4G049620/Csa5G640590/Csa1G537320/Csa1G006320/Csa3G732550/Csa3G144140/Csa2G083750/Csa5G381800/Csa2G360570/Csa6G302180/Csa5G160250/Csa3G875420/Csa4G006140/Csa5G152820/Csa5G517090/Csa2G005370/Csa6G017060/Csa2G361630/Csa1G072460/Csa6G490980/Csa4G496760/Csa5G148740/novel.142/Csa5G430510/Csa5G609650/Csa5G155530/Csa7G017690/Csa3G…
BP	GO:0003333	amino acid transmembrane transport	6/2175	14/6257	0.352190676	1	Csa6G405310/Csa1G630310/Csa1G056920/Csa4G187820/Csa6G104080/Csa1G600790	Csa6G405310/Csa1G630310/Csa1G056920/Csa4G187820/Csa6G104080/Csa1G600790	6	2	Csa4G187820/Csa1G600790	4	Csa6G405310/Csa1G630310/Csa1G056920/Csa6G104080
BP	GO:0006865	amino acid transport	6/2175	14/6257	0.352190676	1	Csa6G405310/Csa1G630310/Csa1G056920/Csa4G187820/Csa6G104080/Csa1G600790	Csa6G405310/Csa1G630310/Csa1G056920/Csa4G187820/Csa6G104080/Csa1G600790	6	2	Csa4G187820/Csa1G600790	4	Csa6G405310/Csa1G630310/Csa1G056920/Csa6G104080
BP	GO:0015711	organic anion transport	10/2175	25/6257	0.359896094	1	Csa6G405310/Csa1G630310/Csa1G056920/Csa4G187820/Csa3G903470/Csa6G104080/Csa1G022500/Csa3G782120/Csa1G195220/Csa1G600790	Csa6G405310/Csa1G630310/Csa1G056920/Csa4G187820/Csa3G903470/Csa6G104080/Csa1G022500/Csa3G782120/Csa1G195220/Csa1G600790	10	3	Csa4G187820/Csa3G782120/Csa1G600790	7	Csa6G405310/Csa1G630310/Csa1G056920/Csa3G903470/Csa6G104080/Csa1G022500/Csa1G195220
BP	GO:0015849	organic acid transport	10/2175	25/6257	0.359896094	1	Csa6G405310/Csa1G630310/Csa1G056920/Csa4G187820/Csa3G903470/Csa6G104080/Csa1G022500/Csa3G782120/Csa1G195220/Csa1G600790	Csa6G405310/Csa1G630310/Csa1G056920/Csa4G187820/Csa3G903470/Csa6G104080/Csa1G022500/Csa3G782120/Csa1G195220/Csa1G600790	10	3	Csa4G187820/Csa3G782120/Csa1G600790	7	Csa6G405310/Csa1G630310/Csa1G056920/Csa3G903470/Csa6G104080/Csa1G022500/Csa1G195220
BP	GO:0046942	carboxylic acid transport	10/2175	25/6257	0.359896094	1	Csa6G405310/Csa1G630310/Csa1G056920/Csa4G187820/Csa3G903470/Csa6G104080/Csa1G022500/Csa3G782120/Csa1G195220/Csa1G600790	Csa6G405310/Csa1G630310/Csa1G056920/Csa4G187820/Csa3G903470/Csa6G104080/Csa1G022500/Csa3G782120/Csa1G195220/Csa1G600790	10	3	Csa4G187820/Csa3G782120/Csa1G600790	7	Csa6G405310/Csa1G630310/Csa1G056920/Csa3G903470/Csa6G104080/Csa1G022500/Csa1G195220
BP	GO:0098656	anion transmembrane transport	7/2175	17/6257	0.373067447	1	Csa6G405310/Csa1G630310/Csa1G056920/Csa4G187820/Csa6G104080/Csa1G195220/Csa1G600790	Csa6G405310/Csa1G630310/Csa1G056920/Csa4G187820/Csa6G104080/Csa1G195220/Csa1G600790	7	2	Csa4G187820/Csa1G600790	5	Csa6G405310/Csa1G630310/Csa1G056920/Csa6G104080/Csa1G195220
BP	GO:1903825	organic acid transmembrane transport	7/2175	17/6257	0.373067447	1	Csa6G405310/Csa1G630310/Csa1G056920/Csa4G187820/Csa6G104080/Csa1G195220/Csa1G600790	Csa6G405310/Csa1G630310/Csa1G056920/Csa4G187820/Csa6G104080/Csa1G195220/Csa1G600790	7	2	Csa4G187820/Csa1G600790	5	Csa6G405310/Csa1G630310/Csa1G056920/Csa6G104080/Csa1G195220
BP	GO:1905039	carboxylic acid transmembrane transport	7/2175	17/6257	0.373067447	1	Csa6G405310/Csa1G630310/Csa1G056920/Csa4G187820/Csa6G104080/Csa1G195220/Csa1G600790	Csa6G405310/Csa1G630310/Csa1G056920/Csa4G187820/Csa6G104080/Csa1G195220/Csa1G600790	7	2	Csa4G187820/Csa1G600790	5	Csa6G405310/Csa1G630310/Csa1G056920/Csa6G104080/Csa1G195220
BP	GO:0009308	amine metabolic process	11/2175	28/6257	0.373509268	1	Csa5G158580/Csa2G036680/Csa5G158570/Csa7G235250/Csa3G823030/Csa6G423480/Csa1G561410/Csa4G343590/Csa2G362450/Csa1G014490/Csa1G423010	Csa5G158580/Csa2G036680/Csa5G158570/Csa7G235250/Csa3G823030/Csa6G423480/Csa1G561410/Csa4G343590/Csa2G362450/Csa1G014490/Csa1G423010	11	3	Csa3G823030/Csa1G014490/Csa1G423010	8	Csa5G158580/Csa2G036680/Csa5G158570/Csa7G235250/Csa6G423480/Csa1G561410/Csa4G343590/Csa2G362450
BP	GO:0016052	carbohydrate catabolic process	16/2175	42/6257	0.379345449	1	Csa1G575130/Csa3G047820/Csa2G167190/Csa3G636400/Csa6G512900/Csa6G072990/Csa1G701210/Csa1G014400/Csa5G576660/Csa3G359130/Csa4G056530/Csa4G097630/Csa7G044880/Csa2G361580/Csa6G510350/Csa4G023010	Csa1G575130/Csa3G047820/Csa2G167190/Csa3G636400/Csa6G512900/Csa6G072990/Csa1G701210/Csa1G014400/Csa5G576660/Csa3G359130/Csa4G056530/Csa4G097630/Csa7G044880/Csa2G361580/Csa6G510350/Csa4G023010	16	8	Csa1G575130/Csa3G047820/Csa2G167190/Csa3G636400/Csa6G072990/Csa1G701210/Csa6G510350/Csa4G023010	8	Csa6G512900/Csa1G014400/Csa5G576660/Csa3G359130/Csa4G056530/Csa4G097630/Csa7G044880/Csa2G361580
BP	GO:0006790	sulfur compound metabolic process	12/2175	31/6257	0.385577915	1	Csa6G446510/Csa3G842030/Csa1G528590/Csa6G045100/Csa2G298310/Csa6G495640/Csa3G903500/Csa6G501260/Csa2G000660/Csa3G843750/Csa3G703160/Csa3G822260	Csa6G446510/Csa3G842030/Csa1G528590/Csa6G045100/Csa2G298310/Csa6G495640/Csa3G903500/Csa6G501260/Csa2G000660/Csa3G843750/Csa3G703160/Csa3G822260	12	6	Csa6G446510/Csa6G045100/Csa2G298310/Csa6G495640/Csa3G843750/Csa3G703160	6	Csa3G842030/Csa1G528590/Csa3G903500/Csa6G501260/Csa2G000660/Csa3G822260
BP	GO:0006855	drug transmembrane transport	17/2175	45/6257	0.388344443	1	Csa5G598720/Csa1G024900/Csa7G043680/Csa3G696860/Csa7G044190/Csa5G611100/Csa2G049930/novel.724/Csa1G044870/Csa3G180310/Csa1G003490/Csa2G250960/Csa7G290540/Csa4G631610/Csa4G099750/Csa7G024020/Csa5G141050	Csa5G598720/Csa1G024900/Csa7G043680/Csa3G696860/Csa7G044190/Csa5G611100/Csa2G049930/-/Csa1G044870/Csa3G180310/Csa1G003490/Csa2G250960/Csa7G290540/Csa4G631610/Csa4G099750/Csa7G024020/Csa5G141050	17	8	Csa5G598720/Csa1G024900/Csa7G044190/Csa5G611100/Csa3G180310/Csa7G290540/Csa4G099750/Csa7G024020	9	Csa7G043680/Csa3G696860/Csa2G049930/novel.724/Csa1G044870/Csa1G003490/Csa2G250960/Csa4G631610/Csa5G141050
BP	GO:0015893	drug transport	17/2175	45/6257	0.388344443	1	Csa5G598720/Csa1G024900/Csa7G043680/Csa3G696860/Csa7G044190/Csa5G611100/Csa2G049930/novel.724/Csa1G044870/Csa3G180310/Csa1G003490/Csa2G250960/Csa7G290540/Csa4G631610/Csa4G099750/Csa7G024020/Csa5G141050	Csa5G598720/Csa1G024900/Csa7G043680/Csa3G696860/Csa7G044190/Csa5G611100/Csa2G049930/-/Csa1G044870/Csa3G180310/Csa1G003490/Csa2G250960/Csa7G290540/Csa4G631610/Csa4G099750/Csa7G024020/Csa5G141050	17	8	Csa5G598720/Csa1G024900/Csa7G044190/Csa5G611100/Csa3G180310/Csa7G290540/Csa4G099750/Csa7G024020	9	Csa7G043680/Csa3G696860/Csa2G049930/novel.724/Csa1G044870/Csa1G003490/Csa2G250960/Csa4G631610/Csa5G141050
BP	GO:0042493	response to drug	17/2175	45/6257	0.388344443	1	Csa5G598720/Csa1G024900/Csa7G043680/Csa3G696860/Csa7G044190/Csa5G611100/Csa2G049930/novel.724/Csa1G044870/Csa3G180310/Csa1G003490/Csa2G250960/Csa7G290540/Csa4G631610/Csa4G099750/Csa7G024020/Csa5G141050	Csa5G598720/Csa1G024900/Csa7G043680/Csa3G696860/Csa7G044190/Csa5G611100/Csa2G049930/-/Csa1G044870/Csa3G180310/Csa1G003490/Csa2G250960/Csa7G290540/Csa4G631610/Csa4G099750/Csa7G024020/Csa5G141050	17	8	Csa5G598720/Csa1G024900/Csa7G044190/Csa5G611100/Csa3G180310/Csa7G290540/Csa4G099750/Csa7G024020	9	Csa7G043680/Csa3G696860/Csa2G049930/novel.724/Csa1G044870/Csa1G003490/Csa2G250960/Csa4G631610/Csa5G141050
BP	GO:0048518	positive regulation of biological process	8/2175	20/6257	0.390062013	1	Csa7G368090/Csa2G382720/Csa4G638490/Csa1G256200/Csa4G651970/Csa6G008040/Csa1G616260/Csa2G382670	Csa7G368090/Csa2G382720/Csa4G638490/Csa1G256200/Csa4G651970/Csa6G008040/Csa1G616260/Csa2G382670	8	3	Csa7G368090/Csa6G008040/Csa2G382670	5	Csa2G382720/Csa4G638490/Csa1G256200/Csa4G651970/Csa1G616260
BP	GO:0008272	sulfate transport	5/2175	12/6257	0.409659283	1	Csa1G378520/Csa1G374520/Csa7G446670/Csa5G289590/Csa7G387690	Csa1G378520/Csa1G374520/Csa7G446670/Csa5G289590/Csa7G387690	5	3	Csa1G378520/Csa1G374520/Csa7G446670	2	Csa5G289590/Csa7G387690
BP	GO:0072348	sulfur compound transport	5/2175	12/6257	0.409659283	1	Csa1G378520/Csa1G374520/Csa7G446670/Csa5G289590/Csa7G387690	Csa1G378520/Csa1G374520/Csa7G446670/Csa5G289590/Csa7G387690	5	3	Csa1G378520/Csa1G374520/Csa7G446670	2	Csa5G289590/Csa7G387690
BP	GO:0009141	nucleoside triphosphate metabolic process	21/2175	57/6257	0.418798443	1	Csa2G361570/Csa3G116710/Csa6G512900/Csa3G128910/Csa1G062930/Csa5G623540/Csa4G052590/Csa1G701210/Csa1G014400/Csa5G576660/Csa3G359130/Csa4G097630/Csa5G321490/Csa2G361580/Csa5G611600/Csa3G696890/Csa1G600220/Csa3G776920/Csa6G510350/Csa4G023010/Csa7G448850	Csa2G361570/Csa3G116710/Csa6G512900/Csa3G128910/Csa1G062930/Csa5G623540/Csa4G052590/Csa1G701210/Csa1G014400/Csa5G576660/Csa3G359130/Csa4G097630/Csa5G321490/Csa2G361580/Csa5G611600/Csa3G696890/Csa1G600220/Csa3G776920/Csa6G510350/Csa4G023010/Csa7G448850	21	6	Csa1G701210/Csa5G321490/Csa3G696890/Csa1G600220/Csa6G510350/Csa4G023010	15	Csa2G361570/Csa3G116710/Csa6G512900/Csa3G128910/Csa1G062930/Csa5G623540/Csa4G052590/Csa1G014400/Csa5G576660/Csa3G359130/Csa4G097630/Csa2G361580/Csa5G611600/Csa3G776920/Csa7G448850
BP	GO:0006753	nucleoside phosphate metabolic process	34/2175	94/6257	0.424558809	1	Csa6G538800/Csa7G253200/Csa3G904100/Csa2G361570/Csa2G382720/Csa3G116710/Csa5G642720/Csa6G512900/Csa3G128910/Csa4G570720/Csa1G062930/Csa5G623540/Csa6G401490/Csa1G057010/Csa4G052590/Csa1G701210/Csa1G014400/Csa5G576660/Csa3G015880/Csa3G359130/Csa4G097630/Csa5G321490/Csa2G361580/Csa5G611600/Csa3G696890/Csa3G597320/Csa1G600220/Csa2G248730/Csa3G776920/Csa6G381800/Csa6G510350/Csa4G023010/Csa7G448850/Csa…	Csa6G538800/Csa7G253200/Csa3G904100/Csa2G361570/Csa2G382720/Csa3G116710/Csa5G642720/Csa6G512900/Csa3G128910/Csa4G570720/Csa1G062930/Csa5G623540/Csa6G401490/Csa1G057010/Csa4G052590/Csa1G701210/Csa1G014400/Csa5G576660/Csa3G015880/Csa3G359130/Csa4G097630/Csa5G321490/Csa2G361580/Csa5G611600/Csa3G696890/Csa3G597320/Csa1G600220/Csa2G248730/Csa3G776920/Csa6G381800/Csa6G510350/Csa4G023010/Csa7G448850/Csa…	34	14	Csa6G538800/Csa7G253200/Csa3G904100/Csa6G401490/Csa1G057010/Csa1G701210/Csa3G015880/Csa5G321490/Csa3G696890/Csa1G600220/Csa2G248730/Csa6G381800/Csa6G510350/Csa4G023010	20	Csa2G361570/Csa2G382720/Csa3G116710/Csa5G642720/Csa6G512900/Csa3G128910/Csa4G570720/Csa1G062930/Csa5G623540/Csa4G052590/Csa1G014400/Csa5G576660/Csa3G359130/Csa4G097630/Csa2G361580/Csa5G611600/Csa3G597320/Csa3G776920/Csa7G448850/Csa2G401310
BP	GO:0007165	signal transduction	67/2175	188/6257	0.426288857	1	Csa2G009490/Csa4G331590/Csa3G044470/Csa5G623800/Csa2G326500/Csa4G017180/Csa2G020870/Csa3G910690/Csa2G382720/Csa3G777030/Csa3G110590/Csa3G129580/Csa1G269880/Csa6G212900/Csa6G188120/Csa3G180290/Csa5G648640/Csa1G267770/Csa3G595210/Csa2G350290/Csa3G118190/Csa1G039060/Csa3G734950/Csa1G461000/Csa3G822100/Csa2G021540/Csa6G312560/Csa7G389500/Csa6G447070/Csa6G519640/Csa5G139010/Csa1G006300/Csa5G647530/Csa…	Csa2G009490/Csa4G331590/Csa3G044470/Csa5G623800/Csa2G326500/Csa4G017180/Csa2G020870/Csa3G910690/Csa2G382720/Csa3G777030/Csa3G110590/Csa3G129580/Csa1G269880/Csa6G212900/Csa6G188120/Csa3G180290/Csa5G648640/Csa1G267770/Csa3G595210/Csa2G350290/Csa3G118190/Csa1G039060/Csa3G734950/Csa1G461000/Csa3G822100/Csa2G021540/Csa6G312560/Csa7G389500/Csa6G447070/Csa6G519640/Csa5G139010/Csa1G006300/Csa5G647530/Csa…	67	27	Csa2G009490/Csa5G623800/Csa2G326500/Csa4G017180/Csa3G110590/Csa6G212900/Csa3G180290/Csa3G595210/Csa3G118190/Csa1G461000/Csa6G312560/Csa7G389500/Csa6G447070/Csa6G519640/Csa5G139010/Csa4G628900/Csa2G034540/Csa3G126070/Csa3G166340/Csa7G206950/Csa2G000110/Csa3G165610/Csa3G904140/Csa1G038380/Csa3G824920/Csa3G099600/Csa6G095330	40	Csa4G331590/Csa3G044470/Csa2G020870/Csa3G910690/Csa2G382720/Csa3G777030/Csa3G129580/Csa1G269880/Csa6G188120/Csa5G648640/Csa1G267770/Csa2G350290/Csa1G039060/Csa3G734950/Csa3G822100/Csa2G021540/Csa1G006300/Csa5G647530/Csa2G058110/Csa1G305790/Csa6G123470/Csa2G205940/Csa5G647510/Csa5G152980/Csa5G434550/Csa4G652020/CsaUNG031630/Csa1G572420/Csa4G575860/Csa2G008740/Csa7G368110/Csa1G295150/Csa2G005870/Cs…
BP	GO:0023052	signaling	67/2175	188/6257	0.426288857	1	Csa2G009490/Csa4G331590/Csa3G044470/Csa5G623800/Csa2G326500/Csa4G017180/Csa2G020870/Csa3G910690/Csa2G382720/Csa3G777030/Csa3G110590/Csa3G129580/Csa1G269880/Csa6G212900/Csa6G188120/Csa3G180290/Csa5G648640/Csa1G267770/Csa3G595210/Csa2G350290/Csa3G118190/Csa1G039060/Csa3G734950/Csa1G461000/Csa3G822100/Csa2G021540/Csa6G312560/Csa7G389500/Csa6G447070/Csa6G519640/Csa5G139010/Csa1G006300/Csa5G647530/Csa…	Csa2G009490/Csa4G331590/Csa3G044470/Csa5G623800/Csa2G326500/Csa4G017180/Csa2G020870/Csa3G910690/Csa2G382720/Csa3G777030/Csa3G110590/Csa3G129580/Csa1G269880/Csa6G212900/Csa6G188120/Csa3G180290/Csa5G648640/Csa1G267770/Csa3G595210/Csa2G350290/Csa3G118190/Csa1G039060/Csa3G734950/Csa1G461000/Csa3G822100/Csa2G021540/Csa6G312560/Csa7G389500/Csa6G447070/Csa6G519640/Csa5G139010/Csa1G006300/Csa5G647530/Csa…	67	27	Csa2G009490/Csa5G623800/Csa2G326500/Csa4G017180/Csa3G110590/Csa6G212900/Csa3G180290/Csa3G595210/Csa3G118190/Csa1G461000/Csa6G312560/Csa7G389500/Csa6G447070/Csa6G519640/Csa5G139010/Csa4G628900/Csa2G034540/Csa3G126070/Csa3G166340/Csa7G206950/Csa2G000110/Csa3G165610/Csa3G904140/Csa1G038380/Csa3G824920/Csa3G099600/Csa6G095330	40	Csa4G331590/Csa3G044470/Csa2G020870/Csa3G910690/Csa2G382720/Csa3G777030/Csa3G129580/Csa1G269880/Csa6G188120/Csa5G648640/Csa1G267770/Csa2G350290/Csa1G039060/Csa3G734950/Csa3G822100/Csa2G021540/Csa1G006300/Csa5G647530/Csa2G058110/Csa1G305790/Csa6G123470/Csa2G205940/Csa5G647510/Csa5G152980/Csa5G434550/Csa4G652020/CsaUNG031630/Csa1G572420/Csa4G575860/Csa2G008740/Csa7G368110/Csa1G295150/Csa2G005870/Cs…
BP	GO:0019318	hexose metabolic process	6/2175	15/6257	0.427882241	1	Csa2G034760/Csa6G182690/Csa3G893410/novel.760/Csa3G124840/Csa2G361580	Csa2G034760/Csa6G182690/Csa3G893410/-/Csa3G124840/Csa2G361580	6	2	Csa6G182690/Csa3G893410	4	Csa2G034760/novel.760/Csa3G124840/Csa2G361580
BP	GO:0044282	small molecule catabolic process	6/2175	15/6257	0.427882241	1	Csa1G575130/Csa4G028450/Csa5G590070/Csa4G088750/Csa2G415540/Csa1G587400	Csa1G575130/Csa4G028450/Csa5G590070/Csa4G088750/Csa2G415540/Csa1G587400	6	5	Csa1G575130/Csa4G028450/Csa4G088750/Csa2G415540/Csa1G587400	1	Csa5G590070
BP	GO:1901136	carbohydrate derivative catabolic process	6/2175	15/6257	0.427882241	1	Csa5G457740/Csa4G340510/Csa3G002430/Csa6G507520/Csa1G587400/Csa4G017110	Csa5G457740/Csa4G340510/Csa3G002430/Csa6G507520/Csa1G587400/Csa4G017110	6	4	Csa5G457740/Csa3G002430/Csa6G507520/Csa1G587400	2	Csa4G340510/Csa4G017110
BP	GO:0009132	nucleoside diphosphate metabolic process	13/2175	35/6257	0.445791114	1	Csa3G116710/Csa6G512900/Csa4G052590/Csa1G701210/Csa1G014400/Csa5G576660/Csa3G359130/Csa4G097630/Csa2G361580/Csa3G597320/Csa6G510350/Csa4G023010/Csa7G448850	Csa3G116710/Csa6G512900/Csa4G052590/Csa1G701210/Csa1G014400/Csa5G576660/Csa3G359130/Csa4G097630/Csa2G361580/Csa3G597320/Csa6G510350/Csa4G023010/Csa7G448850	13	3	Csa1G701210/Csa6G510350/Csa4G023010	10	Csa3G116710/Csa6G512900/Csa4G052590/Csa1G014400/Csa5G576660/Csa3G359130/Csa4G097630/Csa2G361580/Csa3G597320/Csa7G448850
BP	GO:0006006	glucose metabolic process	4/2175	10/6257	0.479706148	1	Csa2G034760/Csa3G893410/novel.760/Csa2G361580	Csa2G034760/Csa3G893410/-/Csa2G361580	4	1	Csa3G893410	3	Csa2G034760/novel.760/Csa2G361580
BP	GO:0032446	protein modification by small protein conjugation	18/2175	50/6257	0.479828537	1	Csa6G516760/Csa3G872720/Csa5G167050/Csa6G004520/Csa1G505960/Csa4G644630/Csa1G045990/Csa2G000350/Csa6G426370/Csa5G631520/Csa6G191020/Csa3G203270/Csa2G334540/Csa3G308190/Csa6G484010/Csa3G182750/Csa3G149920/Csa5G590030	Csa6G516760/Csa3G872720/Csa5G167050/Csa6G004520/Csa1G505960/Csa4G644630/Csa1G045990/Csa2G000350/Csa6G426370/Csa5G631520/Csa6G191020/Csa3G203270/Csa2G334540/Csa3G308190/Csa6G484010/Csa3G182750/Csa3G149920/Csa5G590030	18	10	Csa6G516760/Csa6G004520/Csa1G045990/Csa6G426370/Csa3G203270/Csa3G308190/Csa6G484010/Csa3G182750/Csa3G149920/Csa5G590030	8	Csa3G872720/Csa5G167050/Csa1G505960/Csa4G644630/Csa2G000350/Csa5G631520/Csa6G191020/Csa2G334540
BP	GO:0009117	nucleotide metabolic process	33/2175	93/6257	0.480620112	1	Csa6G538800/Csa7G253200/Csa3G904100/Csa2G361570/Csa2G382720/Csa3G116710/Csa5G642720/Csa6G512900/Csa3G128910/Csa4G570720/Csa1G062930/Csa5G623540/Csa6G401490/Csa1G057010/Csa4G052590/Csa1G701210/Csa1G014400/Csa5G576660/Csa3G015880/Csa3G359130/Csa4G097630/Csa5G321490/Csa2G361580/Csa5G611600/Csa3G696890/Csa1G600220/Csa2G248730/Csa3G776920/Csa6G381800/Csa6G510350/Csa4G023010/Csa7G448850/Csa2G401310	Csa6G538800/Csa7G253200/Csa3G904100/Csa2G361570/Csa2G382720/Csa3G116710/Csa5G642720/Csa6G512900/Csa3G128910/Csa4G570720/Csa1G062930/Csa5G623540/Csa6G401490/Csa1G057010/Csa4G052590/Csa1G701210/Csa1G014400/Csa5G576660/Csa3G015880/Csa3G359130/Csa4G097630/Csa5G321490/Csa2G361580/Csa5G611600/Csa3G696890/Csa1G600220/Csa2G248730/Csa3G776920/Csa6G381800/Csa6G510350/Csa4G023010/Csa7G448850/Csa2G401310	33	14	Csa6G538800/Csa7G253200/Csa3G904100/Csa6G401490/Csa1G057010/Csa1G701210/Csa3G015880/Csa5G321490/Csa3G696890/Csa1G600220/Csa2G248730/Csa6G381800/Csa6G510350/Csa4G023010	19	Csa2G361570/Csa2G382720/Csa3G116710/Csa5G642720/Csa6G512900/Csa3G128910/Csa4G570720/Csa1G062930/Csa5G623540/Csa4G052590/Csa1G014400/Csa5G576660/Csa3G359130/Csa4G097630/Csa2G361580/Csa5G611600/Csa3G776920/Csa7G448850/Csa2G401310
BP	GO:0006164	purine nucleotide biosynthetic process	20/2175	56/6257	0.490547276	1	Csa3G116710/Csa6G512900/Csa3G128910/Csa4G570720/Csa1G062930/Csa5G623540/Csa1G057010/Csa4G052590/Csa1G701210/Csa1G014400/Csa5G576660/Csa3G359130/Csa4G097630/Csa2G361580/Csa5G611600/Csa3G696890/Csa6G510350/Csa4G023010/Csa7G448850/Csa2G401310	Csa3G116710/Csa6G512900/Csa3G128910/Csa4G570720/Csa1G062930/Csa5G623540/Csa1G057010/Csa4G052590/Csa1G701210/Csa1G014400/Csa5G576660/Csa3G359130/Csa4G097630/Csa2G361580/Csa5G611600/Csa3G696890/Csa6G510350/Csa4G023010/Csa7G448850/Csa2G401310	20	5	Csa1G057010/Csa1G701210/Csa3G696890/Csa6G510350/Csa4G023010	15	Csa3G116710/Csa6G512900/Csa3G128910/Csa4G570720/Csa1G062930/Csa5G623540/Csa4G052590/Csa1G014400/Csa5G576660/Csa3G359130/Csa4G097630/Csa2G361580/Csa5G611600/Csa7G448850/Csa2G401310
BP	GO:0009144	purine nucleoside triphosphate metabolic process	20/2175	56/6257	0.490547276	1	Csa3G116710/Csa6G512900/Csa3G128910/Csa1G062930/Csa5G623540/Csa4G052590/Csa1G701210/Csa1G014400/Csa5G576660/Csa3G359130/Csa4G097630/Csa5G321490/Csa2G361580/Csa5G611600/Csa3G696890/Csa1G600220/Csa3G776920/Csa6G510350/Csa4G023010/Csa7G448850	Csa3G116710/Csa6G512900/Csa3G128910/Csa1G062930/Csa5G623540/Csa4G052590/Csa1G701210/Csa1G014400/Csa5G576660/Csa3G359130/Csa4G097630/Csa5G321490/Csa2G361580/Csa5G611600/Csa3G696890/Csa1G600220/Csa3G776920/Csa6G510350/Csa4G023010/Csa7G448850	20	6	Csa1G701210/Csa5G321490/Csa3G696890/Csa1G600220/Csa6G510350/Csa4G023010	14	Csa3G116710/Csa6G512900/Csa3G128910/Csa1G062930/Csa5G623540/Csa4G052590/Csa1G014400/Csa5G576660/Csa3G359130/Csa4G097630/Csa2G361580/Csa5G611600/Csa3G776920/Csa7G448850
BP	GO:0009199	ribonucleoside triphosphate metabolic process	20/2175	56/6257	0.490547276	1	Csa3G116710/Csa6G512900/Csa3G128910/Csa1G062930/Csa5G623540/Csa4G052590/Csa1G701210/Csa1G014400/Csa5G576660/Csa3G359130/Csa4G097630/Csa5G321490/Csa2G361580/Csa5G611600/Csa3G696890/Csa1G600220/Csa3G776920/Csa6G510350/Csa4G023010/Csa7G448850	Csa3G116710/Csa6G512900/Csa3G128910/Csa1G062930/Csa5G623540/Csa4G052590/Csa1G701210/Csa1G014400/Csa5G576660/Csa3G359130/Csa4G097630/Csa5G321490/Csa2G361580/Csa5G611600/Csa3G696890/Csa1G600220/Csa3G776920/Csa6G510350/Csa4G023010/Csa7G448850	20	6	Csa1G701210/Csa5G321490/Csa3G696890/Csa1G600220/Csa6G510350/Csa4G023010	14	Csa3G116710/Csa6G512900/Csa3G128910/Csa1G062930/Csa5G623540/Csa4G052590/Csa1G014400/Csa5G576660/Csa3G359130/Csa4G097630/Csa2G361580/Csa5G611600/Csa3G776920/Csa7G448850
BP	GO:0009205	purine ribonucleoside triphosphate metabolic process	20/2175	56/6257	0.490547276	1	Csa3G116710/Csa6G512900/Csa3G128910/Csa1G062930/Csa5G623540/Csa4G052590/Csa1G701210/Csa1G014400/Csa5G576660/Csa3G359130/Csa4G097630/Csa5G321490/Csa2G361580/Csa5G611600/Csa3G696890/Csa1G600220/Csa3G776920/Csa6G510350/Csa4G023010/Csa7G448850	Csa3G116710/Csa6G512900/Csa3G128910/Csa1G062930/Csa5G623540/Csa4G052590/Csa1G701210/Csa1G014400/Csa5G576660/Csa3G359130/Csa4G097630/Csa5G321490/Csa2G361580/Csa5G611600/Csa3G696890/Csa1G600220/Csa3G776920/Csa6G510350/Csa4G023010/Csa7G448850	20	6	Csa1G701210/Csa5G321490/Csa3G696890/Csa1G600220/Csa6G510350/Csa4G023010	14	Csa3G116710/Csa6G512900/Csa3G128910/Csa1G062930/Csa5G623540/Csa4G052590/Csa1G014400/Csa5G576660/Csa3G359130/Csa4G097630/Csa2G361580/Csa5G611600/Csa3G776920/Csa7G448850
BP	GO:0009084	glutamine family amino acid biosynthetic process	5/2175	13/6257	0.492180207	1	Csa5G410730/Csa7G420690/Csa3G304140/Csa3G734910/Csa1G002130	Csa5G410730/Csa7G420690/Csa3G304140/Csa3G734910/Csa1G002130	5	2	Csa5G410730/Csa1G002130	3	Csa7G420690/Csa3G304140/Csa3G734910
BP	GO:0071804	cellular potassium ion transport	5/2175	13/6257	0.492180207	1	Csa7G395260/Csa4G107490/Csa5G220400/Csa5G602170/Csa1G057060	Csa7G395260/Csa4G107490/Csa5G220400/Csa5G602170/Csa1G057060	5	2	Csa4G107490/Csa1G057060	3	Csa7G395260/Csa5G220400/Csa5G602170
BP	GO:0071805	potassium ion transmembrane transport	5/2175	13/6257	0.492180207	1	Csa7G395260/Csa4G107490/Csa5G220400/Csa5G602170/Csa1G057060	Csa7G395260/Csa4G107490/Csa5G220400/Csa5G602170/Csa1G057060	5	2	Csa4G107490/Csa1G057060	3	Csa7G395260/Csa5G220400/Csa5G602170
BP	GO:0016053	organic acid biosynthetic process	46/2175	131/6257	0.499121089	1	Csa5G503560/Csa3G183920/Csa5G410730/Csa7G420690/Csa1G051630/Csa7G064020/Csa6G183190/Csa6G362920/Csa3G304140/Csa3G734910/Csa3G842030/Csa1G002130/Csa2G298310/Csa3G144140/Csa6G409330/Csa7G234700/Csa6G512900/Csa6G302180/Csa5G160250/Csa5G152820/Csa2G005370/Csa5G178710/Csa2G361630/Csa6G499800/Csa3G178500/Csa5G177700/Csa1G501850/Csa1G701210/Csa1G014400/Csa3G122600/Csa5G576660/Csa5G609650/Csa3G359130/Csa…	Csa5G503560/Csa3G183920/Csa5G410730/Csa7G420690/Csa1G051630/Csa7G064020/Csa6G183190/Csa6G362920/Csa3G304140/Csa3G734910/Csa3G842030/Csa1G002130/Csa2G298310/Csa3G144140/Csa6G409330/Csa7G234700/Csa6G512900/Csa6G302180/Csa5G160250/Csa5G152820/Csa2G005370/Csa5G178710/Csa2G361630/Csa6G499800/Csa3G178500/Csa5G177700/Csa1G501850/Csa1G701210/Csa1G014400/Csa3G122600/Csa5G576660/Csa5G609650/Csa3G359130/Csa…	46	19	Csa3G183920/Csa5G410730/Csa6G183190/Csa6G362920/Csa1G002130/Csa2G298310/Csa6G409330/Csa5G178710/Csa3G178500/Csa5G177700/Csa1G501850/Csa1G701210/Csa1G501840/Csa3G178490/Csa5G605020/Csa2G248730/Csa6G510350/Csa4G023010/Csa1G423010	27	Csa5G503560/Csa7G420690/Csa1G051630/Csa7G064020/Csa3G304140/Csa3G734910/Csa3G842030/Csa3G144140/Csa7G234700/Csa6G512900/Csa6G302180/Csa5G160250/Csa5G152820/Csa2G005370/Csa2G361630/Csa6G499800/Csa1G014400/Csa3G122600/Csa5G576660/Csa5G609650/Csa3G359130/Csa1G561410/Csa4G097630/Csa2G361580/Csa7G209030/Csa3G822260/Csa4G307910
BP	GO:0046394	carboxylic acid biosynthetic process	46/2175	131/6257	0.499121089	1	Csa5G503560/Csa3G183920/Csa5G410730/Csa7G420690/Csa1G051630/Csa7G064020/Csa6G183190/Csa6G362920/Csa3G304140/Csa3G734910/Csa3G842030/Csa1G002130/Csa2G298310/Csa3G144140/Csa6G409330/Csa7G234700/Csa6G512900/Csa6G302180/Csa5G160250/Csa5G152820/Csa2G005370/Csa5G178710/Csa2G361630/Csa6G499800/Csa3G178500/Csa5G177700/Csa1G501850/Csa1G701210/Csa1G014400/Csa3G122600/Csa5G576660/Csa5G609650/Csa3G359130/Csa…	Csa5G503560/Csa3G183920/Csa5G410730/Csa7G420690/Csa1G051630/Csa7G064020/Csa6G183190/Csa6G362920/Csa3G304140/Csa3G734910/Csa3G842030/Csa1G002130/Csa2G298310/Csa3G144140/Csa6G409330/Csa7G234700/Csa6G512900/Csa6G302180/Csa5G160250/Csa5G152820/Csa2G005370/Csa5G178710/Csa2G361630/Csa6G499800/Csa3G178500/Csa5G177700/Csa1G501850/Csa1G701210/Csa1G014400/Csa3G122600/Csa5G576660/Csa5G609650/Csa3G359130/Csa…	46	19	Csa3G183920/Csa5G410730/Csa6G183190/Csa6G362920/Csa1G002130/Csa2G298310/Csa6G409330/Csa5G178710/Csa3G178500/Csa5G177700/Csa1G501850/Csa1G701210/Csa1G501840/Csa3G178490/Csa5G605020/Csa2G248730/Csa6G510350/Csa4G023010/Csa1G423010	27	Csa5G503560/Csa7G420690/Csa1G051630/Csa7G064020/Csa3G304140/Csa3G734910/Csa3G842030/Csa3G144140/Csa7G234700/Csa6G512900/Csa6G302180/Csa5G160250/Csa5G152820/Csa2G005370/Csa2G361630/Csa6G499800/Csa1G014400/Csa3G122600/Csa5G576660/Csa5G609650/Csa3G359130/Csa1G561410/Csa4G097630/Csa2G361580/Csa7G209030/Csa3G822260/Csa4G307910
BP	GO:0005996	monosaccharide metabolic process	6/2175	16/6257	0.501967088	1	Csa2G034760/Csa6G182690/Csa3G893410/novel.760/Csa3G124840/Csa2G361580	Csa2G034760/Csa6G182690/Csa3G893410/-/Csa3G124840/Csa2G361580	6	2	Csa6G182690/Csa3G893410	4	Csa2G034760/novel.760/Csa3G124840/Csa2G361580
BP	GO:0009119	ribonucleoside metabolic process	6/2175	16/6257	0.501967088	1	Csa3G116710/Csa4G052590/Csa1G587400/Csa2G396220/Csa1G600220/Csa7G448850	Csa3G116710/Csa4G052590/Csa1G587400/Csa2G396220/Csa1G600220/Csa7G448850	6	2	Csa1G587400/Csa1G600220	4	Csa3G116710/Csa4G052590/Csa2G396220/Csa7G448850
BP	GO:0051130	positive regulation of cellular component organization	6/2175	16/6257	0.501967088	1	Csa4G638490/Csa1G256200/Csa4G651970/Csa6G008040/Csa1G616260/Csa2G382670	Csa4G638490/Csa1G256200/Csa4G651970/Csa6G008040/Csa1G616260/Csa2G382670	6	2	Csa6G008040/Csa2G382670	4	Csa4G638490/Csa1G256200/Csa4G651970/Csa1G616260
BP	GO:0006812	cation transport	65/2175	186/6257	0.506711586	1	Csa4G618490/Csa7G162550/Csa1G051620/Csa1G604100/Csa6G511040/Csa4G050260/Csa4G108510/Csa3G878880/Csa3G127060/Csa2G030630/Csa2G163170/Csa3G225330/Csa5G611750/Csa3G760520/Csa2G034600/Csa7G067510/Csa4G050780/Csa1G186610/Csa4G050270/Csa1G172590/Csa1G569440/Csa5G140450/Csa1G525270/Csa7G395260/Csa5G146830/Csa3G760510/Csa2G060450/Csa4G293260/Csa3G735010/Csa7G060180/Csa6G526450/Csa1G476010/Csa1G423340/Csa…	Csa4G618490/Csa7G162550/Csa1G051620/Csa1G604100/Csa6G511040/Csa4G050260/Csa4G108510/Csa3G878880/Csa3G127060/Csa2G030630/Csa2G163170/Csa3G225330/Csa5G611750/Csa3G760520/Csa2G034600/Csa7G067510/Csa4G050780/Csa1G186610/Csa4G050270/Csa1G172590/Csa1G569440/Csa5G140450/Csa1G525270/Csa7G395260/Csa5G146830/Csa3G760510/Csa2G060450/Csa4G293260/Csa3G735010/Csa7G060180/Csa6G526450/Csa1G476010/Csa1G423340/Csa…	65	30	Csa1G051620/Csa1G604100/Csa4G050260/Csa4G108510/Csa3G225330/Csa3G760520/Csa2G034600/Csa7G067510/Csa1G186610/Csa4G050270/Csa3G760510/Csa4G293260/Csa6G526450/Csa1G476010/Csa4G648020/Csa1G526830/Csa4G107490/Csa3G129750/Csa7G004130/Csa7G009750/Csa3G127810/Csa3G560240/Csa1G533480/Csa3G914040/Csa1G138280/Csa4G294410/Csa1G057060/Csa5G450650/Csa2G079120/Csa3G696890	35	Csa4G618490/Csa7G162550/Csa6G511040/Csa3G878880/Csa3G127060/Csa2G030630/Csa2G163170/Csa5G611750/Csa4G050780/Csa1G172590/Csa1G569440/Csa5G140450/Csa1G525270/Csa7G395260/Csa5G146830/Csa2G060450/Csa3G735010/Csa7G060180/Csa1G423340/Csa3G128910/Csa1G062930/Csa1G434130/Csa5G152240/Csa2G079100/Csa5G623540/Csa5G220400/Csa6G446470/Csa1G570180/Csa1G707110/Csa5G602170/Csa3G122590/Csa7G062830/Csa5G611600/Csa…
BP	GO:0042221	response to chemical	41/2175	117/6257	0.509479779	1	Csa5G598720/Csa1G024900/Csa4G045040/Csa6G092560/Csa5G534970/Csa6G358710/Csa6G141390/Csa7G043680/Csa3G696860/Csa1G047430/Csa7G044190/Csa4G045050/Csa3G866510/Csa1G536820/Csa3G595210/Csa3G777530/Csa5G611100/Csa2G049930/Csa6G518210/novel.724/Csa6G137590/Csa1G044870/Csa6G405890/Csa5G148790/Csa6G446320/Csa7G008430/Csa3G180310/Csa1G003490/Csa7G009070/Csa2G250960/Csa2G258810/Csa7G009020/Csa4G052740/Csa5G…	Csa5G598720/Csa1G024900/Csa4G045040/Csa6G092560/Csa5G534970/Csa6G358710/Csa6G141390/Csa7G043680/Csa3G696860/Csa1G047430/Csa7G044190/Csa4G045050/Csa3G866510/Csa1G536820/Csa3G595210/Csa3G777530/Csa5G611100/Csa2G049930/Csa6G518210/-/Csa6G137590/Csa1G044870/Csa6G405890/Csa5G148790/Csa6G446320/Csa7G008430/Csa3G180310/Csa1G003490/Csa7G009070/Csa2G250960/Csa2G258810/Csa7G009020/Csa4G052740/Csa5G139100/C…	41	15	Csa5G598720/Csa1G024900/Csa4G045040/Csa5G534970/Csa6G358710/Csa7G044190/Csa4G045050/Csa3G595210/Csa5G611100/Csa6G446320/Csa3G180310/Csa5G139100/Csa7G290540/Csa4G099750/Csa7G024020	26	Csa6G092560/Csa6G141390/Csa7G043680/Csa3G696860/Csa1G047430/Csa3G866510/Csa1G536820/Csa3G777530/Csa2G049930/Csa6G518210/novel.724/Csa6G137590/Csa1G044870/Csa6G405890/Csa5G148790/Csa7G008430/Csa1G003490/Csa7G009070/Csa2G250960/Csa2G258810/Csa7G009020/Csa4G052740/Csa4G631610/Csa7G008990/Csa5G141050/Csa6G088120
BP	GO:0007275	multicellular organism development	7/2175	19/6257	0.510085125	1	Csa4G499300/Csa7G368090/Csa3G808370/Csa5G456720/Csa3G185660/Csa6G486940/Csa5G623730	Csa4G499300/Csa7G368090/Csa3G808370/Csa5G456720/Csa3G185660/Csa6G486940/Csa5G623730	7	3	Csa4G499300/Csa7G368090/Csa3G808370	4	Csa5G456720/Csa3G185660/Csa6G486940/Csa5G623730
BP	GO:0032502	developmental process	7/2175	19/6257	0.510085125	1	Csa4G499300/Csa7G368090/Csa3G808370/Csa5G456720/Csa3G185660/Csa6G486940/Csa5G623730	Csa4G499300/Csa7G368090/Csa3G808370/Csa5G456720/Csa3G185660/Csa6G486940/Csa5G623730	7	3	Csa4G499300/Csa7G368090/Csa3G808370	4	Csa5G456720/Csa3G185660/Csa6G486940/Csa5G623730
BP	GO:0048522	positive regulation of cellular process	7/2175	19/6257	0.510085125	1	Csa2G382720/Csa4G638490/Csa1G256200/Csa4G651970/Csa6G008040/Csa1G616260/Csa2G382670	Csa2G382720/Csa4G638490/Csa1G256200/Csa4G651970/Csa6G008040/Csa1G616260/Csa2G382670	7	2	Csa6G008040/Csa2G382670	5	Csa2G382720/Csa4G638490/Csa1G256200/Csa4G651970/Csa1G616260
BP	GO:0048856	anatomical structure development	7/2175	19/6257	0.510085125	1	Csa4G499300/Csa7G368090/Csa3G808370/Csa5G456720/Csa3G185660/Csa6G486940/Csa5G623730	Csa4G499300/Csa7G368090/Csa3G808370/Csa5G456720/Csa3G185660/Csa6G486940/Csa5G623730	7	3	Csa4G499300/Csa7G368090/Csa3G808370	4	Csa5G456720/Csa3G185660/Csa6G486940/Csa5G623730
BP	GO:0009142	nucleoside triphosphate biosynthetic process	17/2175	48/6257	0.516329573	1	Csa3G116710/Csa6G512900/Csa3G128910/Csa1G062930/Csa5G623540/Csa4G052590/Csa1G701210/Csa1G014400/Csa5G576660/Csa3G359130/Csa4G097630/Csa2G361580/Csa5G611600/Csa3G696890/Csa6G510350/Csa4G023010/Csa7G448850	Csa3G116710/Csa6G512900/Csa3G128910/Csa1G062930/Csa5G623540/Csa4G052590/Csa1G701210/Csa1G014400/Csa5G576660/Csa3G359130/Csa4G097630/Csa2G361580/Csa5G611600/Csa3G696890/Csa6G510350/Csa4G023010/Csa7G448850	17	4	Csa1G701210/Csa3G696890/Csa6G510350/Csa4G023010	13	Csa3G116710/Csa6G512900/Csa3G128910/Csa1G062930/Csa5G623540/Csa4G052590/Csa1G014400/Csa5G576660/Csa3G359130/Csa4G097630/Csa2G361580/Csa5G611600/Csa7G448850
BP	GO:0009145	purine nucleoside triphosphate biosynthetic process	17/2175	48/6257	0.516329573	1	Csa3G116710/Csa6G512900/Csa3G128910/Csa1G062930/Csa5G623540/Csa4G052590/Csa1G701210/Csa1G014400/Csa5G576660/Csa3G359130/Csa4G097630/Csa2G361580/Csa5G611600/Csa3G696890/Csa6G510350/Csa4G023010/Csa7G448850	Csa3G116710/Csa6G512900/Csa3G128910/Csa1G062930/Csa5G623540/Csa4G052590/Csa1G701210/Csa1G014400/Csa5G576660/Csa3G359130/Csa4G097630/Csa2G361580/Csa5G611600/Csa3G696890/Csa6G510350/Csa4G023010/Csa7G448850	17	4	Csa1G701210/Csa3G696890/Csa6G510350/Csa4G023010	13	Csa3G116710/Csa6G512900/Csa3G128910/Csa1G062930/Csa5G623540/Csa4G052590/Csa1G014400/Csa5G576660/Csa3G359130/Csa4G097630/Csa2G361580/Csa5G611600/Csa7G448850
BP	GO:0009201	ribonucleoside triphosphate biosynthetic process	17/2175	48/6257	0.516329573	1	Csa3G116710/Csa6G512900/Csa3G128910/Csa1G062930/Csa5G623540/Csa4G052590/Csa1G701210/Csa1G014400/Csa5G576660/Csa3G359130/Csa4G097630/Csa2G361580/Csa5G611600/Csa3G696890/Csa6G510350/Csa4G023010/Csa7G448850	Csa3G116710/Csa6G512900/Csa3G128910/Csa1G062930/Csa5G623540/Csa4G052590/Csa1G701210/Csa1G014400/Csa5G576660/Csa3G359130/Csa4G097630/Csa2G361580/Csa5G611600/Csa3G696890/Csa6G510350/Csa4G023010/Csa7G448850	17	4	Csa1G701210/Csa3G696890/Csa6G510350/Csa4G023010	13	Csa3G116710/Csa6G512900/Csa3G128910/Csa1G062930/Csa5G623540/Csa4G052590/Csa1G014400/Csa5G576660/Csa3G359130/Csa4G097630/Csa2G361580/Csa5G611600/Csa7G448850
BP	GO:0009206	purine ribonucleoside triphosphate biosynthetic process	17/2175	48/6257	0.516329573	1	Csa3G116710/Csa6G512900/Csa3G128910/Csa1G062930/Csa5G623540/Csa4G052590/Csa1G701210/Csa1G014400/Csa5G576660/Csa3G359130/Csa4G097630/Csa2G361580/Csa5G611600/Csa3G696890/Csa6G510350/Csa4G023010/Csa7G448850	Csa3G116710/Csa6G512900/Csa3G128910/Csa1G062930/Csa5G623540/Csa4G052590/Csa1G701210/Csa1G014400/Csa5G576660/Csa3G359130/Csa4G097630/Csa2G361580/Csa5G611600/Csa3G696890/Csa6G510350/Csa4G023010/Csa7G448850	17	4	Csa1G701210/Csa3G696890/Csa6G510350/Csa4G023010	13	Csa3G116710/Csa6G512900/Csa3G128910/Csa1G062930/Csa5G623540/Csa4G052590/Csa1G014400/Csa5G576660/Csa3G359130/Csa4G097630/Csa2G361580/Csa5G611600/Csa7G448850
BP	GO:0008610	lipid biosynthetic process	36/2175	103/6257	0.521169416	1	Csa3G183920/Csa3G038200/Csa1G051630/Csa5G608060/Csa2G441240/Csa3G837550/Csa4G049620/Csa3G144140/Csa6G302180/Csa5G160250/Csa3G875420/Csa5G152820/Csa2G005370/Csa6G017060/Csa5G178710/Csa2G361630/Csa3G114510/Csa3G178500/Csa5G177700/Csa1G501850/Csa4G082310/novel.142/Csa5G430510/Csa1G277460/Csa5G609650/Csa5G155530/Csa1G501840/Csa7G017690/Csa3G113320/Csa3G178490/Csa5G605020/novel.267/Csa3G689270/Csa7G07…	Csa3G183920/Csa3G038200/Csa1G051630/Csa5G608060/Csa2G441240/Csa3G837550/Csa4G049620/Csa3G144140/Csa6G302180/Csa5G160250/Csa3G875420/Csa5G152820/Csa2G005370/Csa6G017060/Csa5G178710/Csa2G361630/Csa3G114510/Csa3G178500/Csa5G177700/Csa1G501850/Csa4G082310/-/Csa5G430510/Csa1G277460/Csa5G609650/Csa5G155530/Csa1G501840/Csa7G017690/Csa3G113320/Csa3G178490/Csa5G605020/-/Csa3G689270/Csa7G075680/Csa1G108820…	36	12	Csa3G183920/Csa5G608060/Csa5G178710/Csa3G114510/Csa3G178500/Csa5G177700/Csa1G501850/Csa4G082310/Csa1G277460/Csa1G501840/Csa3G178490/Csa5G605020	24	Csa3G038200/Csa1G051630/Csa2G441240/Csa3G837550/Csa4G049620/Csa3G144140/Csa6G302180/Csa5G160250/Csa3G875420/Csa5G152820/Csa2G005370/Csa6G017060/Csa2G361630/novel.142/Csa5G430510/Csa5G609650/Csa5G155530/Csa7G017690/Csa3G113320/novel.267/Csa3G689270/Csa7G075680/Csa1G108820/Csa4G307910
BP	GO:0072522	purine-containing compound biosynthetic process	20/2175	57/6257	0.529330429	1	Csa3G116710/Csa6G512900/Csa3G128910/Csa4G570720/Csa1G062930/Csa5G623540/Csa1G057010/Csa4G052590/Csa1G701210/Csa1G014400/Csa5G576660/Csa3G359130/Csa4G097630/Csa2G361580/Csa5G611600/Csa3G696890/Csa6G510350/Csa4G023010/Csa7G448850/Csa2G401310	Csa3G116710/Csa6G512900/Csa3G128910/Csa4G570720/Csa1G062930/Csa5G623540/Csa1G057010/Csa4G052590/Csa1G701210/Csa1G014400/Csa5G576660/Csa3G359130/Csa4G097630/Csa2G361580/Csa5G611600/Csa3G696890/Csa6G510350/Csa4G023010/Csa7G448850/Csa2G401310	20	5	Csa1G057010/Csa1G701210/Csa3G696890/Csa6G510350/Csa4G023010	15	Csa3G116710/Csa6G512900/Csa3G128910/Csa4G570720/Csa1G062930/Csa5G623540/Csa4G052590/Csa1G014400/Csa5G576660/Csa3G359130/Csa4G097630/Csa2G361580/Csa5G611600/Csa7G448850/Csa2G401310
BP	GO:0006165	nucleoside diphosphate phosphorylation	12/2175	34/6257	0.538482989	1	Csa3G116710/Csa6G512900/Csa4G052590/Csa1G701210/Csa1G014400/Csa5G576660/Csa3G359130/Csa4G097630/Csa2G361580/Csa6G510350/Csa4G023010/Csa7G448850	Csa3G116710/Csa6G512900/Csa4G052590/Csa1G701210/Csa1G014400/Csa5G576660/Csa3G359130/Csa4G097630/Csa2G361580/Csa6G510350/Csa4G023010/Csa7G448850	12	3	Csa1G701210/Csa6G510350/Csa4G023010	9	Csa3G116710/Csa6G512900/Csa4G052590/Csa1G014400/Csa5G576660/Csa3G359130/Csa4G097630/Csa2G361580/Csa7G448850
BP	GO:0046939	nucleotide phosphorylation	12/2175	34/6257	0.538482989	1	Csa3G116710/Csa6G512900/Csa4G052590/Csa1G701210/Csa1G014400/Csa5G576660/Csa3G359130/Csa4G097630/Csa2G361580/Csa6G510350/Csa4G023010/Csa7G448850	Csa3G116710/Csa6G512900/Csa4G052590/Csa1G701210/Csa1G014400/Csa5G576660/Csa3G359130/Csa4G097630/Csa2G361580/Csa6G510350/Csa4G023010/Csa7G448850	12	3	Csa1G701210/Csa6G510350/Csa4G023010	9	Csa3G116710/Csa6G512900/Csa4G052590/Csa1G014400/Csa5G576660/Csa3G359130/Csa4G097630/Csa2G361580/Csa7G448850
BP	GO:0006486	protein glycosylation	13/2175	37/6257	0.54281722	1	Csa5G522970/Csa7G043590/Csa2G418850/Csa3G169490/Csa1G351960/Csa7G073630/Csa6G152940/Csa6G355420/Csa5G598080/Csa1G423070/Csa3G219730/Csa7G024680/Csa2G382400	Csa5G522970/Csa7G043590/Csa2G418850/Csa3G169490/Csa1G351960/Csa7G073630/Csa6G152940/Csa6G355420/Csa5G598080/Csa1G423070/Csa3G219730/Csa7G024680/Csa2G382400	13	2	Csa1G351960/Csa1G423070	11	Csa5G522970/Csa7G043590/Csa2G418850/Csa3G169490/Csa7G073630/Csa6G152940/Csa6G355420/Csa5G598080/Csa3G219730/Csa7G024680/Csa2G382400
BP	GO:0043413	macromolecule glycosylation	13/2175	37/6257	0.54281722	1	Csa5G522970/Csa7G043590/Csa2G418850/Csa3G169490/Csa1G351960/Csa7G073630/Csa6G152940/Csa6G355420/Csa5G598080/Csa1G423070/Csa3G219730/Csa7G024680/Csa2G382400	Csa5G522970/Csa7G043590/Csa2G418850/Csa3G169490/Csa1G351960/Csa7G073630/Csa6G152940/Csa6G355420/Csa5G598080/Csa1G423070/Csa3G219730/Csa7G024680/Csa2G382400	13	2	Csa1G351960/Csa1G423070	11	Csa5G522970/Csa7G043590/Csa2G418850/Csa3G169490/Csa7G073630/Csa6G152940/Csa6G355420/Csa5G598080/Csa3G219730/Csa7G024680/Csa2G382400
BP	GO:0044283	small molecule biosynthetic process	55/2175	159/6257	0.548476271	1	Csa5G503560/Csa3G183920/Csa6G029440/Csa5G410730/Csa7G420690/Csa1G051630/Csa7G064020/Csa6G139790/Csa6G183190/Csa6G362920/Csa3G304140/Csa3G734910/Csa3G842030/Csa1G528590/Csa3G116710/Csa1G002130/Csa2G298310/Csa3G144140/Csa6G409330/Csa7G234700/Csa6G512900/Csa6G302180/Csa5G160250/Csa5G152820/Csa2G005370/Csa5G178710/Csa2G361630/Csa6G499800/Csa3G178500/Csa5G177700/Csa4G052590/Csa3G893410/Csa1G501850/Csa…	Csa5G503560/Csa3G183920/Csa6G029440/Csa5G410730/Csa7G420690/Csa1G051630/Csa7G064020/Csa6G139790/Csa6G183190/Csa6G362920/Csa3G304140/Csa3G734910/Csa3G842030/Csa1G528590/Csa3G116710/Csa1G002130/Csa2G298310/Csa3G144140/Csa6G409330/Csa7G234700/Csa6G512900/Csa6G302180/Csa5G160250/Csa5G152820/Csa2G005370/Csa5G178710/Csa2G361630/Csa6G499800/Csa3G178500/Csa5G177700/Csa4G052590/Csa3G893410/Csa1G501850/Csa…	55	22	Csa3G183920/Csa6G029440/Csa5G410730/Csa6G139790/Csa6G183190/Csa6G362920/Csa1G002130/Csa2G298310/Csa6G409330/Csa5G178710/Csa3G178500/Csa5G177700/Csa3G893410/Csa1G501850/Csa1G701210/Csa1G501840/Csa3G178490/Csa5G605020/Csa2G248730/Csa6G510350/Csa4G023010/Csa1G423010	33	Csa5G503560/Csa7G420690/Csa1G051630/Csa7G064020/Csa3G304140/Csa3G734910/Csa3G842030/Csa1G528590/Csa3G116710/Csa3G144140/Csa7G234700/Csa6G512900/Csa6G302180/Csa5G160250/Csa5G152820/Csa2G005370/Csa2G361630/Csa6G499800/Csa4G052590/Csa6G366300/Csa1G014400/Csa3G122600/Csa5G576660/Csa5G609650/Csa3G359130/Csa1G561410/Csa4G097630/Csa2G361580/Csa7G209030/Csa2G396220/Csa3G822260/Csa7G448850/Csa4G307910
BP	GO:0007154	cell communication	78/2175	226/6257	0.557324459	1	Csa2G009490/Csa4G331590/Csa3G044470/Csa5G623800/Csa7G045520/Csa2G326500/Csa4G017180/Csa2G020870/Csa3G910690/Csa2G382720/Csa3G777030/Csa3G099570/Csa3G110590/Csa3G129580/Csa1G269880/Csa6G212900/Csa6G188120/Csa3G180290/Csa5G648640/Csa6G052130/Csa3G750890/Csa1G267770/Csa3G595210/Csa2G350290/Csa3G118190/Csa3G733860/Csa1G039060/Csa3G734950/Csa1G461000/Csa3G822100/Csa2G021540/Csa6G312560/Csa1G070620/Csa…	Csa2G009490/Csa4G331590/Csa3G044470/Csa5G623800/Csa7G045520/Csa2G326500/Csa4G017180/Csa2G020870/Csa3G910690/Csa2G382720/Csa3G777030/Csa3G099570/Csa3G110590/Csa3G129580/Csa1G269880/Csa6G212900/Csa6G188120/Csa3G180290/Csa5G648640/Csa6G052130/Csa3G750890/Csa1G267770/Csa3G595210/Csa2G350290/Csa3G118190/Csa3G733860/Csa1G039060/Csa3G734950/Csa1G461000/Csa3G822100/Csa2G021540/Csa6G312560/Csa1G070620/Csa…	78	29	Csa2G009490/Csa5G623800/Csa2G326500/Csa4G017180/Csa3G110590/Csa6G212900/Csa3G180290/Csa3G750890/Csa3G595210/Csa3G118190/Csa1G461000/Csa6G312560/Csa7G389500/Csa6G447070/Csa6G519640/Csa5G139010/Csa4G628900/Csa1G071210/Csa2G034540/Csa3G126070/Csa3G166340/Csa7G206950/Csa2G000110/Csa3G165610/Csa3G904140/Csa1G038380/Csa3G824920/Csa3G099600/Csa6G095330	49	Csa4G331590/Csa3G044470/Csa7G045520/Csa2G020870/Csa3G910690/Csa2G382720/Csa3G777030/Csa3G099570/Csa3G129580/Csa1G269880/Csa6G188120/Csa5G648640/Csa6G052130/Csa1G267770/Csa2G350290/Csa3G733860/Csa1G039060/Csa3G734950/Csa3G822100/Csa2G021540/Csa1G070620/Csa1G006300/Csa5G647530/Csa5G550210/Csa2G058110/Csa3G850630/Csa1G305790/Csa6G123470/Csa2G205940/Csa5G550230/Csa5G647510/Csa5G152980/Csa5G434550/Csa…
BP	GO:0016567	protein ubiquitination	17/2175	49/6257	0.55778913	1	Csa6G516760/Csa3G872720/Csa5G167050/Csa6G004520/Csa1G505960/Csa4G644630/Csa1G045990/Csa2G000350/Csa6G426370/Csa5G631520/Csa6G191020/Csa3G203270/Csa2G334540/Csa3G308190/Csa6G484010/Csa3G182750/Csa5G590030	Csa6G516760/Csa3G872720/Csa5G167050/Csa6G004520/Csa1G505960/Csa4G644630/Csa1G045990/Csa2G000350/Csa6G426370/Csa5G631520/Csa6G191020/Csa3G203270/Csa2G334540/Csa3G308190/Csa6G484010/Csa3G182750/Csa5G590030	17	9	Csa6G516760/Csa6G004520/Csa1G045990/Csa6G426370/Csa3G203270/Csa3G308190/Csa6G484010/Csa3G182750/Csa5G590030	8	Csa3G872720/Csa5G167050/Csa1G505960/Csa4G644630/Csa2G000350/Csa5G631520/Csa6G191020/Csa2G334540
BP	GO:0006415	translational termination	4/2175	11/6257	0.567909911	1	Csa1G256200/Csa4G651970/Csa1G652260/Csa2G382670	Csa1G256200/Csa4G651970/Csa1G652260/Csa2G382670	4	2	Csa1G652260/Csa2G382670	2	Csa1G256200/Csa4G651970
BP	GO:0006541	glutamine metabolic process	4/2175	11/6257	0.567909911	1	Csa5G410730/Csa7G420690/Csa3G304140/Csa4G626100	Csa5G410730/Csa7G420690/Csa3G304140/Csa4G626100	4	2	Csa5G410730/Csa4G626100	2	Csa7G420690/Csa3G304140
BP	GO:0006778	porphyrin-containing compound metabolic process	4/2175	11/6257	0.567909911	1	Csa4G056670/Csa5G218840/Csa1G328400/Csa4G082410	Csa4G056670/Csa5G218840/Csa1G328400/Csa4G082410	4	4	Csa4G056670/Csa5G218840/Csa1G328400/Csa4G082410	0
BP	GO:0015074	DNA integration	4/2175	11/6257	0.567909911	1	novel.163/novel.570/novel.527/novel.473	-/-/-/-	4	0		4	novel.163/novel.570/novel.527/novel.473
BP	GO:0016485	protein processing	4/2175	11/6257	0.567909911	1	Csa3G187260/Csa2G021570/Csa5G198750/Csa1G570170	Csa3G187260/Csa2G021570/Csa5G198750/Csa1G570170	4	0		4	Csa3G187260/Csa2G021570/Csa5G198750/Csa1G570170
BP	GO:0042737	drug catabolic process	4/2175	11/6257	0.567909911	1	Csa4G088750/Csa3G002430/Csa6G507520/Csa4G017110	Csa4G088750/Csa3G002430/Csa6G507520/Csa4G017110	4	3	Csa4G088750/Csa3G002430/Csa6G507520	1	Csa4G017110
BP	GO:0006766	vitamin metabolic process	5/2175	14/6257	0.569952169	1	Csa6G029440/Csa6G139790/Csa1G528590/Csa6G409330/Csa6G366300	Csa6G029440/Csa6G139790/Csa1G528590/Csa6G409330/Csa6G366300	5	3	Csa6G029440/Csa6G139790/Csa6G409330	2	Csa1G528590/Csa6G366300
BP	GO:0006767	water-soluble vitamin metabolic process	5/2175	14/6257	0.569952169	1	Csa6G029440/Csa6G139790/Csa1G528590/Csa6G409330/Csa6G366300	Csa6G029440/Csa6G139790/Csa1G528590/Csa6G409330/Csa6G366300	5	3	Csa6G029440/Csa6G139790/Csa6G409330	2	Csa1G528590/Csa6G366300
BP	GO:0009110	vitamin biosynthetic process	5/2175	14/6257	0.569952169	1	Csa6G029440/Csa6G139790/Csa1G528590/Csa6G409330/Csa6G366300	Csa6G029440/Csa6G139790/Csa1G528590/Csa6G409330/Csa6G366300	5	3	Csa6G029440/Csa6G139790/Csa6G409330	2	Csa1G528590/Csa6G366300
BP	GO:0032268	regulation of cellular protein metabolic process	5/2175	14/6257	0.569952169	1	Csa1G256200/Csa6G108560/Csa4G651970/Csa6G078670/Csa2G382670	Csa1G256200/Csa6G108560/Csa4G651970/Csa6G078670/Csa2G382670	5	1	Csa2G382670	4	Csa1G256200/Csa6G108560/Csa4G651970/Csa6G078670
BP	GO:0042364	water-soluble vitamin biosynthetic process	5/2175	14/6257	0.569952169	1	Csa6G029440/Csa6G139790/Csa1G528590/Csa6G409330/Csa6G366300	Csa6G029440/Csa6G139790/Csa1G528590/Csa6G409330/Csa6G366300	5	3	Csa6G029440/Csa6G139790/Csa6G409330	2	Csa1G528590/Csa6G366300
BP	GO:0044272	sulfur compound biosynthetic process	5/2175	14/6257	0.569952169	1	Csa6G446510/Csa3G842030/Csa1G528590/Csa2G298310/Csa3G822260	Csa6G446510/Csa3G842030/Csa1G528590/Csa2G298310/Csa3G822260	5	2	Csa6G446510/Csa2G298310	3	Csa3G842030/Csa1G528590/Csa3G822260
BP	GO:0065009	regulation of molecular function	5/2175	14/6257	0.569952169	1	Csa6G108560/Csa3G844870/Csa6G078670/Csa6G418910/Csa7G037630	Csa6G108560/Csa3G844870/Csa6G078670/Csa6G418910/Csa7G037630	5	1	Csa3G844870	4	Csa6G108560/Csa6G078670/Csa6G418910/Csa7G037630
BP	GO:0009064	glutamine family amino acid metabolic process	6/2175	17/6257	0.572275983	1	Csa5G410730/Csa7G420690/Csa3G304140/Csa3G734910/Csa1G002130/Csa4G626100	Csa5G410730/Csa7G420690/Csa3G304140/Csa3G734910/Csa1G002130/Csa4G626100	6	3	Csa5G410730/Csa1G002130/Csa4G626100	3	Csa7G420690/Csa3G304140/Csa3G734910
BP	GO:0006720	isoprenoid metabolic process	7/2175	20/6257	0.574712955	1	Csa3G038200/Csa4G049620/Csa6G017060/Csa3G114510/Csa4G082310/Csa3G113320/Csa7G075680	Csa3G038200/Csa4G049620/Csa6G017060/Csa3G114510/Csa4G082310/Csa3G113320/Csa7G075680	7	2	Csa3G114510/Csa4G082310	5	Csa3G038200/Csa4G049620/Csa6G017060/Csa3G113320/Csa7G075680
BP	GO:0008299	isoprenoid biosynthetic process	7/2175	20/6257	0.574712955	1	Csa3G038200/Csa4G049620/Csa6G017060/Csa3G114510/Csa4G082310/Csa3G113320/Csa7G075680	Csa3G038200/Csa4G049620/Csa6G017060/Csa3G114510/Csa4G082310/Csa3G113320/Csa7G075680	7	2	Csa3G114510/Csa4G082310	5	Csa3G038200/Csa4G049620/Csa6G017060/Csa3G113320/Csa7G075680
BP	GO:0045454	cell redox homeostasis	29/2175	85/6257	0.590600438	1	Csa7G230940/Csa6G198280/Csa1G038320/Csa5G148770/Csa5G604150/Csa7G394610/Csa1G651650/Csa2G362500/Csa2G362490/Csa3G152090/Csa3G822190/Csa3G104920/Csa4G646150/Csa7G394580/Csa2G351650/Csa7G073610/Csa7G407520/Csa3G844860/Csa3G563270/Csa5G623750/Csa2G368970/Csa3G731030/Csa2G074080/Csa7G394080/Csa5G211540/Csa2G357300/Csa3G132010/Csa3G865340/Csa1G427520	Csa7G230940/Csa6G198280/Csa1G038320/Csa5G148770/Csa5G604150/Csa7G394610/Csa1G651650/Csa2G362500/Csa2G362490/Csa3G152090/Csa3G822190/Csa3G104920/Csa4G646150/Csa7G394580/Csa2G351650/Csa7G073610/Csa7G407520/Csa3G844860/Csa3G563270/Csa5G623750/Csa2G368970/Csa3G731030/Csa2G074080/Csa7G394080/Csa5G211540/Csa2G357300/Csa3G132010/Csa3G865340/Csa1G427520	29	11	Csa6G198280/Csa1G038320/Csa5G148770/Csa7G394610/Csa2G362500/Csa7G394580/Csa3G844860/Csa3G563270/Csa2G368970/Csa2G357300/Csa3G132010	18	Csa7G230940/Csa5G604150/Csa1G651650/Csa2G362490/Csa3G152090/Csa3G822190/Csa3G104920/Csa4G646150/Csa2G351650/Csa7G073610/Csa7G407520/Csa5G623750/Csa3G731030/Csa2G074080/Csa7G394080/Csa5G211540/Csa3G865340/Csa1G427520
BP	GO:0090407	organophosphate biosynthetic process	37/2175	109/6257	0.60739339	1	Csa6G538800/Csa7G253200/Csa3G904100/Csa5G608060/Csa6G139790/Csa2G382720/Csa3G116710/Csa6G512900/Csa3G128910/Csa4G570720/Csa1G062930/Csa5G623540/Csa1G057010/Csa4G052590/Csa1G701210/Csa1G014400/novel.142/Csa5G430510/Csa5G576660/Csa3G015880/Csa3G359130/Csa5G155530/Csa7G017690/Csa4G097630/Csa2G361580/Csa5G611600/Csa3G696890/Csa1G600220/Csa2G248730/Csa6G381800/Csa6G510350/Csa4G023010/Csa7G429610/Csa7G…	Csa6G538800/Csa7G253200/Csa3G904100/Csa5G608060/Csa6G139790/Csa2G382720/Csa3G116710/Csa6G512900/Csa3G128910/Csa4G570720/Csa1G062930/Csa5G623540/Csa1G057010/Csa4G052590/Csa1G701210/Csa1G014400/-/Csa5G430510/Csa5G576660/Csa3G015880/Csa3G359130/Csa5G155530/Csa7G017690/Csa4G097630/Csa2G361580/Csa5G611600/Csa3G696890/Csa1G600220/Csa2G248730/Csa6G381800/Csa6G510350/Csa4G023010/Csa7G429610/Csa7G075680/C…	37	14	Csa6G538800/Csa7G253200/Csa3G904100/Csa5G608060/Csa6G139790/Csa1G057010/Csa1G701210/Csa3G015880/Csa3G696890/Csa1G600220/Csa2G248730/Csa6G381800/Csa6G510350/Csa4G023010	23	Csa2G382720/Csa3G116710/Csa6G512900/Csa3G128910/Csa4G570720/Csa1G062930/Csa5G623540/Csa4G052590/Csa1G014400/novel.142/Csa5G430510/Csa5G576660/Csa3G359130/Csa5G155530/Csa7G017690/Csa4G097630/Csa2G361580/Csa5G611600/Csa7G429610/Csa7G075680/Csa1G108820/Csa7G448850/Csa2G401310
BP	GO:0019725	cellular homeostasis	29/2175	86/6257	0.620754606	1	Csa7G230940/Csa6G198280/Csa1G038320/Csa5G148770/Csa5G604150/Csa7G394610/Csa1G651650/Csa2G362500/Csa2G362490/Csa3G152090/Csa3G822190/Csa3G104920/Csa4G646150/Csa7G394580/Csa2G351650/Csa7G073610/Csa7G407520/Csa3G844860/Csa3G563270/Csa5G623750/Csa2G368970/Csa3G731030/Csa2G074080/Csa7G394080/Csa5G211540/Csa2G357300/Csa3G132010/Csa3G865340/Csa1G427520	Csa7G230940/Csa6G198280/Csa1G038320/Csa5G148770/Csa5G604150/Csa7G394610/Csa1G651650/Csa2G362500/Csa2G362490/Csa3G152090/Csa3G822190/Csa3G104920/Csa4G646150/Csa7G394580/Csa2G351650/Csa7G073610/Csa7G407520/Csa3G844860/Csa3G563270/Csa5G623750/Csa2G368970/Csa3G731030/Csa2G074080/Csa7G394080/Csa5G211540/Csa2G357300/Csa3G132010/Csa3G865340/Csa1G427520	29	11	Csa6G198280/Csa1G038320/Csa5G148770/Csa7G394610/Csa2G362500/Csa7G394580/Csa3G844860/Csa3G563270/Csa2G368970/Csa2G357300/Csa3G132010	18	Csa7G230940/Csa5G604150/Csa1G651650/Csa2G362490/Csa3G152090/Csa3G822190/Csa3G104920/Csa4G646150/Csa2G351650/Csa7G073610/Csa7G407520/Csa5G623750/Csa3G731030/Csa2G074080/Csa7G394080/Csa5G211540/Csa3G865340/Csa1G427520
BP	GO:0009100	glycoprotein metabolic process	13/2175	39/6257	0.633336814	1	Csa5G522970/Csa7G043590/Csa2G418850/Csa3G169490/Csa1G351960/Csa7G073630/Csa6G152940/Csa6G355420/Csa5G598080/Csa1G423070/Csa3G219730/Csa7G024680/Csa2G382400	Csa5G522970/Csa7G043590/Csa2G418850/Csa3G169490/Csa1G351960/Csa7G073630/Csa6G152940/Csa6G355420/Csa5G598080/Csa1G423070/Csa3G219730/Csa7G024680/Csa2G382400	13	2	Csa1G351960/Csa1G423070	11	Csa5G522970/Csa7G043590/Csa2G418850/Csa3G169490/Csa7G073630/Csa6G152940/Csa6G355420/Csa5G598080/Csa3G219730/Csa7G024680/Csa2G382400
BP	GO:0009101	glycoprotein biosynthetic process	13/2175	39/6257	0.633336814	1	Csa5G522970/Csa7G043590/Csa2G418850/Csa3G169490/Csa1G351960/Csa7G073630/Csa6G152940/Csa6G355420/Csa5G598080/Csa1G423070/Csa3G219730/Csa7G024680/Csa2G382400	Csa5G522970/Csa7G043590/Csa2G418850/Csa3G169490/Csa1G351960/Csa7G073630/Csa6G152940/Csa6G355420/Csa5G598080/Csa1G423070/Csa3G219730/Csa7G024680/Csa2G382400	13	2	Csa1G351960/Csa1G423070	11	Csa5G522970/Csa7G043590/Csa2G418850/Csa3G169490/Csa7G073630/Csa6G152940/Csa6G355420/Csa5G598080/Csa3G219730/Csa7G024680/Csa2G382400
BP	GO:0034404	nucleobase-containing small molecule biosynthetic process	13/2175	39/6257	0.633336814	1	Csa3G116710/Csa6G512900/Csa4G052590/Csa1G701210/Csa1G014400/Csa5G576660/Csa3G359130/Csa4G097630/Csa2G361580/Csa2G396220/Csa6G510350/Csa4G023010/Csa7G448850	Csa3G116710/Csa6G512900/Csa4G052590/Csa1G701210/Csa1G014400/Csa5G576660/Csa3G359130/Csa4G097630/Csa2G361580/Csa2G396220/Csa6G510350/Csa4G023010/Csa7G448850	13	3	Csa1G701210/Csa6G510350/Csa4G023010	10	Csa3G116710/Csa6G512900/Csa4G052590/Csa1G014400/Csa5G576660/Csa3G359130/Csa4G097630/Csa2G361580/Csa2G396220/Csa7G448850
BP	GO:0009124	nucleoside monophosphate biosynthetic process	16/2175	48/6257	0.635561806	1	Csa6G512900/Csa3G128910/Csa1G062930/Csa5G623540/Csa1G701210/Csa1G014400/Csa5G576660/Csa3G359130/Csa4G097630/Csa2G361580/Csa5G611600/Csa3G696890/Csa2G248730/Csa6G510350/Csa4G023010/Csa2G401310	Csa6G512900/Csa3G128910/Csa1G062930/Csa5G623540/Csa1G701210/Csa1G014400/Csa5G576660/Csa3G359130/Csa4G097630/Csa2G361580/Csa5G611600/Csa3G696890/Csa2G248730/Csa6G510350/Csa4G023010/Csa2G401310	16	5	Csa1G701210/Csa3G696890/Csa2G248730/Csa6G510350/Csa4G023010	11	Csa6G512900/Csa3G128910/Csa1G062930/Csa5G623540/Csa1G014400/Csa5G576660/Csa3G359130/Csa4G097630/Csa2G361580/Csa5G611600/Csa2G401310
BP	GO:0009123	nucleoside monophosphate metabolic process	18/2175	54/6257	0.637452929	1	Csa6G512900/Csa3G128910/Csa1G062930/Csa5G623540/Csa1G701210/Csa1G014400/Csa5G576660/Csa3G359130/Csa4G097630/Csa5G321490/Csa2G361580/Csa5G611600/Csa3G696890/Csa2G248730/Csa3G776920/Csa6G510350/Csa4G023010/Csa2G401310	Csa6G512900/Csa3G128910/Csa1G062930/Csa5G623540/Csa1G701210/Csa1G014400/Csa5G576660/Csa3G359130/Csa4G097630/Csa5G321490/Csa2G361580/Csa5G611600/Csa3G696890/Csa2G248730/Csa3G776920/Csa6G510350/Csa4G023010/Csa2G401310	18	6	Csa1G701210/Csa5G321490/Csa3G696890/Csa2G248730/Csa6G510350/Csa4G023010	12	Csa6G512900/Csa3G128910/Csa1G062930/Csa5G623540/Csa1G014400/Csa5G576660/Csa3G359130/Csa4G097630/Csa2G361580/Csa5G611600/Csa3G776920/Csa2G401310
BP	GO:0009152	purine ribonucleotide biosynthetic process	18/2175	54/6257	0.637452929	1	Csa3G116710/Csa6G512900/Csa3G128910/Csa1G062930/Csa5G623540/Csa4G052590/Csa1G701210/Csa1G014400/Csa5G576660/Csa3G359130/Csa4G097630/Csa2G361580/Csa5G611600/Csa3G696890/Csa6G510350/Csa4G023010/Csa7G448850/Csa2G401310	Csa3G116710/Csa6G512900/Csa3G128910/Csa1G062930/Csa5G623540/Csa4G052590/Csa1G701210/Csa1G014400/Csa5G576660/Csa3G359130/Csa4G097630/Csa2G361580/Csa5G611600/Csa3G696890/Csa6G510350/Csa4G023010/Csa7G448850/Csa2G401310	18	4	Csa1G701210/Csa3G696890/Csa6G510350/Csa4G023010	14	Csa3G116710/Csa6G512900/Csa3G128910/Csa1G062930/Csa5G623540/Csa4G052590/Csa1G014400/Csa5G576660/Csa3G359130/Csa4G097630/Csa2G361580/Csa5G611600/Csa7G448850/Csa2G401310
BP	GO:0009260	ribonucleotide biosynthetic process	18/2175	54/6257	0.637452929	1	Csa3G116710/Csa6G512900/Csa3G128910/Csa1G062930/Csa5G623540/Csa4G052590/Csa1G701210/Csa1G014400/Csa5G576660/Csa3G359130/Csa4G097630/Csa2G361580/Csa5G611600/Csa3G696890/Csa6G510350/Csa4G023010/Csa7G448850/Csa2G401310	Csa3G116710/Csa6G512900/Csa3G128910/Csa1G062930/Csa5G623540/Csa4G052590/Csa1G701210/Csa1G014400/Csa5G576660/Csa3G359130/Csa4G097630/Csa2G361580/Csa5G611600/Csa3G696890/Csa6G510350/Csa4G023010/Csa7G448850/Csa2G401310	18	4	Csa1G701210/Csa3G696890/Csa6G510350/Csa4G023010	14	Csa3G116710/Csa6G512900/Csa3G128910/Csa1G062930/Csa5G623540/Csa4G052590/Csa1G014400/Csa5G576660/Csa3G359130/Csa4G097630/Csa2G361580/Csa5G611600/Csa7G448850/Csa2G401310
BP	GO:0046390	ribose phosphate biosynthetic process	18/2175	54/6257	0.637452929	1	Csa3G116710/Csa6G512900/Csa3G128910/Csa1G062930/Csa5G623540/Csa4G052590/Csa1G701210/Csa1G014400/Csa5G576660/Csa3G359130/Csa4G097630/Csa2G361580/Csa5G611600/Csa3G696890/Csa6G510350/Csa4G023010/Csa7G448850/Csa2G401310	Csa3G116710/Csa6G512900/Csa3G128910/Csa1G062930/Csa5G623540/Csa4G052590/Csa1G701210/Csa1G014400/Csa5G576660/Csa3G359130/Csa4G097630/Csa2G361580/Csa5G611600/Csa3G696890/Csa6G510350/Csa4G023010/Csa7G448850/Csa2G401310	18	4	Csa1G701210/Csa3G696890/Csa6G510350/Csa4G023010	14	Csa3G116710/Csa6G512900/Csa3G128910/Csa1G062930/Csa5G623540/Csa4G052590/Csa1G014400/Csa5G576660/Csa3G359130/Csa4G097630/Csa2G361580/Csa5G611600/Csa7G448850/Csa2G401310
BP	GO:0006163	purine nucleotide metabolic process	24/2175	72/6257	0.644030718	1	Csa3G116710/Csa6G512900/Csa3G128910/Csa4G570720/Csa1G062930/Csa5G623540/Csa6G401490/Csa1G057010/Csa4G052590/Csa1G701210/Csa1G014400/Csa5G576660/Csa3G359130/Csa4G097630/Csa5G321490/Csa2G361580/Csa5G611600/Csa3G696890/Csa1G600220/Csa3G776920/Csa6G510350/Csa4G023010/Csa7G448850/Csa2G401310	Csa3G116710/Csa6G512900/Csa3G128910/Csa4G570720/Csa1G062930/Csa5G623540/Csa6G401490/Csa1G057010/Csa4G052590/Csa1G701210/Csa1G014400/Csa5G576660/Csa3G359130/Csa4G097630/Csa5G321490/Csa2G361580/Csa5G611600/Csa3G696890/Csa1G600220/Csa3G776920/Csa6G510350/Csa4G023010/Csa7G448850/Csa2G401310	24	8	Csa6G401490/Csa1G057010/Csa1G701210/Csa5G321490/Csa3G696890/Csa1G600220/Csa6G510350/Csa4G023010	16	Csa3G116710/Csa6G512900/Csa3G128910/Csa4G570720/Csa1G062930/Csa5G623540/Csa4G052590/Csa1G014400/Csa5G576660/Csa3G359130/Csa4G097630/Csa2G361580/Csa5G611600/Csa3G776920/Csa7G448850/Csa2G401310
BP	GO:0006979	response to oxidative stress	24/2175	72/6257	0.644030718	1	Csa4G285740/Csa6G504560/Csa6G495000/Csa4G285730/Csa5G608020/Csa4G026850/novel.738/Csa7G049140/Csa4G286310/Csa5G262770/Csa7G061710/Csa1G586250/Csa4G285770/Csa7G011830/Csa6G445010/Csa4G045010/Csa6G408810/Csa6G298480/Csa1G062960/Csa6G013940/Csa4G285790/Csa4G285750/Csa3G881810/Csa7G392410	Csa4G285740/Csa6G504560/Csa6G495000/Csa4G285730/Csa5G608020/Csa4G026850/-/Csa7G049140/Csa4G286310/Csa5G262770/Csa7G061710/Csa1G586250/Csa4G285770/Csa7G011830/Csa6G445010/Csa4G045010/Csa6G408810/Csa6G298480/Csa1G062960/Csa6G013940/Csa4G285790/Csa4G285750/Csa3G881810/Csa7G392410	24	9	novel.738/Csa7G049140/Csa4G286310/Csa5G262770/Csa1G586250/Csa7G011830/Csa6G298480/Csa4G285790/Csa7G392410	15	Csa4G285740/Csa6G504560/Csa6G495000/Csa4G285730/Csa5G608020/Csa4G026850/Csa7G061710/Csa4G285770/Csa6G445010/Csa4G045010/Csa6G408810/Csa1G062960/Csa6G013940/Csa4G285750/Csa3G881810
BP	GO:0044281	small molecule metabolic process	123/2175	362/6257	0.646082059	1	Csa2G420990/Csa1G050360/Csa2G009560/Csa5G503560/Csa4G377160/Csa6G538800/Csa7G253200/Csa1G575130/Csa3G183920/Csa6G029440/Csa5G383850/Csa4G028450/Csa3G904100/Csa5G410730/Csa2G252070/Csa7G420690/Csa1G051630/Csa2G361570/Csa7G064020/Csa2G034760/Csa6G139790/Csa4G025140/Csa6G183190/Csa2G382720/Csa3G213510/Csa6G362920/Csa3G304140/Csa5G160770/Csa5G590070/Csa3G734910/Csa3G842030/Csa4G088750/Csa2G381870/Csa…	Csa2G420990/Csa1G050360/Csa2G009560/Csa5G503560/Csa4G377160/Csa6G538800/Csa7G253200/Csa1G575130/Csa3G183920/Csa6G029440/Csa5G383850/Csa4G028450/Csa3G904100/Csa5G410730/Csa2G252070/Csa7G420690/Csa1G051630/Csa2G361570/Csa7G064020/Csa2G034760/Csa6G139790/Csa4G025140/Csa6G183190/Csa2G382720/Csa3G213510/Csa6G362920/Csa3G304140/Csa5G160770/Csa5G590070/Csa3G734910/Csa3G842030/Csa4G088750/Csa2G381870/Csa…	123	59	Csa2G420990/Csa1G050360/Csa2G009560/Csa4G377160/Csa6G538800/Csa7G253200/Csa1G575130/Csa3G183920/Csa6G029440/Csa4G028450/Csa3G904100/Csa5G410730/Csa2G252070/Csa6G139790/Csa4G025140/Csa6G183190/Csa3G213510/Csa6G362920/Csa4G088750/Csa2G381870/Csa4G268050/Csa7G027880/Csa1G002130/Csa6G182690/Csa3G154310/Csa2G415540/Csa2G298310/Csa6G409330/Csa3G305640/Csa3G889830/Csa7G048110/Csa6G401490/Csa5G178710/Csa…	64	Csa5G503560/Csa5G383850/Csa7G420690/Csa1G051630/Csa2G361570/Csa7G064020/Csa2G034760/Csa2G382720/Csa3G304140/Csa5G160770/Csa5G590070/Csa3G734910/Csa3G842030/Csa1G528590/Csa3G116710/Csa5G642720/Csa3G144140/Csa7G234700/Csa7G009190/Csa5G348050/Csa6G512900/Csa2G083750/Csa3G128910/Csa4G570720/Csa6G302180/Csa5G160250/Csa1G062930/Csa5G152820/Csa5G623540/Csa2G005370/Csa2G361630/Csa4G001990/Csa6G499800/Csa…
BP	GO:0006081	cellular aldehyde metabolic process	4/2175	12/6257	0.647035225	1	Csa1G050360/Csa6G139790/Csa5G642720/Csa7G075680	Csa1G050360/Csa6G139790/Csa5G642720/Csa7G075680	4	2	Csa1G050360/Csa6G139790	2	Csa5G642720/Csa7G075680
BP	GO:0006284	base-excision repair	4/2175	12/6257	0.647035225	1	Csa4G015140/Csa5G606920/Csa4G006390/Csa1G045870	Csa4G015140/Csa5G606920/Csa4G006390/Csa1G045870	4	2	Csa4G015140/Csa5G606920	2	Csa4G006390/Csa1G045870
BP	GO:0042278	purine nucleoside metabolic process	4/2175	12/6257	0.647035225	1	Csa3G116710/Csa4G052590/Csa1G600220/Csa7G448850	Csa3G116710/Csa4G052590/Csa1G600220/Csa7G448850	4	1	Csa1G600220	3	Csa3G116710/Csa4G052590/Csa7G448850
BP	GO:0046128	purine ribonucleoside metabolic process	4/2175	12/6257	0.647035225	1	Csa3G116710/Csa4G052590/Csa1G600220/Csa7G448850	Csa3G116710/Csa4G052590/Csa1G600220/Csa7G448850	4	1	Csa1G600220	3	Csa3G116710/Csa4G052590/Csa7G448850
BP	GO:0051604	protein maturation	4/2175	12/6257	0.647035225	1	Csa3G187260/Csa2G021570/Csa5G198750/Csa1G570170	Csa3G187260/Csa2G021570/Csa5G198750/Csa1G570170	4	0		4	Csa3G187260/Csa2G021570/Csa5G198750/Csa1G570170
BP	GO:1901068	guanosine-containing compound metabolic process	4/2175	12/6257	0.647035225	1	Csa3G116710/Csa4G052590/Csa1G600220/Csa7G448850	Csa3G116710/Csa4G052590/Csa1G600220/Csa7G448850	4	1	Csa1G600220	3	Csa3G116710/Csa4G052590/Csa7G448850
BP	GO:0017144	drug metabolic process	32/2175	96/6257	0.653484882	1	Csa6G029440/Csa2G036680/Csa6G139790/Csa6G446510/Csa4G088750/Csa1G528590/Csa6G512900/Csa3G128910/Csa1G062930/Csa5G623540/Csa7G048110/Csa4G001990/Csa6G366300/Csa1G701210/Csa1G014400/Csa3G002430/Csa5G576660/Csa3G359130/Csa6G507520/Csa1G561410/Csa4G097630/Csa5G321490/Csa2G361580/Csa5G611600/Csa5G577360/Csa3G696890/Csa2G248730/Csa3G776920/Csa6G510350/Csa4G017110/Csa4G023010/Csa1G423010	Csa6G029440/Csa2G036680/Csa6G139790/Csa6G446510/Csa4G088750/Csa1G528590/Csa6G512900/Csa3G128910/Csa1G062930/Csa5G623540/Csa7G048110/Csa4G001990/Csa6G366300/Csa1G701210/Csa1G014400/Csa3G002430/Csa5G576660/Csa3G359130/Csa6G507520/Csa1G561410/Csa4G097630/Csa5G321490/Csa2G361580/Csa5G611600/Csa5G577360/Csa3G696890/Csa2G248730/Csa3G776920/Csa6G510350/Csa4G017110/Csa4G023010/Csa1G423010	32	14	Csa6G029440/Csa6G139790/Csa6G446510/Csa4G088750/Csa7G048110/Csa1G701210/Csa3G002430/Csa6G507520/Csa5G321490/Csa3G696890/Csa2G248730/Csa6G510350/Csa4G023010/Csa1G423010	18	Csa2G036680/Csa1G528590/Csa6G512900/Csa3G128910/Csa1G062930/Csa5G623540/Csa4G001990/Csa6G366300/Csa1G014400/Csa5G576660/Csa3G359130/Csa1G561410/Csa4G097630/Csa2G361580/Csa5G611600/Csa5G577360/Csa3G776920/Csa4G017110
BP	GO:0006928	movement of cell or subcellular component	16/2175	49/6257	0.67326977	1	Csa7G446860/Csa3G777560/Csa7G004700/Csa6G499030/Csa1G573710/Csa4G047870/Csa1G065980/Csa3G062600/Csa1G568560/Csa2G237130/Csa1G240580/Csa3G816090/Csa3G734250/Csa2G368870/Csa4G064090/Csa2G365120	Csa7G446860/Csa3G777560/Csa7G004700/Csa6G499030/Csa1G573710/Csa4G047870/Csa1G065980/Csa3G062600/Csa1G568560/Csa2G237130/Csa1G240580/Csa3G816090/Csa3G734250/Csa2G368870/Csa4G064090/Csa2G365120	16	5	Csa6G499030/Csa1G065980/Csa3G816090/Csa3G734250/Csa2G365120	11	Csa7G446860/Csa3G777560/Csa7G004700/Csa1G573710/Csa4G047870/Csa3G062600/Csa1G568560/Csa2G237130/Csa1G240580/Csa2G368870/Csa4G064090
BP	GO:0007018	microtubule-based movement	16/2175	49/6257	0.67326977	1	Csa7G446860/Csa3G777560/Csa7G004700/Csa6G499030/Csa1G573710/Csa4G047870/Csa1G065980/Csa3G062600/Csa1G568560/Csa2G237130/Csa1G240580/Csa3G816090/Csa3G734250/Csa2G368870/Csa4G064090/Csa2G365120	Csa7G446860/Csa3G777560/Csa7G004700/Csa6G499030/Csa1G573710/Csa4G047870/Csa1G065980/Csa3G062600/Csa1G568560/Csa2G237130/Csa1G240580/Csa3G816090/Csa3G734250/Csa2G368870/Csa4G064090/Csa2G365120	16	5	Csa6G499030/Csa1G065980/Csa3G816090/Csa3G734250/Csa2G365120	11	Csa7G446860/Csa3G777560/Csa7G004700/Csa1G573710/Csa4G047870/Csa3G062600/Csa1G568560/Csa2G237130/Csa1G240580/Csa2G368870/Csa4G064090
BP	GO:0015672	monovalent inorganic cation transport	16/2175	49/6257	0.67326977	1	Csa3G878880/Csa7G067510/Csa1G186610/Csa7G395260/Csa3G128910/Csa4G107490/Csa1G062930/Csa5G623540/Csa5G220400/Csa7G004130/Csa3G560240/Csa5G602170/Csa3G122590/Csa1G057060/Csa5G611600/Csa3G696890	Csa3G878880/Csa7G067510/Csa1G186610/Csa7G395260/Csa3G128910/Csa4G107490/Csa1G062930/Csa5G623540/Csa5G220400/Csa7G004130/Csa3G560240/Csa5G602170/Csa3G122590/Csa1G057060/Csa5G611600/Csa3G696890	16	7	Csa7G067510/Csa1G186610/Csa4G107490/Csa7G004130/Csa3G560240/Csa1G057060/Csa3G696890	9	Csa3G878880/Csa7G395260/Csa3G128910/Csa1G062930/Csa5G623540/Csa5G220400/Csa5G602170/Csa3G122590/Csa5G611600
BP	GO:0072521	purine-containing compound metabolic process	24/2175	73/6257	0.674909264	1	Csa3G116710/Csa6G512900/Csa3G128910/Csa4G570720/Csa1G062930/Csa5G623540/Csa6G401490/Csa1G057010/Csa4G052590/Csa1G701210/Csa1G014400/Csa5G576660/Csa3G359130/Csa4G097630/Csa5G321490/Csa2G361580/Csa5G611600/Csa3G696890/Csa1G600220/Csa3G776920/Csa6G510350/Csa4G023010/Csa7G448850/Csa2G401310	Csa3G116710/Csa6G512900/Csa3G128910/Csa4G570720/Csa1G062930/Csa5G623540/Csa6G401490/Csa1G057010/Csa4G052590/Csa1G701210/Csa1G014400/Csa5G576660/Csa3G359130/Csa4G097630/Csa5G321490/Csa2G361580/Csa5G611600/Csa3G696890/Csa1G600220/Csa3G776920/Csa6G510350/Csa4G023010/Csa7G448850/Csa2G401310	24	8	Csa6G401490/Csa1G057010/Csa1G701210/Csa5G321490/Csa3G696890/Csa1G600220/Csa6G510350/Csa4G023010	16	Csa3G116710/Csa6G512900/Csa3G128910/Csa4G570720/Csa1G062930/Csa5G623540/Csa4G052590/Csa1G014400/Csa5G576660/Csa3G359130/Csa4G097630/Csa2G361580/Csa5G611600/Csa3G776920/Csa7G448850/Csa2G401310
BP	GO:0042545	cell wall modification	13/2175	40/6257	0.674964727	1	Csa3G088980/Csa5G568300/Csa5G139430/Csa3G126790/Csa7G343870/Csa3G126810/Csa2G302140/Csa7G405820/Csa7G447990/Csa4G043950/Csa3G890080/Csa7G414390/Csa1G575010	Csa3G088980/Csa5G568300/Csa5G139430/Csa3G126790/Csa7G343870/Csa3G126810/Csa2G302140/Csa7G405820/Csa7G447990/Csa4G043950/Csa3G890080/Csa7G414390/Csa1G575010	13	6	Csa3G088980/Csa3G126790/Csa3G126810/Csa7G447990/Csa4G043950/Csa1G575010	7	Csa5G568300/Csa5G139430/Csa7G343870/Csa2G302140/Csa7G405820/Csa3G890080/Csa7G414390
BP	GO:0042592	homeostatic process	29/2175	88/6257	0.677963159	1	Csa7G230940/Csa6G198280/Csa1G038320/Csa5G148770/Csa5G604150/Csa7G394610/Csa1G651650/Csa2G362500/Csa2G362490/Csa3G152090/Csa3G822190/Csa3G104920/Csa4G646150/Csa7G394580/Csa2G351650/Csa7G073610/Csa7G407520/Csa3G844860/Csa3G563270/Csa5G623750/Csa2G368970/Csa3G731030/Csa2G074080/Csa7G394080/Csa5G211540/Csa2G357300/Csa3G132010/Csa3G865340/Csa1G427520	Csa7G230940/Csa6G198280/Csa1G038320/Csa5G148770/Csa5G604150/Csa7G394610/Csa1G651650/Csa2G362500/Csa2G362490/Csa3G152090/Csa3G822190/Csa3G104920/Csa4G646150/Csa7G394580/Csa2G351650/Csa7G073610/Csa7G407520/Csa3G844860/Csa3G563270/Csa5G623750/Csa2G368970/Csa3G731030/Csa2G074080/Csa7G394080/Csa5G211540/Csa2G357300/Csa3G132010/Csa3G865340/Csa1G427520	29	11	Csa6G198280/Csa1G038320/Csa5G148770/Csa7G394610/Csa2G362500/Csa7G394580/Csa3G844860/Csa3G563270/Csa2G368970/Csa2G357300/Csa3G132010	18	Csa7G230940/Csa5G604150/Csa1G651650/Csa2G362490/Csa3G152090/Csa3G822190/Csa3G104920/Csa4G646150/Csa2G351650/Csa7G073610/Csa7G407520/Csa5G623750/Csa3G731030/Csa2G074080/Csa7G394080/Csa5G211540/Csa3G865340/Csa1G427520
BP	GO:0051246	regulation of protein metabolic process	5/2175	16/6257	0.704178062	1	Csa1G256200/Csa6G108560/Csa4G651970/Csa6G078670/Csa2G382670	Csa1G256200/Csa6G108560/Csa4G651970/Csa6G078670/Csa2G382670	5	1	Csa2G382670	4	Csa1G256200/Csa6G108560/Csa4G651970/Csa6G078670
BP	GO:0034220	ion transmembrane transport	22/2175	68/6257	0.704637945	1	Csa6G405310/Csa1G630310/Csa1G056920/Csa3G878880/Csa2G034600/Csa4G187820/Csa7G395260/Csa6G104080/Csa3G128910/Csa1G526830/Csa4G107490/Csa1G062930/Csa5G623540/Csa5G220400/Csa7G004130/Csa3G560240/Csa5G602170/Csa1G057060/Csa1G195220/Csa5G611600/Csa3G696890/Csa1G600790	Csa6G405310/Csa1G630310/Csa1G056920/Csa3G878880/Csa2G034600/Csa4G187820/Csa7G395260/Csa6G104080/Csa3G128910/Csa1G526830/Csa4G107490/Csa1G062930/Csa5G623540/Csa5G220400/Csa7G004130/Csa3G560240/Csa5G602170/Csa1G057060/Csa1G195220/Csa5G611600/Csa3G696890/Csa1G600790	22	9	Csa2G034600/Csa4G187820/Csa1G526830/Csa4G107490/Csa7G004130/Csa3G560240/Csa1G057060/Csa3G696890/Csa1G600790	13	Csa6G405310/Csa1G630310/Csa1G056920/Csa3G878880/Csa7G395260/Csa6G104080/Csa3G128910/Csa1G062930/Csa5G623540/Csa5G220400/Csa5G602170/Csa1G195220/Csa5G611600
BP	GO:0009126	purine nucleoside monophosphate metabolic process	17/2175	53/6257	0.70759384	1	Csa6G512900/Csa3G128910/Csa1G062930/Csa5G623540/Csa1G701210/Csa1G014400/Csa5G576660/Csa3G359130/Csa4G097630/Csa5G321490/Csa2G361580/Csa5G611600/Csa3G696890/Csa3G776920/Csa6G510350/Csa4G023010/Csa2G401310	Csa6G512900/Csa3G128910/Csa1G062930/Csa5G623540/Csa1G701210/Csa1G014400/Csa5G576660/Csa3G359130/Csa4G097630/Csa5G321490/Csa2G361580/Csa5G611600/Csa3G696890/Csa3G776920/Csa6G510350/Csa4G023010/Csa2G401310	17	5	Csa1G701210/Csa5G321490/Csa3G696890/Csa6G510350/Csa4G023010	12	Csa6G512900/Csa3G128910/Csa1G062930/Csa5G623540/Csa1G014400/Csa5G576660/Csa3G359130/Csa4G097630/Csa2G361580/Csa5G611600/Csa3G776920/Csa2G401310
BP	GO:0009161	ribonucleoside monophosphate metabolic process	17/2175	53/6257	0.70759384	1	Csa6G512900/Csa3G128910/Csa1G062930/Csa5G623540/Csa1G701210/Csa1G014400/Csa5G576660/Csa3G359130/Csa4G097630/Csa5G321490/Csa2G361580/Csa5G611600/Csa3G696890/Csa3G776920/Csa6G510350/Csa4G023010/Csa2G401310	Csa6G512900/Csa3G128910/Csa1G062930/Csa5G623540/Csa1G701210/Csa1G014400/Csa5G576660/Csa3G359130/Csa4G097630/Csa5G321490/Csa2G361580/Csa5G611600/Csa3G696890/Csa3G776920/Csa6G510350/Csa4G023010/Csa2G401310	17	5	Csa1G701210/Csa5G321490/Csa3G696890/Csa6G510350/Csa4G023010	12	Csa6G512900/Csa3G128910/Csa1G062930/Csa5G623540/Csa1G014400/Csa5G576660/Csa3G359130/Csa4G097630/Csa2G361580/Csa5G611600/Csa3G776920/Csa2G401310
BP	GO:0009167	purine ribonucleoside monophosphate metabolic process	17/2175	53/6257	0.70759384	1	Csa6G512900/Csa3G128910/Csa1G062930/Csa5G623540/Csa1G701210/Csa1G014400/Csa5G576660/Csa3G359130/Csa4G097630/Csa5G321490/Csa2G361580/Csa5G611600/Csa3G696890/Csa3G776920/Csa6G510350/Csa4G023010/Csa2G401310	Csa6G512900/Csa3G128910/Csa1G062930/Csa5G623540/Csa1G701210/Csa1G014400/Csa5G576660/Csa3G359130/Csa4G097630/Csa5G321490/Csa2G361580/Csa5G611600/Csa3G696890/Csa3G776920/Csa6G510350/Csa4G023010/Csa2G401310	17	5	Csa1G701210/Csa5G321490/Csa3G696890/Csa6G510350/Csa4G023010	12	Csa6G512900/Csa3G128910/Csa1G062930/Csa5G623540/Csa1G014400/Csa5G576660/Csa3G359130/Csa4G097630/Csa2G361580/Csa5G611600/Csa3G776920/Csa2G401310
BP	GO:0032501	multicellular organismal process	17/2175	53/6257	0.70759384	1	Csa4G499300/Csa7G368090/Csa7G045520/Csa3G099570/Csa6G052130/Csa3G750890/Csa3G733860/Csa1G070620/Csa3G808370/Csa5G550210/Csa3G850630/Csa5G456720/Csa5G550230/Csa1G071210/Csa3G185660/Csa6G486940/Csa5G623730	Csa4G499300/Csa7G368090/Csa7G045520/Csa3G099570/Csa6G052130/Csa3G750890/Csa3G733860/Csa1G070620/Csa3G808370/Csa5G550210/Csa3G850630/Csa5G456720/Csa5G550230/Csa1G071210/Csa3G185660/Csa6G486940/Csa5G623730	17	5	Csa4G499300/Csa7G368090/Csa3G750890/Csa3G808370/Csa1G071210	12	Csa7G045520/Csa3G099570/Csa6G052130/Csa3G733860/Csa1G070620/Csa5G550210/Csa3G850630/Csa5G456720/Csa5G550230/Csa3G185660/Csa6G486940/Csa5G623730
BP	GO:0046034	ATP metabolic process	16/2175	50/6257	0.708714063	1	Csa6G512900/Csa3G128910/Csa1G062930/Csa5G623540/Csa1G701210/Csa1G014400/Csa5G576660/Csa3G359130/Csa4G097630/Csa5G321490/Csa2G361580/Csa5G611600/Csa3G696890/Csa3G776920/Csa6G510350/Csa4G023010	Csa6G512900/Csa3G128910/Csa1G062930/Csa5G623540/Csa1G701210/Csa1G014400/Csa5G576660/Csa3G359130/Csa4G097630/Csa5G321490/Csa2G361580/Csa5G611600/Csa3G696890/Csa3G776920/Csa6G510350/Csa4G023010	16	5	Csa1G701210/Csa5G321490/Csa3G696890/Csa6G510350/Csa4G023010	11	Csa6G512900/Csa3G128910/Csa1G062930/Csa5G623540/Csa1G014400/Csa5G576660/Csa3G359130/Csa4G097630/Csa2G361580/Csa5G611600/Csa3G776920
BP	GO:0009127	purine nucleoside monophosphate biosynthetic process	15/2175	47/6257	0.710081952	1	Csa6G512900/Csa3G128910/Csa1G062930/Csa5G623540/Csa1G701210/Csa1G014400/Csa5G576660/Csa3G359130/Csa4G097630/Csa2G361580/Csa5G611600/Csa3G696890/Csa6G510350/Csa4G023010/Csa2G401310	Csa6G512900/Csa3G128910/Csa1G062930/Csa5G623540/Csa1G701210/Csa1G014400/Csa5G576660/Csa3G359130/Csa4G097630/Csa2G361580/Csa5G611600/Csa3G696890/Csa6G510350/Csa4G023010/Csa2G401310	15	4	Csa1G701210/Csa3G696890/Csa6G510350/Csa4G023010	11	Csa6G512900/Csa3G128910/Csa1G062930/Csa5G623540/Csa1G014400/Csa5G576660/Csa3G359130/Csa4G097630/Csa2G361580/Csa5G611600/Csa2G401310
BP	GO:0009156	ribonucleoside monophosphate biosynthetic process	15/2175	47/6257	0.710081952	1	Csa6G512900/Csa3G128910/Csa1G062930/Csa5G623540/Csa1G701210/Csa1G014400/Csa5G576660/Csa3G359130/Csa4G097630/Csa2G361580/Csa5G611600/Csa3G696890/Csa6G510350/Csa4G023010/Csa2G401310	Csa6G512900/Csa3G128910/Csa1G062930/Csa5G623540/Csa1G701210/Csa1G014400/Csa5G576660/Csa3G359130/Csa4G097630/Csa2G361580/Csa5G611600/Csa3G696890/Csa6G510350/Csa4G023010/Csa2G401310	15	4	Csa1G701210/Csa3G696890/Csa6G510350/Csa4G023010	11	Csa6G512900/Csa3G128910/Csa1G062930/Csa5G623540/Csa1G014400/Csa5G576660/Csa3G359130/Csa4G097630/Csa2G361580/Csa5G611600/Csa2G401310
BP	GO:0009168	purine ribonucleoside monophosphate biosynthetic process	15/2175	47/6257	0.710081952	1	Csa6G512900/Csa3G128910/Csa1G062930/Csa5G623540/Csa1G701210/Csa1G014400/Csa5G576660/Csa3G359130/Csa4G097630/Csa2G361580/Csa5G611600/Csa3G696890/Csa6G510350/Csa4G023010/Csa2G401310	Csa6G512900/Csa3G128910/Csa1G062930/Csa5G623540/Csa1G701210/Csa1G014400/Csa5G576660/Csa3G359130/Csa4G097630/Csa2G361580/Csa5G611600/Csa3G696890/Csa6G510350/Csa4G023010/Csa2G401310	15	4	Csa1G701210/Csa3G696890/Csa6G510350/Csa4G023010	11	Csa6G512900/Csa3G128910/Csa1G062930/Csa5G623540/Csa1G014400/Csa5G576660/Csa3G359130/Csa4G097630/Csa2G361580/Csa5G611600/Csa2G401310
BP	GO:0006754	ATP biosynthetic process	14/2175	44/6257	0.711742622	1	Csa6G512900/Csa3G128910/Csa1G062930/Csa5G623540/Csa1G701210/Csa1G014400/Csa5G576660/Csa3G359130/Csa4G097630/Csa2G361580/Csa5G611600/Csa3G696890/Csa6G510350/Csa4G023010	Csa6G512900/Csa3G128910/Csa1G062930/Csa5G623540/Csa1G701210/Csa1G014400/Csa5G576660/Csa3G359130/Csa4G097630/Csa2G361580/Csa5G611600/Csa3G696890/Csa6G510350/Csa4G023010	14	4	Csa1G701210/Csa3G696890/Csa6G510350/Csa4G023010	10	Csa6G512900/Csa3G128910/Csa1G062930/Csa5G623540/Csa1G014400/Csa5G576660/Csa3G359130/Csa4G097630/Csa2G361580/Csa5G611600
BP	GO:1901607	alpha-amino acid biosynthetic process	13/2175	41/6257	0.713752657	1	Csa5G410730/Csa7G420690/Csa6G183190/Csa6G362920/Csa3G304140/Csa3G734910/Csa3G842030/Csa1G002130/Csa2G298310/Csa7G234700/Csa7G209030/Csa2G248730/Csa3G822260	Csa5G410730/Csa7G420690/Csa6G183190/Csa6G362920/Csa3G304140/Csa3G734910/Csa3G842030/Csa1G002130/Csa2G298310/Csa7G234700/Csa7G209030/Csa2G248730/Csa3G822260	13	6	Csa5G410730/Csa6G183190/Csa6G362920/Csa1G002130/Csa2G298310/Csa2G248730	7	Csa7G420690/Csa3G304140/Csa3G734910/Csa3G842030/Csa7G234700/Csa7G209030/Csa3G822260
BP	GO:0006576	cellular biogenic amine metabolic process	4/2175	13/6257	0.715859677	1	Csa2G036680/Csa1G561410/Csa1G014490/Csa1G423010	Csa2G036680/Csa1G561410/Csa1G014490/Csa1G423010	4	2	Csa1G014490/Csa1G423010	2	Csa2G036680/Csa1G561410
BP	GO:0009605	response to external stimulus	4/2175	13/6257	0.715859677	1	Csa2G034770/Csa1G461000/Csa3G166340/Csa4G338990	Csa2G034770/Csa1G461000/Csa3G166340/Csa4G338990	4	2	Csa1G461000/Csa3G166340	2	Csa2G034770/Csa4G338990
BP	GO:0015985	energy coupled proton transport, down electrochemical gradient	4/2175	13/6257	0.715859677	1	Csa3G128910/Csa1G062930/Csa5G623540/Csa3G696890	Csa3G128910/Csa1G062930/Csa5G623540/Csa3G696890	4	1	Csa3G696890	3	Csa3G128910/Csa1G062930/Csa5G623540
BP	GO:0015986	ATP synthesis coupled proton transport	4/2175	13/6257	0.715859677	1	Csa3G128910/Csa1G062930/Csa5G623540/Csa3G696890	Csa3G128910/Csa1G062930/Csa5G623540/Csa3G696890	4	1	Csa3G696890	3	Csa3G128910/Csa1G062930/Csa5G623540
BP	GO:0022411	cellular component disassembly	4/2175	13/6257	0.715859677	1	Csa1G256200/Csa4G651970/Csa1G652260/Csa2G382670	Csa1G256200/Csa4G651970/Csa1G652260/Csa2G382670	4	2	Csa1G652260/Csa2G382670	2	Csa1G256200/Csa4G651970
BP	GO:0032984	protein-containing complex disassembly	4/2175	13/6257	0.715859677	1	Csa1G256200/Csa4G651970/Csa1G652260/Csa2G382670	Csa1G256200/Csa4G651970/Csa1G652260/Csa2G382670	4	2	Csa1G652260/Csa2G382670	2	Csa1G256200/Csa4G651970
BP	GO:0043624	cellular protein complex disassembly	4/2175	13/6257	0.715859677	1	Csa1G256200/Csa4G651970/Csa1G652260/Csa2G382670	Csa1G256200/Csa4G651970/Csa1G652260/Csa2G382670	4	2	Csa1G652260/Csa2G382670	2	Csa1G256200/Csa4G651970
BP	GO:0044106	cellular amine metabolic process	4/2175	13/6257	0.715859677	1	Csa2G036680/Csa1G561410/Csa1G014490/Csa1G423010	Csa2G036680/Csa1G561410/Csa1G014490/Csa1G423010	4	2	Csa1G014490/Csa1G423010	2	Csa2G036680/Csa1G561410
BP	GO:0046434	organophosphate catabolic process	11/2175	35/6257	0.719129904	1	Csa6G512900/Csa5G457740/Csa4G340510/Csa1G701210/Csa1G014400/Csa5G576660/Csa3G359130/Csa4G097630/Csa2G361580/Csa6G510350/Csa4G023010	Csa6G512900/Csa5G457740/Csa4G340510/Csa1G701210/Csa1G014400/Csa5G576660/Csa3G359130/Csa4G097630/Csa2G361580/Csa6G510350/Csa4G023010	11	4	Csa5G457740/Csa1G701210/Csa6G510350/Csa4G023010	7	Csa6G512900/Csa4G340510/Csa1G014400/Csa5G576660/Csa3G359130/Csa4G097630/Csa2G361580
BP	GO:0006090	pyruvate metabolic process	10/2175	32/6257	0.72271299	1	Csa6G512900/Csa1G701210/Csa1G014400/Csa5G576660/Csa3G359130/Csa4G097630/Csa2G361580/Csa6G510350/Csa4G023010/Csa7G075680	Csa6G512900/Csa1G701210/Csa1G014400/Csa5G576660/Csa3G359130/Csa4G097630/Csa2G361580/Csa6G510350/Csa4G023010/Csa7G075680	10	3	Csa1G701210/Csa6G510350/Csa4G023010	7	Csa6G512900/Csa1G014400/Csa5G576660/Csa3G359130/Csa4G097630/Csa2G361580/Csa7G075680
BP	GO:0006612	protein targeting to membrane	3/2175	10/6257	0.73339349	1	Csa6G452680/Csa1G534730/Csa3G122650	Csa6G452680/Csa1G534730/Csa3G122650	3	1	Csa6G452680	2	Csa1G534730/Csa3G122650
BP	GO:0006613	cotranslational protein targeting to membrane	3/2175	10/6257	0.73339349	1	Csa6G452680/Csa1G534730/Csa3G122650	Csa6G452680/Csa1G534730/Csa3G122650	3	1	Csa6G452680	2	Csa1G534730/Csa3G122650
BP	GO:0006614	SRP-dependent cotranslational protein targeting to membrane	3/2175	10/6257	0.73339349	1	Csa6G452680/Csa1G534730/Csa3G122650	Csa6G452680/Csa1G534730/Csa3G122650	3	1	Csa6G452680	2	Csa1G534730/Csa3G122650
BP	GO:0016226	iron-sulfur cluster assembly	3/2175	10/6257	0.73339349	1	Csa6G045100/Csa3G903500/Csa3G703160	Csa6G045100/Csa3G903500/Csa3G703160	3	2	Csa6G045100/Csa3G703160	1	Csa3G903500
BP	GO:0031163	metallo-sulfur cluster assembly	3/2175	10/6257	0.73339349	1	Csa6G045100/Csa3G903500/Csa3G703160	Csa6G045100/Csa3G903500/Csa3G703160	3	2	Csa6G045100/Csa3G703160	1	Csa3G903500
BP	GO:0045047	protein targeting to ER	3/2175	10/6257	0.73339349	1	Csa6G452680/Csa1G534730/Csa3G122650	Csa6G452680/Csa1G534730/Csa3G122650	3	1	Csa6G452680	2	Csa1G534730/Csa3G122650
BP	GO:0072599	establishment of protein localization to endoplasmic reticulum	3/2175	10/6257	0.73339349	1	Csa6G452680/Csa1G534730/Csa3G122650	Csa6G452680/Csa1G534730/Csa3G122650	3	1	Csa6G452680	2	Csa1G534730/Csa3G122650
BP	GO:1901135	carbohydrate derivative metabolic process	56/2175	171/6257	0.737923876	1	Csa5G522970/Csa2G252070/Csa2G361570/Csa5G160770/Csa2G381870/Csa3G116710/Csa5G642720/Csa6G078580/Csa7G009190/Csa6G512900/Csa3G128910/Csa7G043590/Csa2G418850/Csa1G062930/Csa4G639130/Csa3G169490/Csa5G623540/Csa6G401490/Csa5G457740/Csa1G351960/Csa4G052590/Csa4G340510/Csa7G073630/Csa1G701210/Csa1G014400/Csa3G002430/Csa5G011690/Csa5G576660/Csa3G359130/Csa6G507520/Csa5G155530/Csa6G152940/Csa7G017690/Csa…	Csa5G522970/Csa2G252070/Csa2G361570/Csa5G160770/Csa2G381870/Csa3G116710/Csa5G642720/Csa6G078580/Csa7G009190/Csa6G512900/Csa3G128910/Csa7G043590/Csa2G418850/Csa1G062930/Csa4G639130/Csa3G169490/Csa5G623540/Csa6G401490/Csa5G457740/Csa1G351960/Csa4G052590/Csa4G340510/Csa7G073630/Csa1G701210/Csa1G014400/Csa3G002430/Csa5G011690/Csa5G576660/Csa3G359130/Csa6G507520/Csa5G155530/Csa6G152940/Csa7G017690/Csa…	56	18	Csa2G252070/Csa2G381870/Csa6G078580/Csa4G639130/Csa6G401490/Csa5G457740/Csa1G351960/Csa1G701210/Csa3G002430/Csa6G507520/Csa1G587400/Csa5G321490/Csa1G423070/Csa3G696890/Csa1G600220/Csa2G248730/Csa6G510350/Csa4G023010	38	Csa5G522970/Csa2G361570/Csa5G160770/Csa3G116710/Csa5G642720/Csa7G009190/Csa6G512900/Csa3G128910/Csa7G043590/Csa2G418850/Csa1G062930/Csa3G169490/Csa5G623540/Csa4G052590/Csa4G340510/Csa7G073630/Csa1G014400/Csa5G011690/Csa5G576660/Csa3G359130/Csa5G155530/Csa6G152940/Csa7G017690/Csa4G097630/Csa6G355420/Csa2G361580/Csa5G598080/Csa5G611600/Csa2G396220/Csa3G219730/Csa3G776920/Csa7G024680/Csa4G017110/Csa…
BP	GO:0045229	external encapsulating structure organization	16/2175	51/6257	0.741736341	1	Csa3G088980/Csa5G568300/Csa5G139430/Csa3G126790/Csa7G343870/Csa3G126810/Csa1G015710/Csa7G312940/Csa2G302140/Csa7G405820/Csa7G447990/Csa4G043950/Csa4G129050/Csa3G890080/Csa7G414390/Csa1G575010	Csa3G088980/Csa5G568300/Csa5G139430/Csa3G126790/Csa7G343870/Csa3G126810/Csa1G015710/Csa7G312940/Csa2G302140/Csa7G405820/Csa7G447990/Csa4G043950/Csa4G129050/Csa3G890080/Csa7G414390/Csa1G575010	16	6	Csa3G088980/Csa3G126790/Csa3G126810/Csa7G447990/Csa4G043950/Csa1G575010	10	Csa5G568300/Csa5G139430/Csa7G343870/Csa1G015710/Csa7G312940/Csa2G302140/Csa7G405820/Csa4G129050/Csa3G890080/Csa7G414390
BP	GO:0071555	cell wall organization	16/2175	51/6257	0.741736341	1	Csa3G088980/Csa5G568300/Csa5G139430/Csa3G126790/Csa7G343870/Csa3G126810/Csa1G015710/Csa7G312940/Csa2G302140/Csa7G405820/Csa7G447990/Csa4G043950/Csa4G129050/Csa3G890080/Csa7G414390/Csa1G575010	Csa3G088980/Csa5G568300/Csa5G139430/Csa3G126790/Csa7G343870/Csa3G126810/Csa1G015710/Csa7G312940/Csa2G302140/Csa7G405820/Csa7G447990/Csa4G043950/Csa4G129050/Csa3G890080/Csa7G414390/Csa1G575010	16	6	Csa3G088980/Csa3G126790/Csa3G126810/Csa7G447990/Csa4G043950/Csa1G575010	10	Csa5G568300/Csa5G139430/Csa7G343870/Csa1G015710/Csa7G312940/Csa2G302140/Csa7G405820/Csa4G129050/Csa3G890080/Csa7G414390
BP	GO:0070085	glycosylation	13/2175	42/6257	0.749517407	1	Csa5G522970/Csa7G043590/Csa2G418850/Csa3G169490/Csa1G351960/Csa7G073630/Csa6G152940/Csa6G355420/Csa5G598080/Csa1G423070/Csa3G219730/Csa7G024680/Csa2G382400	Csa5G522970/Csa7G043590/Csa2G418850/Csa3G169490/Csa1G351960/Csa7G073630/Csa6G152940/Csa6G355420/Csa5G598080/Csa1G423070/Csa3G219730/Csa7G024680/Csa2G382400	13	2	Csa1G351960/Csa1G423070	11	Csa5G522970/Csa7G043590/Csa2G418850/Csa3G169490/Csa7G073630/Csa6G152940/Csa6G355420/Csa5G598080/Csa3G219730/Csa7G024680/Csa2G382400
BP	GO:0035556	intracellular signal transduction	35/2175	109/6257	0.752449756	1	Csa5G623800/Csa2G326500/Csa4G017180/Csa3G910690/Csa3G110590/Csa3G129580/Csa6G188120/Csa3G180290/Csa1G267770/Csa2G350290/Csa1G039060/Csa3G734950/Csa3G822100/Csa6G312560/Csa7G389500/Csa5G139010/Csa1G006300/Csa1G305790/Csa4G628900/Csa2G034540/Csa5G434550/Csa1G572420/Csa3G126070/Csa4G575860/Csa2G008740/Csa7G368110/Csa7G206950/Csa1G005610/novel.774/Csa3G165610/Csa3G904140/Csa1G038380/Csa3G036490/Csa6G…	Csa5G623800/Csa2G326500/Csa4G017180/Csa3G910690/Csa3G110590/Csa3G129580/Csa6G188120/Csa3G180290/Csa1G267770/Csa2G350290/Csa1G039060/Csa3G734950/Csa3G822100/Csa6G312560/Csa7G389500/Csa5G139010/Csa1G006300/Csa1G305790/Csa4G628900/Csa2G034540/Csa5G434550/Csa1G572420/Csa3G126070/Csa4G575860/Csa2G008740/Csa7G368110/Csa7G206950/Csa1G005610/-/Csa3G165610/Csa3G904140/Csa1G038380/Csa3G036490/Csa6G095330/C…	35	16	Csa5G623800/Csa2G326500/Csa4G017180/Csa3G110590/Csa3G180290/Csa6G312560/Csa7G389500/Csa5G139010/Csa4G628900/Csa2G034540/Csa3G126070/Csa7G206950/Csa3G165610/Csa3G904140/Csa1G038380/Csa6G095330	19	Csa3G910690/Csa3G129580/Csa6G188120/Csa1G267770/Csa2G350290/Csa1G039060/Csa3G734950/Csa3G822100/Csa1G006300/Csa1G305790/Csa5G434550/Csa1G572420/Csa4G575860/Csa2G008740/Csa7G368110/Csa1G005610/novel.774/Csa3G036490/Csa6G008830
BP	GO:0006259	DNA metabolic process	45/2175	139/6257	0.752647387	1	Csa1G013800/Csa5G647410/Csa4G015140/Csa5G614640/Csa6G538780/Csa7G407650/Csa2G108700/Csa2G009300/novel.163/Csa7G064040/Csa6G486750/Csa4G188390/Csa7G407640/Csa7G004140/Csa7G343310/Csa6G522780/Csa3G113330/Csa5G167720/novel.570/Csa2G359990/Csa3G813290/Csa3G722880/Csa1G039840/Csa6G151760/Csa7G071660/Csa3G748840/Csa6G094750/Csa5G606920/Csa3G851750/Csa6G004570/novel.527/Csa4G006390/Csa6G016960/Csa5G6086…	Csa1G013800/Csa5G647410/Csa4G015140/Csa5G614640/Csa6G538780/Csa7G407650/Csa2G108700/Csa2G009300/-/Csa7G064040/Csa6G486750/Csa4G188390/Csa7G407640/Csa7G004140/Csa7G343310/Csa6G522780/Csa3G113330/Csa5G167720/-/Csa2G359990/Csa3G813290/Csa3G722880/Csa1G039840/Csa6G151760/Csa7G071660/Csa3G748840/Csa6G094750/Csa5G606920/Csa3G851750/Csa6G004570/-/Csa4G006390/Csa6G016960/Csa5G608600/Csa3G636420/Csa3G1840…	45	9	Csa4G015140/Csa7G407640/Csa3G813290/Csa7G071660/Csa5G606920/Csa5G608600/Csa4G119250/Csa5G609770/Csa7G081710	36	Csa1G013800/Csa5G647410/Csa5G614640/Csa6G538780/Csa7G407650/Csa2G108700/Csa2G009300/novel.163/Csa7G064040/Csa6G486750/Csa4G188390/Csa7G004140/Csa7G343310/Csa6G522780/Csa3G113330/Csa5G167720/novel.570/Csa2G359990/Csa3G722880/Csa1G039840/Csa6G151760/Csa3G748840/Csa6G094750/Csa3G851750/Csa6G004570/novel.527/Csa4G006390/Csa6G016960/Csa3G636420/Csa3G184000/Csa2G009510/Csa3G710740/Csa4G338990/Csa1G0458…
BP	GO:0006950	response to stress	83/2175	252/6257	0.753303247	1	Csa4G285740/novel.46/Csa4G045040/Csa6G504560/Csa4G015140/Csa6G495000/Csa4G285730/Csa5G614640/Csa3G333840/Csa2G033930/Csa5G608020/Csa3G183950/Csa6G358710/Csa5G631480/Csa4G188390/Csa6G010030/Csa7G407640/Csa3G319290/Csa7G398090/Csa4G045050/Csa3G223310/Csa2G034770/Csa4G637780/Csa4G003620/Csa4G026850/Csa3G000160/Csa4G296240/Csa7G071660/Csa3G337350/novel.738/Csa7G049140/novel.495/Csa2G070300/Csa4G28631…	Csa4G285740/-/Csa4G045040/Csa6G504560/Csa4G015140/Csa6G495000/Csa4G285730/Csa5G614640/Csa3G333840/Csa2G033930/Csa5G608020/Csa3G183950/Csa6G358710/Csa5G631480/Csa4G188390/Csa6G010030/Csa7G407640/Csa3G319290/Csa7G398090/Csa4G045050/Csa3G223310/Csa2G034770/Csa4G637780/Csa4G003620/Csa4G026850/Csa3G000160/Csa4G296240/Csa7G071660/Csa3G337350/-/Csa7G049140/-/Csa2G070300/Csa4G286310/Csa4G364040/Csa5G2627…	83	31	novel.46/Csa4G045040/Csa4G015140/Csa2G033930/Csa3G183950/Csa6G358710/Csa6G010030/Csa7G407640/Csa7G398090/Csa4G045050/Csa4G637780/Csa4G296240/Csa7G071660/novel.738/Csa7G049140/Csa2G070300/Csa4G286310/Csa4G364040/Csa5G262770/Csa1G586250/novel.47/Csa5G606920/Csa7G011830/Csa6G298480/Csa5G135340/Csa4G285790/Csa5G608600/Csa4G119250/Csa7G396480/Csa6G014820/Csa7G392410	52	Csa4G285740/Csa6G504560/Csa6G495000/Csa4G285730/Csa5G614640/Csa3G333840/Csa5G608020/Csa5G631480/Csa4G188390/Csa3G319290/Csa3G223310/Csa2G034770/Csa4G003620/Csa4G026850/Csa3G000160/Csa3G337350/novel.495/Csa7G061710/Csa2G000350/Csa3G748840/Csa3G321300/Csa1G085890/Csa6G518200/Csa1G039920/Csa3G851750/Csa4G285770/Csa3G166280/Csa6G445010/Csa6G390130/Csa4G045010/Csa6G408810/Csa3G331330/Csa2G336150/Csa1G…
BP	GO:0051716	cellular response to stimulus	85/2175	258/6257	0.754502741	1	Csa2G009490/Csa4G331590/Csa4G015140/Csa3G044470/Csa5G614640/Csa5G623800/Csa2G326500/Csa4G017180/Csa2G020870/Csa3G910690/Csa2G382720/Csa4G188390/Csa3G777030/Csa7G407640/Csa3G110590/Csa3G129580/Csa1G269880/Csa6G212900/Csa6G188120/Csa3G180290/Csa5G648640/Csa1G267770/Csa3G595210/Csa2G350290/Csa3G118190/Csa1G039060/Csa3G734950/Csa1G461000/Csa7G071660/Csa3G822100/Csa2G021540/Csa6G312560/Csa7G389500/Csa…	Csa2G009490/Csa4G331590/Csa4G015140/Csa3G044470/Csa5G614640/Csa5G623800/Csa2G326500/Csa4G017180/Csa2G020870/Csa3G910690/Csa2G382720/Csa4G188390/Csa3G777030/Csa7G407640/Csa3G110590/Csa3G129580/Csa1G269880/Csa6G212900/Csa6G188120/Csa3G180290/Csa5G648640/Csa1G267770/Csa3G595210/Csa2G350290/Csa3G118190/Csa1G039060/Csa3G734950/Csa1G461000/Csa7G071660/Csa3G822100/Csa2G021540/Csa6G312560/Csa7G389500/Csa…	85	33	Csa2G009490/Csa4G015140/Csa5G623800/Csa2G326500/Csa4G017180/Csa7G407640/Csa3G110590/Csa6G212900/Csa3G180290/Csa3G595210/Csa3G118190/Csa1G461000/Csa7G071660/Csa6G312560/Csa7G389500/Csa6G447070/Csa6G519640/Csa5G139010/Csa5G606920/Csa4G628900/Csa2G034540/Csa5G608600/Csa3G126070/Csa3G166340/Csa7G206950/Csa4G119250/Csa2G000110/Csa3G165610/Csa3G904140/Csa1G038380/Csa3G824920/Csa3G099600/Csa6G095330	52	Csa4G331590/Csa3G044470/Csa5G614640/Csa2G020870/Csa3G910690/Csa2G382720/Csa4G188390/Csa3G777030/Csa3G129580/Csa1G269880/Csa6G188120/Csa5G648640/Csa1G267770/Csa2G350290/Csa1G039060/Csa3G734950/Csa3G822100/Csa2G021540/Csa3G748840/Csa1G006300/Csa5G647530/Csa2G058110/Csa3G851750/Csa1G305790/Csa6G123470/Csa2G205940/Csa5G647510/Csa5G152980/Csa4G006390/Csa5G434550/Csa4G652020/CsaUNG031630/Csa6G016960/Cs…
BP	GO:0008033	tRNA processing	11/2175	36/6257	0.757091843	1	Csa3G150100/Csa6G476120/Csa7G290500/Csa1G555080/Csa2G428390/Csa7G392940/Csa7G447120/Csa4G083690/Csa3G126200/Csa2G396220/Csa2G000910	Csa3G150100/Csa6G476120/Csa7G290500/Csa1G555080/Csa2G428390/Csa7G392940/Csa7G447120/Csa4G083690/Csa3G126200/Csa2G396220/Csa2G000910	11	6	Csa6G476120/Csa2G428390/Csa7G447120/Csa4G083690/Csa3G126200/Csa2G000910	5	Csa3G150100/Csa7G290500/Csa1G555080/Csa7G392940/Csa2G396220
BP	GO:0030258	lipid modification	5/2175	17/6257	0.759137262	1	Csa4G028450/Csa2G415540/Csa1G072460/Csa1G185090/Csa3G851890	Csa4G028450/Csa2G415540/Csa1G072460/Csa1G185090/Csa3G851890	5	3	Csa4G028450/Csa2G415540/Csa3G851890	2	Csa1G072460/Csa1G185090
BP	GO:0070647	protein modification by small protein conjugation or removal	23/2175	73/6257	0.759397387	1	Csa6G516760/Csa3G872720/Csa5G167050/Csa6G004520/Csa1G505960/Csa4G644630/Csa1G045990/Csa2G000350/Csa6G426370/Csa5G631520/Csa6G191020/Csa4G064660/Csa3G203270/Csa2G334540/Csa3G308190/Csa3G851190/Csa3G130860/Csa6G484010/Csa2G370590/Csa3G182750/Csa3G149920/Csa5G590030/Csa2G035420	Csa6G516760/Csa3G872720/Csa5G167050/Csa6G004520/Csa1G505960/Csa4G644630/Csa1G045990/Csa2G000350/Csa6G426370/Csa5G631520/Csa6G191020/Csa4G064660/Csa3G203270/Csa2G334540/Csa3G308190/Csa3G851190/Csa3G130860/Csa6G484010/Csa2G370590/Csa3G182750/Csa3G149920/Csa5G590030/Csa2G035420	23	15	Csa6G516760/Csa6G004520/Csa1G045990/Csa6G426370/Csa4G064660/Csa3G203270/Csa3G308190/Csa3G851190/Csa3G130860/Csa6G484010/Csa2G370590/Csa3G182750/Csa3G149920/Csa5G590030/Csa2G035420	8	Csa3G872720/Csa5G167050/Csa1G505960/Csa4G644630/Csa2G000350/Csa5G631520/Csa6G191020/Csa2G334540
BP	GO:0009150	purine ribonucleotide metabolic process	22/2175	70/6257	0.760643199	1	Csa3G116710/Csa6G512900/Csa3G128910/Csa1G062930/Csa5G623540/Csa6G401490/Csa4G052590/Csa1G701210/Csa1G014400/Csa5G576660/Csa3G359130/Csa4G097630/Csa5G321490/Csa2G361580/Csa5G611600/Csa3G696890/Csa1G600220/Csa3G776920/Csa6G510350/Csa4G023010/Csa7G448850/Csa2G401310	Csa3G116710/Csa6G512900/Csa3G128910/Csa1G062930/Csa5G623540/Csa6G401490/Csa4G052590/Csa1G701210/Csa1G014400/Csa5G576660/Csa3G359130/Csa4G097630/Csa5G321490/Csa2G361580/Csa5G611600/Csa3G696890/Csa1G600220/Csa3G776920/Csa6G510350/Csa4G023010/Csa7G448850/Csa2G401310	22	7	Csa6G401490/Csa1G701210/Csa5G321490/Csa3G696890/Csa1G600220/Csa6G510350/Csa4G023010	15	Csa3G116710/Csa6G512900/Csa3G128910/Csa1G062930/Csa5G623540/Csa4G052590/Csa1G014400/Csa5G576660/Csa3G359130/Csa4G097630/Csa2G361580/Csa5G611600/Csa3G776920/Csa7G448850/Csa2G401310
BP	GO:0009259	ribonucleotide metabolic process	22/2175	70/6257	0.760643199	1	Csa3G116710/Csa6G512900/Csa3G128910/Csa1G062930/Csa5G623540/Csa6G401490/Csa4G052590/Csa1G701210/Csa1G014400/Csa5G576660/Csa3G359130/Csa4G097630/Csa5G321490/Csa2G361580/Csa5G611600/Csa3G696890/Csa1G600220/Csa3G776920/Csa6G510350/Csa4G023010/Csa7G448850/Csa2G401310	Csa3G116710/Csa6G512900/Csa3G128910/Csa1G062930/Csa5G623540/Csa6G401490/Csa4G052590/Csa1G701210/Csa1G014400/Csa5G576660/Csa3G359130/Csa4G097630/Csa5G321490/Csa2G361580/Csa5G611600/Csa3G696890/Csa1G600220/Csa3G776920/Csa6G510350/Csa4G023010/Csa7G448850/Csa2G401310	22	7	Csa6G401490/Csa1G701210/Csa5G321490/Csa3G696890/Csa1G600220/Csa6G510350/Csa4G023010	15	Csa3G116710/Csa6G512900/Csa3G128910/Csa1G062930/Csa5G623540/Csa4G052590/Csa1G014400/Csa5G576660/Csa3G359130/Csa4G097630/Csa2G361580/Csa5G611600/Csa3G776920/Csa7G448850/Csa2G401310
BP	GO:0006096	glycolytic process	9/2175	30/6257	0.76763274	1	Csa6G512900/Csa1G701210/Csa1G014400/Csa5G576660/Csa3G359130/Csa4G097630/Csa2G361580/Csa6G510350/Csa4G023010	Csa6G512900/Csa1G701210/Csa1G014400/Csa5G576660/Csa3G359130/Csa4G097630/Csa2G361580/Csa6G510350/Csa4G023010	9	3	Csa1G701210/Csa6G510350/Csa4G023010	6	Csa6G512900/Csa1G014400/Csa5G576660/Csa3G359130/Csa4G097630/Csa2G361580
BP	GO:0006757	ATP generation from ADP	9/2175	30/6257	0.76763274	1	Csa6G512900/Csa1G701210/Csa1G014400/Csa5G576660/Csa3G359130/Csa4G097630/Csa2G361580/Csa6G510350/Csa4G023010	Csa6G512900/Csa1G701210/Csa1G014400/Csa5G576660/Csa3G359130/Csa4G097630/Csa2G361580/Csa6G510350/Csa4G023010	9	3	Csa1G701210/Csa6G510350/Csa4G023010	6	Csa6G512900/Csa1G014400/Csa5G576660/Csa3G359130/Csa4G097630/Csa2G361580
BP	GO:0009135	purine nucleoside diphosphate metabolic process	9/2175	30/6257	0.76763274	1	Csa6G512900/Csa1G701210/Csa1G014400/Csa5G576660/Csa3G359130/Csa4G097630/Csa2G361580/Csa6G510350/Csa4G023010	Csa6G512900/Csa1G701210/Csa1G014400/Csa5G576660/Csa3G359130/Csa4G097630/Csa2G361580/Csa6G510350/Csa4G023010	9	3	Csa1G701210/Csa6G510350/Csa4G023010	6	Csa6G512900/Csa1G014400/Csa5G576660/Csa3G359130/Csa4G097630/Csa2G361580
BP	GO:0009179	purine ribonucleoside diphosphate metabolic process	9/2175	30/6257	0.76763274	1	Csa6G512900/Csa1G701210/Csa1G014400/Csa5G576660/Csa3G359130/Csa4G097630/Csa2G361580/Csa6G510350/Csa4G023010	Csa6G512900/Csa1G701210/Csa1G014400/Csa5G576660/Csa3G359130/Csa4G097630/Csa2G361580/Csa6G510350/Csa4G023010	9	3	Csa1G701210/Csa6G510350/Csa4G023010	6	Csa6G512900/Csa1G014400/Csa5G576660/Csa3G359130/Csa4G097630/Csa2G361580
BP	GO:0009185	ribonucleoside diphosphate metabolic process	9/2175	30/6257	0.76763274	1	Csa6G512900/Csa1G701210/Csa1G014400/Csa5G576660/Csa3G359130/Csa4G097630/Csa2G361580/Csa6G510350/Csa4G023010	Csa6G512900/Csa1G701210/Csa1G014400/Csa5G576660/Csa3G359130/Csa4G097630/Csa2G361580/Csa6G510350/Csa4G023010	9	3	Csa1G701210/Csa6G510350/Csa4G023010	6	Csa6G512900/Csa1G014400/Csa5G576660/Csa3G359130/Csa4G097630/Csa2G361580
BP	GO:0042866	pyruvate biosynthetic process	9/2175	30/6257	0.76763274	1	Csa6G512900/Csa1G701210/Csa1G014400/Csa5G576660/Csa3G359130/Csa4G097630/Csa2G361580/Csa6G510350/Csa4G023010	Csa6G512900/Csa1G701210/Csa1G014400/Csa5G576660/Csa3G359130/Csa4G097630/Csa2G361580/Csa6G510350/Csa4G023010	9	3	Csa1G701210/Csa6G510350/Csa4G023010	6	Csa6G512900/Csa1G014400/Csa5G576660/Csa3G359130/Csa4G097630/Csa2G361580
BP	GO:0046031	ADP metabolic process	9/2175	30/6257	0.76763274	1	Csa6G512900/Csa1G701210/Csa1G014400/Csa5G576660/Csa3G359130/Csa4G097630/Csa2G361580/Csa6G510350/Csa4G023010	Csa6G512900/Csa1G701210/Csa1G014400/Csa5G576660/Csa3G359130/Csa4G097630/Csa2G361580/Csa6G510350/Csa4G023010	9	3	Csa1G701210/Csa6G510350/Csa4G023010	6	Csa6G512900/Csa1G014400/Csa5G576660/Csa3G359130/Csa4G097630/Csa2G361580
BP	GO:0009056	catabolic process	46/2175	143/6257	0.771437555	1	Csa1G575130/Csa4G028450/Csa3G047820/Csa2G167190/Csa3G636400/Csa3G302120/Csa5G590070/Csa4G088750/Csa3G002630/Csa3G197940/Csa2G415540/Csa6G290910/Csa1G328400/Csa6G512900/Csa3G846020/Csa2G252040/Csa1G435830/Csa6G072990/Csa5G457740/Csa6G484560/Csa5G456720/Csa4G340510/Csa1G701210/Csa1G014400/Csa3G002430/Csa5G470570/Csa6G095850/Csa5G576660/Csa3G359130/Csa6G507520/Csa3G185660/Csa3G644860/Csa4G056530/Csa…	Csa1G575130/Csa4G028450/Csa3G047820/Csa2G167190/Csa3G636400/Csa3G302120/Csa5G590070/Csa4G088750/Csa3G002630/Csa3G197940/Csa2G415540/Csa6G290910/Csa1G328400/Csa6G512900/Csa3G846020/Csa2G252040/Csa1G435830/Csa6G072990/Csa5G457740/Csa6G484560/Csa5G456720/Csa4G340510/Csa1G701210/Csa1G014400/Csa3G002430/Csa5G470570/Csa6G095850/Csa5G576660/Csa3G359130/Csa6G507520/Csa3G185660/Csa3G644860/Csa4G056530/Csa…	46	28	Csa1G575130/Csa4G028450/Csa3G047820/Csa2G167190/Csa3G636400/Csa4G088750/Csa3G197940/Csa2G415540/Csa6G290910/Csa1G328400/Csa3G846020/Csa2G252040/Csa1G435830/Csa6G072990/Csa5G457740/Csa6G484560/Csa1G701210/Csa3G002430/Csa6G095850/Csa6G507520/Csa3G644860/Csa5G608600/Csa1G587400/Csa1G641020/Csa6G510350/Csa2G036630/Csa4G023010/Csa5G609770	18	Csa3G302120/Csa5G590070/Csa3G002630/Csa6G512900/Csa5G456720/Csa4G340510/Csa1G014400/Csa5G470570/Csa5G576660/Csa3G359130/Csa3G185660/Csa4G056530/Csa4G097630/Csa7G044880/Csa2G361580/Csa5G623730/Csa3G710740/Csa4G017110
BP	GO:0065008	regulation of biological quality	37/2175	116/6257	0.772747198	1	Csa7G230940/Csa6G198280/Csa1G038320/Csa5G148770/Csa5G604150/Csa7G394610/Csa1G651650/Csa2G362500/Csa2G362490/Csa3G823030/Csa3G152090/Csa3G822190/Csa3G104920/Csa4G646150/Csa7G394580/Csa2G351650/Csa7G073610/Csa7G407520/Csa3G844860/Csa3G894540/Csa3G563270/Csa5G623750/Csa2G368970/Csa3G731030/Csa6G520350/Csa2G074080/Csa6G008040/Csa7G394080/Csa5G211540/Csa4G343590/Csa2G362450/Csa2G357300/Csa3G132010/Csa…	Csa7G230940/Csa6G198280/Csa1G038320/Csa5G148770/Csa5G604150/Csa7G394610/Csa1G651650/Csa2G362500/Csa2G362490/Csa3G823030/Csa3G152090/Csa3G822190/Csa3G104920/Csa4G646150/Csa7G394580/Csa2G351650/Csa7G073610/Csa7G407520/Csa3G844860/Csa3G894540/Csa3G563270/Csa5G623750/Csa2G368970/Csa3G731030/Csa6G520350/Csa2G074080/Csa6G008040/Csa7G394080/Csa5G211540/Csa4G343590/Csa2G362450/Csa2G357300/Csa3G132010/Csa…	37	16	Csa6G198280/Csa1G038320/Csa5G148770/Csa7G394610/Csa2G362500/Csa3G823030/Csa7G394580/Csa3G844860/Csa3G894540/Csa3G563270/Csa2G368970/Csa6G520350/Csa6G008040/Csa2G357300/Csa3G132010/Csa2G248730	21	Csa7G230940/Csa5G604150/Csa1G651650/Csa2G362490/Csa3G152090/Csa3G822190/Csa3G104920/Csa4G646150/Csa2G351650/Csa7G073610/Csa7G407520/Csa5G623750/Csa3G731030/Csa2G074080/Csa7G394080/Csa5G211540/Csa4G343590/Csa2G362450/Csa3G865340/Csa1G427520/Csa2G368280
BP	GO:0006333	chromatin assembly or disassembly	4/2175	14/6257	0.77422268	1	Csa5G576630/Csa3G284020/Csa6G495710/Csa4G000700	Csa5G576630/Csa3G284020/Csa6G495710/Csa4G000700	4	1	Csa4G000700	3	Csa5G576630/Csa3G284020/Csa6G495710
BP	GO:0008380	RNA splicing	4/2175	14/6257	0.77422268	1	Csa5G175720/novel.64/Csa3G126200/Csa6G104100	Csa5G175720/-/Csa3G126200/Csa6G104100	4	4	Csa5G175720/novel.64/Csa3G126200/Csa6G104100	0
BP	GO:0009892	negative regulation of metabolic process	4/2175	14/6257	0.77422268	1	Csa5G182100/Csa7G323110/Csa2G009510/Csa7G234660	Csa5G182100/Csa7G323110/Csa2G009510/Csa7G234660	4	1	Csa7G234660	3	Csa5G182100/Csa7G323110/Csa2G009510
BP	GO:0010605	negative regulation of macromolecule metabolic process	4/2175	14/6257	0.77422268	1	Csa5G182100/Csa7G323110/Csa2G009510/Csa7G234660	Csa5G182100/Csa7G323110/Csa2G009510/Csa7G234660	4	1	Csa7G234660	3	Csa5G182100/Csa7G323110/Csa2G009510
BP	GO:0048519	negative regulation of biological process	7/2175	24/6257	0.782829375	1	Csa5G182100/Csa7G323110/Csa2G009510/Csa2G031130/Csa7G073750/Csa7G234660/Csa2G138190	Csa5G182100/Csa7G323110/Csa2G009510/Csa2G031130/Csa7G073750/Csa7G234660/Csa2G138190	7	2	Csa7G234660/Csa2G138190	5	Csa5G182100/Csa7G323110/Csa2G009510/Csa2G031130/Csa7G073750
BP	GO:0019752	carboxylic acid metabolic process	75/2175	231/6257	0.792176957	1	Csa2G420990/Csa1G050360/Csa2G009560/Csa5G503560/Csa3G183920/Csa4G028450/Csa5G410730/Csa7G420690/Csa1G051630/Csa7G064020/Csa4G025140/Csa6G183190/Csa3G213510/Csa6G362920/Csa3G304140/Csa3G734910/Csa3G842030/Csa4G088750/Csa4G268050/Csa7G027880/Csa1G002130/Csa3G154310/Csa2G415540/Csa2G298310/Csa3G144140/Csa6G409330/Csa7G234700/Csa5G348050/Csa6G512900/Csa2G083750/Csa6G302180/Csa5G160250/Csa3G889830/Csa…	Csa2G420990/Csa1G050360/Csa2G009560/Csa5G503560/Csa3G183920/Csa4G028450/Csa5G410730/Csa7G420690/Csa1G051630/Csa7G064020/Csa4G025140/Csa6G183190/Csa3G213510/Csa6G362920/Csa3G304140/Csa3G734910/Csa3G842030/Csa4G088750/Csa4G268050/Csa7G027880/Csa1G002130/Csa3G154310/Csa2G415540/Csa2G298310/Csa3G144140/Csa6G409330/Csa7G234700/Csa5G348050/Csa6G512900/Csa2G083750/Csa6G302180/Csa5G160250/Csa3G889830/Csa…	75	38	Csa2G420990/Csa1G050360/Csa2G009560/Csa3G183920/Csa4G028450/Csa5G410730/Csa4G025140/Csa6G183190/Csa3G213510/Csa6G362920/Csa4G088750/Csa4G268050/Csa7G027880/Csa1G002130/Csa3G154310/Csa2G415540/Csa2G298310/Csa6G409330/Csa3G889830/Csa7G048110/Csa5G178710/Csa4G025150/Csa3G178500/Csa5G177700/Csa4G626100/Csa1G501850/Csa1G701210/Csa3G876000/Csa1G501840/Csa3G178490/Csa5G605020/Csa6G513460/Csa4G000540/Csa…	37	Csa5G503560/Csa7G420690/Csa1G051630/Csa7G064020/Csa3G304140/Csa3G734910/Csa3G842030/Csa3G144140/Csa7G234700/Csa5G348050/Csa6G512900/Csa2G083750/Csa6G302180/Csa5G160250/Csa5G152820/Csa2G005370/Csa2G361630/Csa4G001990/Csa6G499800/Csa1G014400/Csa3G122600/Csa5G080780/Csa5G576660/Csa5G609650/Csa3G359130/Csa1G561410/Csa4G097630/Csa3G074470/Csa2G120970/Csa2G361580/Csa3G859690/Csa7G209030/Csa5G577360/Csa…
BP	GO:0043436	oxoacid metabolic process	77/2175	237/6257	0.792740954	1	Csa2G420990/Csa1G050360/Csa2G009560/Csa5G503560/Csa4G377160/Csa3G183920/Csa5G383850/Csa4G028450/Csa5G410730/Csa7G420690/Csa1G051630/Csa7G064020/Csa4G025140/Csa6G183190/Csa3G213510/Csa6G362920/Csa3G304140/Csa3G734910/Csa3G842030/Csa4G088750/Csa4G268050/Csa7G027880/Csa1G002130/Csa3G154310/Csa2G415540/Csa2G298310/Csa3G144140/Csa6G409330/Csa7G234700/Csa5G348050/Csa6G512900/Csa2G083750/Csa6G302180/Csa…	Csa2G420990/Csa1G050360/Csa2G009560/Csa5G503560/Csa4G377160/Csa3G183920/Csa5G383850/Csa4G028450/Csa5G410730/Csa7G420690/Csa1G051630/Csa7G064020/Csa4G025140/Csa6G183190/Csa3G213510/Csa6G362920/Csa3G304140/Csa3G734910/Csa3G842030/Csa4G088750/Csa4G268050/Csa7G027880/Csa1G002130/Csa3G154310/Csa2G415540/Csa2G298310/Csa3G144140/Csa6G409330/Csa7G234700/Csa5G348050/Csa6G512900/Csa2G083750/Csa6G302180/Csa…	77	39	Csa2G420990/Csa1G050360/Csa2G009560/Csa4G377160/Csa3G183920/Csa4G028450/Csa5G410730/Csa4G025140/Csa6G183190/Csa3G213510/Csa6G362920/Csa4G088750/Csa4G268050/Csa7G027880/Csa1G002130/Csa3G154310/Csa2G415540/Csa2G298310/Csa6G409330/Csa3G889830/Csa7G048110/Csa5G178710/Csa4G025150/Csa3G178500/Csa5G177700/Csa4G626100/Csa1G501850/Csa1G701210/Csa3G876000/Csa1G501840/Csa3G178490/Csa5G605020/Csa6G513460/Csa…	38	Csa5G503560/Csa5G383850/Csa7G420690/Csa1G051630/Csa7G064020/Csa3G304140/Csa3G734910/Csa3G842030/Csa3G144140/Csa7G234700/Csa5G348050/Csa6G512900/Csa2G083750/Csa6G302180/Csa5G160250/Csa5G152820/Csa2G005370/Csa2G361630/Csa4G001990/Csa6G499800/Csa1G014400/Csa3G122600/Csa5G080780/Csa5G576660/Csa5G609650/Csa3G359130/Csa1G561410/Csa4G097630/Csa3G074470/Csa2G120970/Csa2G361580/Csa3G859690/Csa7G209030/Csa…
BP	GO:0000375	RNA splicing, via transesterification reactions	3/2175	11/6257	0.795449833	1	Csa5G175720/novel.64/Csa6G104100	Csa5G175720/-/Csa6G104100	3	3	Csa5G175720/novel.64/Csa6G104100	0
BP	GO:0000377	RNA splicing, via transesterification reactions with bulged adenosine as nucleophile	3/2175	11/6257	0.795449833	1	Csa5G175720/novel.64/Csa6G104100	Csa5G175720/-/Csa6G104100	3	3	Csa5G175720/novel.64/Csa6G104100	0
BP	GO:0000398	mRNA splicing, via spliceosome	3/2175	11/6257	0.795449833	1	Csa5G175720/novel.64/Csa6G104100	Csa5G175720/-/Csa6G104100	3	3	Csa5G175720/novel.64/Csa6G104100	0
BP	GO:0006022	aminoglycan metabolic process	3/2175	11/6257	0.795449833	1	Csa3G002430/Csa6G507520/Csa4G017110	Csa3G002430/Csa6G507520/Csa4G017110	3	2	Csa3G002430/Csa6G507520	1	Csa4G017110
BP	GO:0006357	regulation of transcription by RNA polymerase II	3/2175	11/6257	0.795449833	1	Csa4G594450/Csa2G011430/Csa3G002880	Csa4G594450/Csa2G011430/Csa3G002880	3	2	Csa2G011430/Csa3G002880	1	Csa4G594450
BP	GO:0006400	tRNA modification	3/2175	11/6257	0.795449833	1	Csa1G555080/Csa2G396220/Csa2G000910	Csa1G555080/Csa2G396220/Csa2G000910	3	1	Csa2G000910	2	Csa1G555080/Csa2G396220
BP	GO:0009664	plant-type cell wall organization	3/2175	11/6257	0.795449833	1	Csa1G015710/Csa7G312940/Csa4G129050	Csa1G015710/Csa7G312940/Csa4G129050	3	0		3	Csa1G015710/Csa7G312940/Csa4G129050
BP	GO:0050790	regulation of catalytic activity	3/2175	11/6257	0.795449833	1	Csa6G108560/Csa3G844870/Csa6G078670	Csa6G108560/Csa3G844870/Csa6G078670	3	1	Csa3G844870	2	Csa6G108560/Csa6G078670
BP	GO:0070838	divalent metal ion transport	3/2175	11/6257	0.795449833	1	Csa3G129750/Csa7G009750/Csa3G127810	Csa3G129750/Csa7G009750/Csa3G127810	3	3	Csa3G129750/Csa7G009750/Csa3G127810	0
BP	GO:0071669	plant-type cell wall organization or biogenesis	3/2175	11/6257	0.795449833	1	Csa1G015710/Csa7G312940/Csa4G129050	Csa1G015710/Csa7G312940/Csa4G129050	3	0		3	Csa1G015710/Csa7G312940/Csa4G129050
BP	GO:0072511	divalent inorganic cation transport	3/2175	11/6257	0.795449833	1	Csa3G129750/Csa7G009750/Csa3G127810	Csa3G129750/Csa7G009750/Csa3G127810	3	3	Csa3G129750/Csa7G009750/Csa3G127810	0
BP	GO:0007049	cell cycle	10/2175	34/6257	0.797057712	1	Csa2G382720/Csa6G108560/Csa6G078670/Csa2G030020/Csa2G009510/Csa1G014450/Csa2G031130/Csa7G073750/Csa3G153150/Csa2G138190	Csa2G382720/Csa6G108560/Csa6G078670/Csa2G030020/Csa2G009510/Csa1G014450/Csa2G031130/Csa7G073750/Csa3G153150/Csa2G138190	10	2	Csa3G153150/Csa2G138190	8	Csa2G382720/Csa6G108560/Csa6G078670/Csa2G030020/Csa2G009510/Csa1G014450/Csa2G031130/Csa7G073750
BP	GO:0008037	cell recognition	10/2175	34/6257	0.797057712	1	Csa7G045520/Csa3G099570/Csa6G052130/Csa3G750890/Csa3G733860/Csa1G070620/Csa5G550210/Csa3G850630/Csa5G550230/Csa1G071210	Csa7G045520/Csa3G099570/Csa6G052130/Csa3G750890/Csa3G733860/Csa1G070620/Csa5G550210/Csa3G850630/Csa5G550230/Csa1G071210	10	2	Csa3G750890/Csa1G071210	8	Csa7G045520/Csa3G099570/Csa6G052130/Csa3G733860/Csa1G070620/Csa5G550210/Csa3G850630/Csa5G550230
BP	GO:0009607	response to biotic stimulus	10/2175	34/6257	0.797057712	1	Csa3G333840/Csa3G319290/Csa2G034770/Csa3G337350/novel.495/Csa3G321300/Csa3G331330/novel.498/Csa3G099760/novel.496	Csa3G333840/Csa3G319290/Csa2G034770/Csa3G337350/-/Csa3G321300/Csa3G331330/-/Csa3G099760/-	10	0		10	Csa3G333840/Csa3G319290/Csa2G034770/Csa3G337350/novel.495/Csa3G321300/Csa3G331330/novel.498/Csa3G099760/novel.496
BP	GO:0009856	pollination	10/2175	34/6257	0.797057712	1	Csa7G045520/Csa3G099570/Csa6G052130/Csa3G750890/Csa3G733860/Csa1G070620/Csa5G550210/Csa3G850630/Csa5G550230/Csa1G071210	Csa7G045520/Csa3G099570/Csa6G052130/Csa3G750890/Csa3G733860/Csa1G070620/Csa5G550210/Csa3G850630/Csa5G550230/Csa1G071210	10	2	Csa3G750890/Csa1G071210	8	Csa7G045520/Csa3G099570/Csa6G052130/Csa3G733860/Csa1G070620/Csa5G550210/Csa3G850630/Csa5G550230
BP	GO:0009875	pollen-pistil interaction	10/2175	34/6257	0.797057712	1	Csa7G045520/Csa3G099570/Csa6G052130/Csa3G750890/Csa3G733860/Csa1G070620/Csa5G550210/Csa3G850630/Csa5G550230/Csa1G071210	Csa7G045520/Csa3G099570/Csa6G052130/Csa3G750890/Csa3G733860/Csa1G070620/Csa5G550210/Csa3G850630/Csa5G550230/Csa1G071210	10	2	Csa3G750890/Csa1G071210	8	Csa7G045520/Csa3G099570/Csa6G052130/Csa3G733860/Csa1G070620/Csa5G550210/Csa3G850630/Csa5G550230
BP	GO:0044706	multi-multicellular organism process	10/2175	34/6257	0.797057712	1	Csa7G045520/Csa3G099570/Csa6G052130/Csa3G750890/Csa3G733860/Csa1G070620/Csa5G550210/Csa3G850630/Csa5G550230/Csa1G071210	Csa7G045520/Csa3G099570/Csa6G052130/Csa3G750890/Csa3G733860/Csa1G070620/Csa5G550210/Csa3G850630/Csa5G550230/Csa1G071210	10	2	Csa3G750890/Csa1G071210	8	Csa7G045520/Csa3G099570/Csa6G052130/Csa3G733860/Csa1G070620/Csa5G550210/Csa3G850630/Csa5G550230
BP	GO:0048544	recognition of pollen	10/2175	34/6257	0.797057712	1	Csa7G045520/Csa3G099570/Csa6G052130/Csa3G750890/Csa3G733860/Csa1G070620/Csa5G550210/Csa3G850630/Csa5G550230/Csa1G071210	Csa7G045520/Csa3G099570/Csa6G052130/Csa3G750890/Csa3G733860/Csa1G070620/Csa5G550210/Csa3G850630/Csa5G550230/Csa1G071210	10	2	Csa3G750890/Csa1G071210	8	Csa7G045520/Csa3G099570/Csa6G052130/Csa3G733860/Csa1G070620/Csa5G550210/Csa3G850630/Csa5G550230
BP	GO:0098655	cation transmembrane transport	15/2175	50/6257	0.803607249	1	Csa3G878880/Csa2G034600/Csa7G395260/Csa3G128910/Csa1G526830/Csa4G107490/Csa1G062930/Csa5G623540/Csa5G220400/Csa7G004130/Csa3G560240/Csa5G602170/Csa1G057060/Csa5G611600/Csa3G696890	Csa3G878880/Csa2G034600/Csa7G395260/Csa3G128910/Csa1G526830/Csa4G107490/Csa1G062930/Csa5G623540/Csa5G220400/Csa7G004130/Csa3G560240/Csa5G602170/Csa1G057060/Csa5G611600/Csa3G696890	15	7	Csa2G034600/Csa1G526830/Csa4G107490/Csa7G004130/Csa3G560240/Csa1G057060/Csa3G696890	8	Csa3G878880/Csa7G395260/Csa3G128910/Csa1G062930/Csa5G623540/Csa5G220400/Csa5G602170/Csa5G611600
BP	GO:0098660	inorganic ion transmembrane transport	15/2175	50/6257	0.803607249	1	Csa3G878880/Csa2G034600/Csa7G395260/Csa3G128910/Csa1G526830/Csa4G107490/Csa1G062930/Csa5G623540/Csa5G220400/Csa7G004130/Csa3G560240/Csa5G602170/Csa1G057060/Csa5G611600/Csa3G696890	Csa3G878880/Csa2G034600/Csa7G395260/Csa3G128910/Csa1G526830/Csa4G107490/Csa1G062930/Csa5G623540/Csa5G220400/Csa7G004130/Csa3G560240/Csa5G602170/Csa1G057060/Csa5G611600/Csa3G696890	15	7	Csa2G034600/Csa1G526830/Csa4G107490/Csa7G004130/Csa3G560240/Csa1G057060/Csa3G696890	8	Csa3G878880/Csa7G395260/Csa3G128910/Csa1G062930/Csa5G623540/Csa5G220400/Csa5G602170/Csa5G611600
BP	GO:0098662	inorganic cation transmembrane transport	15/2175	50/6257	0.803607249	1	Csa3G878880/Csa2G034600/Csa7G395260/Csa3G128910/Csa1G526830/Csa4G107490/Csa1G062930/Csa5G623540/Csa5G220400/Csa7G004130/Csa3G560240/Csa5G602170/Csa1G057060/Csa5G611600/Csa3G696890	Csa3G878880/Csa2G034600/Csa7G395260/Csa3G128910/Csa1G526830/Csa4G107490/Csa1G062930/Csa5G623540/Csa5G220400/Csa7G004130/Csa3G560240/Csa5G602170/Csa1G057060/Csa5G611600/Csa3G696890	15	7	Csa2G034600/Csa1G526830/Csa4G107490/Csa7G004130/Csa3G560240/Csa1G057060/Csa3G696890	8	Csa3G878880/Csa7G395260/Csa3G128910/Csa1G062930/Csa5G623540/Csa5G220400/Csa5G602170/Csa5G611600
BP	GO:0009166	nucleotide catabolic process	9/2175	31/6257	0.803679962	1	Csa6G512900/Csa1G701210/Csa1G014400/Csa5G576660/Csa3G359130/Csa4G097630/Csa2G361580/Csa6G510350/Csa4G023010	Csa6G512900/Csa1G701210/Csa1G014400/Csa5G576660/Csa3G359130/Csa4G097630/Csa2G361580/Csa6G510350/Csa4G023010	9	3	Csa1G701210/Csa6G510350/Csa4G023010	6	Csa6G512900/Csa1G014400/Csa5G576660/Csa3G359130/Csa4G097630/Csa2G361580
BP	GO:1901292	nucleoside phosphate catabolic process	9/2175	31/6257	0.803679962	1	Csa6G512900/Csa1G701210/Csa1G014400/Csa5G576660/Csa3G359130/Csa4G097630/Csa2G361580/Csa6G510350/Csa4G023010	Csa6G512900/Csa1G701210/Csa1G014400/Csa5G576660/Csa3G359130/Csa4G097630/Csa2G361580/Csa6G510350/Csa4G023010	9	3	Csa1G701210/Csa6G510350/Csa4G023010	6	Csa6G512900/Csa1G014400/Csa5G576660/Csa3G359130/Csa4G097630/Csa2G361580
BP	GO:0019637	organophosphate metabolic process	53/2175	166/6257	0.804383944	1	Csa6G538800/Csa7G253200/Csa3G904100/Csa2G361570/Csa5G608060/Csa6G139790/Csa2G382720/Csa4G372620/Csa3G116710/Csa5G642720/Csa6G078580/Csa6G512900/Csa5G381800/Csa3G128910/Csa4G570720/Csa1G062930/Csa4G639130/Csa5G623540/Csa6G401490/Csa1G072460/Csa5G457740/Csa1G057010/Csa2G372810/Csa4G052590/Csa4G340510/Csa1G701210/Csa1G014400/novel.142/Csa5G430510/Csa5G576660/Csa3G015880/Csa3G359130/Csa5G155530/Csa7G…	Csa6G538800/Csa7G253200/Csa3G904100/Csa2G361570/Csa5G608060/Csa6G139790/Csa2G382720/Csa4G372620/Csa3G116710/Csa5G642720/Csa6G078580/Csa6G512900/Csa5G381800/Csa3G128910/Csa4G570720/Csa1G062930/Csa4G639130/Csa5G623540/Csa6G401490/Csa1G072460/Csa5G457740/Csa1G057010/Csa2G372810/Csa4G052590/Csa4G340510/Csa1G701210/Csa1G014400/-/Csa5G430510/Csa5G576660/Csa3G015880/Csa3G359130/Csa5G155530/Csa7G017690/C…	53	21	Csa6G538800/Csa7G253200/Csa3G904100/Csa5G608060/Csa6G139790/Csa6G078580/Csa4G639130/Csa6G401490/Csa5G457740/Csa1G057010/Csa2G372810/Csa1G701210/Csa3G015880/Csa5G321490/Csa3G851890/Csa3G696890/Csa1G600220/Csa2G248730/Csa6G381800/Csa6G510350/Csa4G023010	32	Csa2G361570/Csa2G382720/Csa4G372620/Csa3G116710/Csa5G642720/Csa6G512900/Csa5G381800/Csa3G128910/Csa4G570720/Csa1G062930/Csa5G623540/Csa1G072460/Csa4G052590/Csa4G340510/Csa1G014400/novel.142/Csa5G430510/Csa5G576660/Csa3G359130/Csa5G155530/Csa7G017690/Csa4G097630/Csa1G185090/Csa2G361580/Csa5G611600/Csa3G597320/Csa3G776920/Csa7G429610/Csa7G075680/Csa1G108820/Csa7G448850/Csa2G401310
BP	GO:0006082	organic acid metabolic process	77/2175	238/6257	0.805958972	1	Csa2G420990/Csa1G050360/Csa2G009560/Csa5G503560/Csa4G377160/Csa3G183920/Csa5G383850/Csa4G028450/Csa5G410730/Csa7G420690/Csa1G051630/Csa7G064020/Csa4G025140/Csa6G183190/Csa3G213510/Csa6G362920/Csa3G304140/Csa3G734910/Csa3G842030/Csa4G088750/Csa4G268050/Csa7G027880/Csa1G002130/Csa3G154310/Csa2G415540/Csa2G298310/Csa3G144140/Csa6G409330/Csa7G234700/Csa5G348050/Csa6G512900/Csa2G083750/Csa6G302180/Csa…	Csa2G420990/Csa1G050360/Csa2G009560/Csa5G503560/Csa4G377160/Csa3G183920/Csa5G383850/Csa4G028450/Csa5G410730/Csa7G420690/Csa1G051630/Csa7G064020/Csa4G025140/Csa6G183190/Csa3G213510/Csa6G362920/Csa3G304140/Csa3G734910/Csa3G842030/Csa4G088750/Csa4G268050/Csa7G027880/Csa1G002130/Csa3G154310/Csa2G415540/Csa2G298310/Csa3G144140/Csa6G409330/Csa7G234700/Csa5G348050/Csa6G512900/Csa2G083750/Csa6G302180/Csa…	77	39	Csa2G420990/Csa1G050360/Csa2G009560/Csa4G377160/Csa3G183920/Csa4G028450/Csa5G410730/Csa4G025140/Csa6G183190/Csa3G213510/Csa6G362920/Csa4G088750/Csa4G268050/Csa7G027880/Csa1G002130/Csa3G154310/Csa2G415540/Csa2G298310/Csa6G409330/Csa3G889830/Csa7G048110/Csa5G178710/Csa4G025150/Csa3G178500/Csa5G177700/Csa4G626100/Csa1G501850/Csa1G701210/Csa3G876000/Csa1G501840/Csa3G178490/Csa5G605020/Csa6G513460/Csa…	38	Csa5G503560/Csa5G383850/Csa7G420690/Csa1G051630/Csa7G064020/Csa3G304140/Csa3G734910/Csa3G842030/Csa3G144140/Csa7G234700/Csa5G348050/Csa6G512900/Csa2G083750/Csa6G302180/Csa5G160250/Csa5G152820/Csa2G005370/Csa2G361630/Csa4G001990/Csa6G499800/Csa1G014400/Csa3G122600/Csa5G080780/Csa5G576660/Csa5G609650/Csa3G359130/Csa1G561410/Csa4G097630/Csa3G074470/Csa2G120970/Csa2G361580/Csa3G859690/Csa7G209030/Csa…
BP	GO:0007010	cytoskeleton organization	8/2175	28/6257	0.811457515	1	Csa3G812240/Csa4G638490/Csa5G083860/Csa6G185860/Csa6G511060/Csa6G008040/Csa1G616260/Csa2G060390	Csa3G812240/Csa4G638490/Csa5G083860/Csa6G185860/Csa6G511060/Csa6G008040/Csa1G616260/Csa2G060390	8	1	Csa6G008040	7	Csa3G812240/Csa4G638490/Csa5G083860/Csa6G185860/Csa6G511060/Csa1G616260/Csa2G060390
BP	GO:0051704	multi-organism process	13/2175	44/6257	0.81170417	1	Csa7G045520/Csa3G099570/Csa2G034770/Csa6G084600/Csa6G052130/Csa3G750890/Csa3G733860/Csa1G070620/Csa5G550210/Csa3G850630/Csa5G550230/Csa1G071210/Csa6G085110	Csa7G045520/Csa3G099570/Csa2G034770/Csa6G084600/Csa6G052130/Csa3G750890/Csa3G733860/Csa1G070620/Csa5G550210/Csa3G850630/Csa5G550230/Csa1G071210/Csa6G085110	13	2	Csa3G750890/Csa1G071210	11	Csa7G045520/Csa3G099570/Csa2G034770/Csa6G084600/Csa6G052130/Csa3G733860/Csa1G070620/Csa5G550210/Csa3G850630/Csa5G550230/Csa6G085110
BP	GO:0007017	microtubule-based process	20/2175	66/6257	0.813733539	1	Csa4G638490/Csa7G446860/Csa3G777560/Csa7G004700/Csa6G499030/Csa1G573710/Csa4G047870/Csa3G733350/Csa1G065980/Csa3G062600/Csa1G568560/Csa2G237130/Csa1G240580/Csa3G816090/Csa1G616260/Csa3G734250/Csa2G368870/Csa4G064090/Csa6G319760/Csa2G365120	Csa4G638490/Csa7G446860/Csa3G777560/Csa7G004700/Csa6G499030/Csa1G573710/Csa4G047870/Csa3G733350/Csa1G065980/Csa3G062600/Csa1G568560/Csa2G237130/Csa1G240580/Csa3G816090/Csa1G616260/Csa3G734250/Csa2G368870/Csa4G064090/Csa6G319760/Csa2G365120	20	6	Csa6G499030/Csa1G065980/Csa3G816090/Csa3G734250/Csa6G319760/Csa2G365120	14	Csa4G638490/Csa7G446860/Csa3G777560/Csa7G004700/Csa1G573710/Csa4G047870/Csa3G733350/Csa3G062600/Csa1G568560/Csa2G237130/Csa1G240580/Csa1G616260/Csa2G368870/Csa4G064090
BP	GO:0009719	response to endogenous stimulus	19/2175	63/6257	0.816300416	1	Csa6G092560/Csa5G534970/Csa6G141390/Csa3G866510/Csa1G536820/Csa3G595210/Csa3G777530/Csa6G518210/Csa6G137590/Csa6G405890/Csa5G148790/Csa6G446320/Csa7G008430/Csa7G009070/Csa2G258810/Csa7G009020/Csa4G052740/Csa5G139100/Csa7G008990	Csa6G092560/Csa5G534970/Csa6G141390/Csa3G866510/Csa1G536820/Csa3G595210/Csa3G777530/Csa6G518210/Csa6G137590/Csa6G405890/Csa5G148790/Csa6G446320/Csa7G008430/Csa7G009070/Csa2G258810/Csa7G009020/Csa4G052740/Csa5G139100/Csa7G008990	19	4	Csa5G534970/Csa3G595210/Csa6G446320/Csa5G139100	15	Csa6G092560/Csa6G141390/Csa3G866510/Csa1G536820/Csa3G777530/Csa6G518210/Csa6G137590/Csa6G405890/Csa5G148790/Csa7G008430/Csa7G009070/Csa2G258810/Csa7G009020/Csa4G052740/Csa7G008990
BP	GO:0009725	response to hormone	19/2175	63/6257	0.816300416	1	Csa6G092560/Csa5G534970/Csa6G141390/Csa3G866510/Csa1G536820/Csa3G595210/Csa3G777530/Csa6G518210/Csa6G137590/Csa6G405890/Csa5G148790/Csa6G446320/Csa7G008430/Csa7G009070/Csa2G258810/Csa7G009020/Csa4G052740/Csa5G139100/Csa7G008990	Csa6G092560/Csa5G534970/Csa6G141390/Csa3G866510/Csa1G536820/Csa3G595210/Csa3G777530/Csa6G518210/Csa6G137590/Csa6G405890/Csa5G148790/Csa6G446320/Csa7G008430/Csa7G009070/Csa2G258810/Csa7G009020/Csa4G052740/Csa5G139100/Csa7G008990	19	4	Csa5G534970/Csa3G595210/Csa6G446320/Csa5G139100	15	Csa6G092560/Csa6G141390/Csa3G866510/Csa1G536820/Csa3G777530/Csa6G518210/Csa6G137590/Csa6G405890/Csa5G148790/Csa7G008430/Csa7G009070/Csa2G258810/Csa7G009020/Csa4G052740/Csa7G008990
BP	GO:0010033	response to organic substance	19/2175	63/6257	0.816300416	1	Csa6G092560/Csa5G534970/Csa6G141390/Csa3G866510/Csa1G536820/Csa3G595210/Csa3G777530/Csa6G518210/Csa6G137590/Csa6G405890/Csa5G148790/Csa6G446320/Csa7G008430/Csa7G009070/Csa2G258810/Csa7G009020/Csa4G052740/Csa5G139100/Csa7G008990	Csa6G092560/Csa5G534970/Csa6G141390/Csa3G866510/Csa1G536820/Csa3G595210/Csa3G777530/Csa6G518210/Csa6G137590/Csa6G405890/Csa5G148790/Csa6G446320/Csa7G008430/Csa7G009070/Csa2G258810/Csa7G009020/Csa4G052740/Csa5G139100/Csa7G008990	19	4	Csa5G534970/Csa3G595210/Csa6G446320/Csa5G139100	15	Csa6G092560/Csa6G141390/Csa3G866510/Csa1G536820/Csa3G777530/Csa6G518210/Csa6G137590/Csa6G405890/Csa5G148790/Csa7G008430/Csa7G009070/Csa2G258810/Csa7G009020/Csa4G052740/Csa7G008990
BP	GO:0071554	cell wall organization or biogenesis	19/2175	63/6257	0.816300416	1	Csa3G088980/Csa5G568300/Csa5G139430/Csa3G126790/Csa7G343870/Csa3G126810/Csa1G015710/Csa7G312940/Csa2G302140/Csa7G405820/Csa7G447990/Csa4G043950/Csa3G002430/Csa4G129050/Csa3G890080/Csa6G507520/Csa7G414390/Csa1G575010/Csa4G017110	Csa3G088980/Csa5G568300/Csa5G139430/Csa3G126790/Csa7G343870/Csa3G126810/Csa1G015710/Csa7G312940/Csa2G302140/Csa7G405820/Csa7G447990/Csa4G043950/Csa3G002430/Csa4G129050/Csa3G890080/Csa6G507520/Csa7G414390/Csa1G575010/Csa4G017110	19	8	Csa3G088980/Csa3G126790/Csa3G126810/Csa7G447990/Csa4G043950/Csa3G002430/Csa6G507520/Csa1G575010	11	Csa5G568300/Csa5G139430/Csa7G343870/Csa1G015710/Csa7G312940/Csa2G302140/Csa7G405820/Csa4G129050/Csa3G890080/Csa7G414390/Csa4G017110
BP	GO:0006508	proteolysis	78/2175	242/6257	0.818733413	1	Csa2G361380/Csa7G073760/Csa6G149400/Csa2G200940/Csa5G632120/Csa1G010940/Csa4G643620/Csa6G520430/Csa3G585870/Csa4G047950/Csa2G362510/Csa3G681660/Csa2G033990/Csa3G823640/Csa3G117950/Csa4G052670/Csa2G354860/Csa5G141040/Csa3G002630/Csa3G778210/Csa4G571740/Csa6G290910/Csa1G654920/Csa4G644120/Csa7G453520/Csa4G099770/Csa2G035470/Csa3G681160/Csa6G451510/Csa4G090300/Csa4G653470/Csa5G160170/Csa3G844870/Csa…	Csa2G361380/Csa7G073760/Csa6G149400/Csa2G200940/Csa5G632120/Csa1G010940/Csa4G643620/Csa6G520430/Csa3G585870/Csa4G047950/Csa2G362510/Csa3G681660/Csa2G033990/Csa3G823640/Csa3G117950/Csa4G052670/Csa2G354860/Csa5G141040/Csa3G002630/Csa3G778210/Csa4G571740/Csa6G290910/Csa1G654920/Csa4G644120/Csa7G453520/Csa4G099770/Csa2G035470/Csa3G681160/Csa6G451510/Csa4G090300/Csa4G653470/Csa5G160170/Csa3G844870/Csa…	78	35	Csa7G073760/Csa2G200940/Csa1G010940/Csa3G585870/Csa2G362510/Csa2G033990/Csa3G117950/Csa4G052670/Csa6G290910/Csa7G453520/Csa2G035470/Csa4G090300/Csa4G653470/Csa5G160170/Csa3G844870/Csa2G252040/Csa1G435830/Csa3G016960/Csa4G064660/Csa6G491600/Csa4G641600/Csa7G065160/Csa3G851190/Csa3G130860/Csa6G190270/Csa2G249900/Csa5G608600/Csa2G370590/Csa4G664420/Csa2G349680/Csa5G139560/Csa4G646110/Csa1G073050/Csa…	43	Csa2G361380/Csa6G149400/Csa5G632120/Csa4G643620/Csa6G520430/Csa4G047950/Csa3G681660/Csa3G823640/Csa2G354860/Csa5G141040/Csa3G002630/Csa3G778210/Csa4G571740/Csa1G654920/Csa4G644120/Csa4G099770/Csa3G681160/Csa6G451510/Csa2G270180/Csa3G816000/Csa5G579570/Csa1G596520/Csa3G187260/Csa6G149410/Csa1G256750/Csa5G456720/Csa6G493920/Csa5G157240/Csa5G470570/novel.626/Csa2G351820/CsaUNG012590/Csa7G448090/Csa3…
BP	GO:0034470	ncRNA processing	17/2175	57/6257	0.822212454	1	Csa3G150100/Csa6G476120/Csa7G290500/Csa1G461020/Csa1G555080/Csa2G428390/Csa7G392940/Csa3G881670/Csa7G447120/Csa2G252090/Csa7G290560/Csa4G083690/Csa5G633240/Csa3G126200/Csa5G153680/Csa2G396220/Csa2G000910	Csa3G150100/Csa6G476120/Csa7G290500/Csa1G461020/Csa1G555080/Csa2G428390/Csa7G392940/Csa3G881670/Csa7G447120/Csa2G252090/Csa7G290560/Csa4G083690/Csa5G633240/Csa3G126200/Csa5G153680/Csa2G396220/Csa2G000910	17	10	Csa6G476120/Csa1G461020/Csa2G428390/Csa3G881670/Csa7G447120/Csa4G083690/Csa5G633240/Csa3G126200/Csa5G153680/Csa2G000910	7	Csa3G150100/Csa7G290500/Csa1G555080/Csa7G392940/Csa2G252090/Csa7G290560/Csa2G396220
BP	GO:0006413	translational initiation	4/2175	15/6257	0.82267197	1	Csa7G209580/Csa5G218810/Csa2G171890/Csa4G637710	Csa7G209580/Csa5G218810/Csa2G171890/Csa4G637710	4	4	Csa7G209580/Csa5G218810/Csa2G171890/Csa4G637710	0
BP	GO:0006505	GPI anchor metabolic process	4/2175	15/6257	0.82267197	1	Csa6G078580/Csa4G639130/Csa5G155530/Csa7G017690	Csa6G078580/Csa4G639130/Csa5G155530/Csa7G017690	4	2	Csa6G078580/Csa4G639130	2	Csa5G155530/Csa7G017690
BP	GO:0006575	cellular modified amino acid metabolic process	4/2175	15/6257	0.82267197	1	Csa6G409330/Csa6G501260/Csa2G000660/Csa3G122600	Csa6G409330/Csa6G501260/Csa2G000660/Csa3G122600	4	1	Csa6G409330	3	Csa6G501260/Csa2G000660/Csa3G122600
BP	GO:0033014	tetrapyrrole biosynthetic process	4/2175	15/6257	0.82267197	1	Csa4G056670/Csa5G218840/Csa2G401270/Csa4G082410	Csa4G056670/Csa5G218840/Csa2G401270/Csa4G082410	4	4	Csa4G056670/Csa5G218840/Csa2G401270/Csa4G082410	0
BP	GO:0048523	negative regulation of cellular process	4/2175	15/6257	0.82267197	1	Csa2G009510/Csa2G031130/Csa7G073750/Csa2G138190	Csa2G009510/Csa2G031130/Csa7G073750/Csa2G138190	4	1	Csa2G138190	3	Csa2G009510/Csa2G031130/Csa7G073750
BP	GO:0019693	ribose phosphate metabolic process	23/2175	76/6257	0.828551275	1	Csa3G116710/Csa5G642720/Csa6G512900/Csa3G128910/Csa1G062930/Csa5G623540/Csa6G401490/Csa4G052590/Csa1G701210/Csa1G014400/Csa5G576660/Csa3G359130/Csa4G097630/Csa5G321490/Csa2G361580/Csa5G611600/Csa3G696890/Csa1G600220/Csa3G776920/Csa6G510350/Csa4G023010/Csa7G448850/Csa2G401310	Csa3G116710/Csa5G642720/Csa6G512900/Csa3G128910/Csa1G062930/Csa5G623540/Csa6G401490/Csa4G052590/Csa1G701210/Csa1G014400/Csa5G576660/Csa3G359130/Csa4G097630/Csa5G321490/Csa2G361580/Csa5G611600/Csa3G696890/Csa1G600220/Csa3G776920/Csa6G510350/Csa4G023010/Csa7G448850/Csa2G401310	23	7	Csa6G401490/Csa1G701210/Csa5G321490/Csa3G696890/Csa1G600220/Csa6G510350/Csa4G023010	16	Csa3G116710/Csa5G642720/Csa6G512900/Csa3G128910/Csa1G062930/Csa5G623540/Csa4G052590/Csa1G014400/Csa5G576660/Csa3G359130/Csa4G097630/Csa2G361580/Csa5G611600/Csa3G776920/Csa7G448850/Csa2G401310
BP	GO:0008652	cellular amino acid biosynthetic process	15/2175	51/6257	0.829386794	1	Csa5G410730/Csa7G420690/Csa7G064020/Csa6G183190/Csa6G362920/Csa3G304140/Csa3G734910/Csa3G842030/Csa1G002130/Csa2G298310/Csa7G234700/Csa6G499800/Csa7G209030/Csa2G248730/Csa3G822260	Csa5G410730/Csa7G420690/Csa7G064020/Csa6G183190/Csa6G362920/Csa3G304140/Csa3G734910/Csa3G842030/Csa1G002130/Csa2G298310/Csa7G234700/Csa6G499800/Csa7G209030/Csa2G248730/Csa3G822260	15	6	Csa5G410730/Csa6G183190/Csa6G362920/Csa1G002130/Csa2G298310/Csa2G248730	9	Csa7G420690/Csa7G064020/Csa3G304140/Csa3G734910/Csa3G842030/Csa7G234700/Csa6G499800/Csa7G209030/Csa3G822260
BP	GO:0006366	transcription by RNA polymerase II	6/2175	22/6257	0.831780429	1	Csa4G594450/Csa7G407540/Csa2G011430/Csa3G002880/Csa2G363560/Csa5G517200	Csa4G594450/Csa7G407540/Csa2G011430/Csa3G002880/Csa2G363560/Csa5G517200	6	5	Csa7G407540/Csa2G011430/Csa3G002880/Csa2G363560/Csa5G517200	1	Csa4G594450
BP	GO:0051128	regulation of cellular component organization	6/2175	22/6257	0.831780429	1	Csa4G638490/Csa1G256200/Csa4G651970/Csa6G008040/Csa1G616260/Csa2G382670	Csa4G638490/Csa1G256200/Csa4G651970/Csa6G008040/Csa1G616260/Csa2G382670	6	2	Csa6G008040/Csa2G382670	4	Csa4G638490/Csa1G256200/Csa4G651970/Csa1G616260
BP	GO:1901137	carbohydrate derivative biosynthetic process	36/2175	117/6257	0.844633748	1	Csa5G522970/Csa3G116710/Csa6G512900/Csa3G128910/Csa7G043590/Csa2G418850/Csa1G062930/Csa3G169490/Csa5G623540/Csa1G351960/Csa4G052590/Csa7G073630/Csa1G701210/Csa1G014400/Csa5G011690/Csa5G576660/Csa3G359130/Csa5G155530/Csa6G152940/Csa7G017690/Csa4G097630/Csa6G355420/Csa2G361580/Csa5G598080/Csa5G611600/Csa2G396220/Csa1G423070/Csa3G219730/Csa3G696890/Csa2G248730/Csa6G510350/Csa7G024680/Csa4G023010/Csa…	Csa5G522970/Csa3G116710/Csa6G512900/Csa3G128910/Csa7G043590/Csa2G418850/Csa1G062930/Csa3G169490/Csa5G623540/Csa1G351960/Csa4G052590/Csa7G073630/Csa1G701210/Csa1G014400/Csa5G011690/Csa5G576660/Csa3G359130/Csa5G155530/Csa6G152940/Csa7G017690/Csa4G097630/Csa6G355420/Csa2G361580/Csa5G598080/Csa5G611600/Csa2G396220/Csa1G423070/Csa3G219730/Csa3G696890/Csa2G248730/Csa6G510350/Csa7G024680/Csa4G023010/Csa…	36	7	Csa1G351960/Csa1G701210/Csa1G423070/Csa3G696890/Csa2G248730/Csa6G510350/Csa4G023010	29	Csa5G522970/Csa3G116710/Csa6G512900/Csa3G128910/Csa7G043590/Csa2G418850/Csa1G062930/Csa3G169490/Csa5G623540/Csa4G052590/Csa7G073630/Csa1G014400/Csa5G011690/Csa5G576660/Csa3G359130/Csa5G155530/Csa6G152940/Csa7G017690/Csa4G097630/Csa6G355420/Csa2G361580/Csa5G598080/Csa5G611600/Csa2G396220/Csa3G219730/Csa7G024680/Csa2G382400/Csa7G448850/Csa2G401310
BP	GO:0006334	nucleosome assembly	3/2175	12/6257	0.844921369	1	Csa3G284020/Csa6G495710/Csa4G000700	Csa3G284020/Csa6G495710/Csa4G000700	3	1	Csa4G000700	2	Csa3G284020/Csa6G495710
BP	GO:0010638	positive regulation of organelle organization	3/2175	12/6257	0.844921369	1	Csa4G638490/Csa6G008040/Csa1G616260	Csa4G638490/Csa6G008040/Csa1G616260	3	1	Csa6G008040	2	Csa4G638490/Csa1G616260
BP	GO:0031334	positive regulation of protein complex assembly	3/2175	12/6257	0.844921369	1	Csa4G638490/Csa6G008040/Csa1G616260	Csa4G638490/Csa6G008040/Csa1G616260	3	1	Csa6G008040	2	Csa4G638490/Csa1G616260
BP	GO:0031497	chromatin assembly	3/2175	12/6257	0.844921369	1	Csa3G284020/Csa6G495710/Csa4G000700	Csa3G284020/Csa6G495710/Csa4G000700	3	1	Csa4G000700	2	Csa3G284020/Csa6G495710
BP	GO:0032273	positive regulation of protein polymerization	3/2175	12/6257	0.844921369	1	Csa4G638490/Csa6G008040/Csa1G616260	Csa4G638490/Csa6G008040/Csa1G616260	3	1	Csa6G008040	2	Csa4G638490/Csa1G616260
BP	GO:0034728	nucleosome organization	3/2175	12/6257	0.844921369	1	Csa3G284020/Csa6G495710/Csa4G000700	Csa3G284020/Csa6G495710/Csa4G000700	3	1	Csa4G000700	2	Csa3G284020/Csa6G495710
BP	GO:0044089	positive regulation of cellular component biogenesis	3/2175	12/6257	0.844921369	1	Csa4G638490/Csa6G008040/Csa1G616260	Csa4G638490/Csa6G008040/Csa1G616260	3	1	Csa6G008040	2	Csa4G638490/Csa1G616260
BP	GO:0048583	regulation of response to stimulus	3/2175	12/6257	0.844921369	1	Csa2G382720/Csa2G034770/Csa3G126070	Csa2G382720/Csa2G034770/Csa3G126070	3	1	Csa3G126070	2	Csa2G382720/Csa2G034770
BP	GO:0051495	positive regulation of cytoskeleton organization	3/2175	12/6257	0.844921369	1	Csa4G638490/Csa6G008040/Csa1G616260	Csa4G638490/Csa6G008040/Csa1G616260	3	1	Csa6G008040	2	Csa4G638490/Csa1G616260
BP	GO:1902905	positive regulation of supramolecular fiber organization	3/2175	12/6257	0.844921369	1	Csa4G638490/Csa6G008040/Csa1G616260	Csa4G638490/Csa6G008040/Csa1G616260	3	1	Csa6G008040	2	Csa4G638490/Csa1G616260
BP	GO:0033013	tetrapyrrole metabolic process	5/2175	19/6257	0.845321105	1	Csa4G056670/Csa5G218840/Csa2G401270/Csa1G328400/Csa4G082410	Csa4G056670/Csa5G218840/Csa2G401270/Csa1G328400/Csa4G082410	5	5	Csa4G056670/Csa5G218840/Csa2G401270/Csa1G328400/Csa4G082410	0
BP	GO:0051726	regulation of cell cycle	5/2175	19/6257	0.845321105	1	Csa6G108560/Csa6G078670/Csa2G031130/Csa7G073750/Csa2G138190	Csa6G108560/Csa6G078670/Csa2G031130/Csa7G073750/Csa2G138190	5	1	Csa2G138190	4	Csa6G108560/Csa6G078670/Csa2G031130/Csa7G073750
BP	GO:0042254	ribosome biogenesis	11/2175	39/6257	0.849107752	1	Csa1G530120/Csa5G606760/Csa1G461020/Csa6G397690/Csa6G338150/Csa3G881670/Csa2G252090/Csa7G290560/Csa5G633240/Csa5G153680/Csa2G336670	Csa1G530120/Csa5G606760/Csa1G461020/Csa6G397690/Csa6G338150/Csa3G881670/Csa2G252090/Csa7G290560/Csa5G633240/Csa5G153680/Csa2G336670	11	8	Csa5G606760/Csa1G461020/Csa6G397690/Csa6G338150/Csa3G881670/Csa5G633240/Csa5G153680/Csa2G336670	3	Csa1G530120/Csa2G252090/Csa7G290560
BP	GO:0072525	pyridine-containing compound biosynthetic process	11/2175	39/6257	0.849107752	1	Csa6G139790/Csa6G512900/Csa1G701210/Csa1G014400/Csa5G576660/Csa3G359130/Csa4G097630/Csa2G361580/Csa6G381800/Csa6G510350/Csa4G023010	Csa6G139790/Csa6G512900/Csa1G701210/Csa1G014400/Csa5G576660/Csa3G359130/Csa4G097630/Csa2G361580/Csa6G381800/Csa6G510350/Csa4G023010	11	5	Csa6G139790/Csa1G701210/Csa6G381800/Csa6G510350/Csa4G023010	6	Csa6G512900/Csa1G014400/Csa5G576660/Csa3G359130/Csa4G097630/Csa2G361580
BP	GO:0000003	reproduction	10/2175	36/6257	0.855589217	1	Csa7G045520/Csa3G099570/Csa6G052130/Csa3G750890/Csa3G733860/Csa1G070620/Csa5G550210/Csa3G850630/Csa5G550230/Csa1G071210	Csa7G045520/Csa3G099570/Csa6G052130/Csa3G750890/Csa3G733860/Csa1G070620/Csa5G550210/Csa3G850630/Csa5G550230/Csa1G071210	10	2	Csa3G750890/Csa1G071210	8	Csa7G045520/Csa3G099570/Csa6G052130/Csa3G733860/Csa1G070620/Csa5G550210/Csa3G850630/Csa5G550230
BP	GO:0019359	nicotinamide nucleotide biosynthetic process	10/2175	36/6257	0.855589217	1	Csa6G512900/Csa1G701210/Csa1G014400/Csa5G576660/Csa3G359130/Csa4G097630/Csa2G361580/Csa6G381800/Csa6G510350/Csa4G023010	Csa6G512900/Csa1G701210/Csa1G014400/Csa5G576660/Csa3G359130/Csa4G097630/Csa2G361580/Csa6G381800/Csa6G510350/Csa4G023010	10	4	Csa1G701210/Csa6G381800/Csa6G510350/Csa4G023010	6	Csa6G512900/Csa1G014400/Csa5G576660/Csa3G359130/Csa4G097630/Csa2G361580
BP	GO:0019363	pyridine nucleotide biosynthetic process	10/2175	36/6257	0.855589217	1	Csa6G512900/Csa1G701210/Csa1G014400/Csa5G576660/Csa3G359130/Csa4G097630/Csa2G361580/Csa6G381800/Csa6G510350/Csa4G023010	Csa6G512900/Csa1G701210/Csa1G014400/Csa5G576660/Csa3G359130/Csa4G097630/Csa2G361580/Csa6G381800/Csa6G510350/Csa4G023010	10	4	Csa1G701210/Csa6G381800/Csa6G510350/Csa4G023010	6	Csa6G512900/Csa1G014400/Csa5G576660/Csa3G359130/Csa4G097630/Csa2G361580
BP	GO:0022414	reproductive process	10/2175	36/6257	0.855589217	1	Csa7G045520/Csa3G099570/Csa6G052130/Csa3G750890/Csa3G733860/Csa1G070620/Csa5G550210/Csa3G850630/Csa5G550230/Csa1G071210	Csa7G045520/Csa3G099570/Csa6G052130/Csa3G750890/Csa3G733860/Csa1G070620/Csa5G550210/Csa3G850630/Csa5G550230/Csa1G071210	10	2	Csa3G750890/Csa1G071210	8	Csa7G045520/Csa3G099570/Csa6G052130/Csa3G733860/Csa1G070620/Csa5G550210/Csa3G850630/Csa5G550230
BP	GO:0019439	aromatic compound catabolic process	14/2175	49/6257	0.856920445	1	Csa4G088750/Csa1G328400/Csa6G512900/Csa1G701210/Csa1G014400/Csa5G576660/Csa3G359130/Csa4G097630/Csa1G587400/Csa1G641020/Csa2G361580/Csa6G510350/Csa4G023010/Csa5G609770	Csa4G088750/Csa1G328400/Csa6G512900/Csa1G701210/Csa1G014400/Csa5G576660/Csa3G359130/Csa4G097630/Csa1G587400/Csa1G641020/Csa2G361580/Csa6G510350/Csa4G023010/Csa5G609770	14	8	Csa4G088750/Csa1G328400/Csa1G701210/Csa1G587400/Csa1G641020/Csa6G510350/Csa4G023010/Csa5G609770	6	Csa6G512900/Csa1G014400/Csa5G576660/Csa3G359130/Csa4G097630/Csa2G361580
BP	GO:0006364	rRNA processing	6/2175	23/6257	0.864423192	1	Csa1G461020/Csa3G881670/Csa2G252090/Csa7G290560/Csa5G633240/Csa5G153680	Csa1G461020/Csa3G881670/Csa2G252090/Csa7G290560/Csa5G633240/Csa5G153680	6	4	Csa1G461020/Csa3G881670/Csa5G633240/Csa5G153680	2	Csa2G252090/Csa7G290560
BP	GO:0016072	rRNA metabolic process	6/2175	23/6257	0.864423192	1	Csa1G461020/Csa3G881670/Csa2G252090/Csa7G290560/Csa5G633240/Csa5G153680	Csa1G461020/Csa3G881670/Csa2G252090/Csa7G290560/Csa5G633240/Csa5G153680	6	4	Csa1G461020/Csa3G881670/Csa5G633240/Csa5G153680	2	Csa2G252090/Csa7G290560
BP	GO:1902600	proton transmembrane transport	8/2175	30/6257	0.871216519	1	Csa3G878880/Csa3G128910/Csa1G062930/Csa5G623540/Csa7G004130/Csa3G560240/Csa5G611600/Csa3G696890	Csa3G878880/Csa3G128910/Csa1G062930/Csa5G623540/Csa7G004130/Csa3G560240/Csa5G611600/Csa3G696890	8	3	Csa7G004130/Csa3G560240/Csa3G696890	5	Csa3G878880/Csa3G128910/Csa1G062930/Csa5G623540/Csa5G611600
BP	GO:0006457	protein folding	26/2175	88/6257	0.875262771	1	Csa7G009740/Csa6G078610/Csa5G604140/Csa3G183950/Csa3G172920/Csa6G518110/Csa6G185300/Csa4G417510/Csa1G707640/Csa4G009350/Csa5G128260/Csa5G613470/Csa2G009340/Csa2G100010/Csa2G033940/Csa5G135340/Csa7G066210/Csa2G270140/Csa6G500650/Csa3G176850/Csa2G315400/Csa2G368880/Csa3G073870/Csa7G363070/Csa3G129600/Csa2G369750	Csa7G009740/Csa6G078610/Csa5G604140/Csa3G183950/Csa3G172920/Csa6G518110/Csa6G185300/Csa4G417510/Csa1G707640/Csa4G009350/Csa5G128260/Csa5G613470/Csa2G009340/Csa2G100010/Csa2G033940/Csa5G135340/Csa7G066210/Csa2G270140/Csa6G500650/Csa3G176850/Csa2G315400/Csa2G368880/Csa3G073870/Csa7G363070/Csa3G129600/Csa2G369750	26	12	Csa3G183950/Csa3G172920/Csa6G518110/Csa4G417510/Csa1G707640/Csa5G128260/Csa5G613470/Csa2G009340/Csa5G135340/Csa3G176850/Csa3G073870/Csa3G129600	14	Csa7G009740/Csa6G078610/Csa5G604140/Csa6G185300/Csa4G009350/Csa2G100010/Csa2G033940/Csa7G066210/Csa2G270140/Csa6G500650/Csa2G315400/Csa2G368880/Csa7G363070/Csa2G369750
BP	GO:0044255	cellular lipid metabolic process	42/2175	138/6257	0.879656923	1	Csa3G183920/Csa4G028450/Csa3G038200/Csa1G051630/Csa5G608060/Csa4G372620/Csa4G049620/Csa2G415540/Csa6G078580/Csa3G144140/Csa2G083750/Csa5G381800/Csa6G302180/Csa5G160250/Csa2G130670/Csa4G639130/Csa5G152820/Csa2G005370/Csa6G017060/Csa5G178710/Csa2G361630/Csa1G072460/Csa3G114510/Csa3G178500/Csa5G177700/Csa1G501850/Csa4G082310/novel.142/Csa5G430510/Csa3G130320/Csa5G609650/Csa5G155530/Csa1G501840/Csa7G…	Csa3G183920/Csa4G028450/Csa3G038200/Csa1G051630/Csa5G608060/Csa4G372620/Csa4G049620/Csa2G415540/Csa6G078580/Csa3G144140/Csa2G083750/Csa5G381800/Csa6G302180/Csa5G160250/Csa2G130670/Csa4G639130/Csa5G152820/Csa2G005370/Csa6G017060/Csa5G178710/Csa2G361630/Csa1G072460/Csa3G114510/Csa3G178500/Csa5G177700/Csa1G501850/Csa4G082310/-/Csa5G430510/Csa3G130320/Csa5G609650/Csa5G155530/Csa1G501840/Csa7G017690/C…	42	18	Csa3G183920/Csa4G028450/Csa5G608060/Csa2G415540/Csa6G078580/Csa2G130670/Csa4G639130/Csa5G178710/Csa3G114510/Csa3G178500/Csa5G177700/Csa1G501850/Csa4G082310/Csa3G130320/Csa1G501840/Csa3G178490/Csa5G605020/Csa3G851890	24	Csa3G038200/Csa1G051630/Csa4G372620/Csa4G049620/Csa3G144140/Csa2G083750/Csa5G381800/Csa6G302180/Csa5G160250/Csa5G152820/Csa2G005370/Csa6G017060/Csa2G361630/Csa1G072460/novel.142/Csa5G430510/Csa5G609650/Csa5G155530/Csa7G017690/Csa3G113320/Csa1G185090/Csa7G075680/Csa1G108820/Csa4G307910
BP	GO:0006325	chromatin organization	7/2175	27/6257	0.880707725	1	Csa5G576630/Csa3G171220/Csa3G284020/Csa6G495710/Csa4G000700/Csa6G199780/Csa3G000050	Csa5G576630/Csa3G171220/Csa3G284020/Csa6G495710/Csa4G000700/Csa6G199780/Csa3G000050	7	4	Csa3G171220/Csa4G000700/Csa6G199780/Csa3G000050	3	Csa5G576630/Csa3G284020/Csa6G495710
BP	GO:0006298	mismatch repair	3/2175	13/6257	0.883639876	1	Csa7G407640/Csa6G016960/Csa4G119250	Csa7G407640/Csa6G016960/Csa4G119250	3	2	Csa7G407640/Csa4G119250	1	Csa6G016960
BP	GO:0006323	DNA packaging	3/2175	13/6257	0.883639876	1	Csa3G284020/Csa6G495710/Csa4G000700	Csa3G284020/Csa6G495710/Csa4G000700	3	1	Csa4G000700	2	Csa3G284020/Csa6G495710
BP	GO:0006605	protein targeting	3/2175	13/6257	0.883639876	1	Csa6G452680/Csa1G534730/Csa3G122650	Csa6G452680/Csa1G534730/Csa3G122650	3	1	Csa6G452680	2	Csa1G534730/Csa3G122650
BP	GO:0010629	negative regulation of gene expression	3/2175	13/6257	0.883639876	1	Csa5G182100/Csa7G323110/Csa7G234660	Csa5G182100/Csa7G323110/Csa7G234660	3	1	Csa7G234660	2	Csa5G182100/Csa7G323110
BP	GO:1901605	alpha-amino acid metabolic process	15/2175	54/6257	0.891525535	1	Csa5G410730/Csa7G420690/Csa6G183190/Csa6G362920/Csa3G304140/Csa3G734910/Csa3G842030/Csa4G088750/Csa1G002130/Csa2G298310/Csa7G234700/Csa4G626100/Csa7G209030/Csa2G248730/Csa3G822260	Csa5G410730/Csa7G420690/Csa6G183190/Csa6G362920/Csa3G304140/Csa3G734910/Csa3G842030/Csa4G088750/Csa1G002130/Csa2G298310/Csa7G234700/Csa4G626100/Csa7G209030/Csa2G248730/Csa3G822260	15	8	Csa5G410730/Csa6G183190/Csa6G362920/Csa4G088750/Csa1G002130/Csa2G298310/Csa4G626100/Csa2G248730	7	Csa7G420690/Csa3G304140/Csa3G734910/Csa3G842030/Csa7G234700/Csa7G209030/Csa3G822260
BP	GO:0006352	DNA-templated transcription, initiation	6/2175	24/6257	0.891621131	1	Csa7G449470/Csa3G354500/Csa6G418910/Csa2G363560/Csa7G037630/Csa5G517200	Csa7G449470/Csa3G354500/Csa6G418910/Csa2G363560/Csa7G037630/Csa5G517200	6	4	Csa7G449470/Csa3G354500/Csa2G363560/Csa5G517200	2	Csa6G418910/Csa7G037630
BP	GO:0022613	ribonucleoprotein complex biogenesis	11/2175	41/6257	0.893532606	1	Csa1G530120/Csa5G606760/Csa1G461020/Csa6G397690/Csa6G338150/Csa3G881670/Csa2G252090/Csa7G290560/Csa5G633240/Csa5G153680/Csa2G336670	Csa1G530120/Csa5G606760/Csa1G461020/Csa6G397690/Csa6G338150/Csa3G881670/Csa2G252090/Csa7G290560/Csa5G633240/Csa5G153680/Csa2G336670	11	8	Csa5G606760/Csa1G461020/Csa6G397690/Csa6G338150/Csa3G881670/Csa5G633240/Csa5G153680/Csa2G336670	3	Csa1G530120/Csa2G252090/Csa7G290560
BP	GO:0034655	nucleobase-containing compound catabolic process	11/2175	41/6257	0.893532606	1	Csa6G512900/Csa1G701210/Csa1G014400/Csa5G576660/Csa3G359130/Csa4G097630/Csa1G587400/Csa2G361580/Csa6G510350/Csa4G023010/Csa5G609770	Csa6G512900/Csa1G701210/Csa1G014400/Csa5G576660/Csa3G359130/Csa4G097630/Csa1G587400/Csa2G361580/Csa6G510350/Csa4G023010/Csa5G609770	11	5	Csa1G701210/Csa1G587400/Csa6G510350/Csa4G023010/Csa5G609770	6	Csa6G512900/Csa1G014400/Csa5G576660/Csa3G359130/Csa4G097630/Csa2G361580
BP	GO:0015988	energy coupled proton transmembrane transport, against electrochemical gradient	4/2175	17/6257	0.893872302	1	Csa3G878880/Csa7G004130/Csa3G560240/Csa5G611600	Csa3G878880/Csa7G004130/Csa3G560240/Csa5G611600	4	2	Csa7G004130/Csa3G560240	2	Csa3G878880/Csa5G611600
BP	GO:0015991	ATP hydrolysis coupled proton transport	4/2175	17/6257	0.893872302	1	Csa3G878880/Csa7G004130/Csa3G560240/Csa5G611600	Csa3G878880/Csa7G004130/Csa3G560240/Csa5G611600	4	2	Csa7G004130/Csa3G560240	2	Csa3G878880/Csa5G611600
BP	GO:0070972	protein localization to endoplasmic reticulum	4/2175	17/6257	0.893872302	1	Csa6G452680/Csa1G534730/Csa3G122650/Csa2G368280	Csa6G452680/Csa1G534730/Csa3G122650/Csa2G368280	4	1	Csa6G452680	3	Csa1G534730/Csa3G122650/Csa2G368280
BP	GO:0090662	ATP hydrolysis coupled transmembrane transport	4/2175	17/6257	0.893872302	1	Csa3G878880/Csa7G004130/Csa3G560240/Csa5G611600	Csa3G878880/Csa7G004130/Csa3G560240/Csa5G611600	4	2	Csa7G004130/Csa3G560240	2	Csa3G878880/Csa5G611600
BP	GO:0099131	ATP hydrolysis coupled ion transmembrane transport	4/2175	17/6257	0.893872302	1	Csa3G878880/Csa7G004130/Csa3G560240/Csa5G611600	Csa3G878880/Csa7G004130/Csa3G560240/Csa5G611600	4	2	Csa7G004130/Csa3G560240	2	Csa3G878880/Csa5G611600
BP	GO:0099132	ATP hydrolysis coupled cation transmembrane transport	4/2175	17/6257	0.893872302	1	Csa3G878880/Csa7G004130/Csa3G560240/Csa5G611600	Csa3G878880/Csa7G004130/Csa3G560240/Csa5G611600	4	2	Csa7G004130/Csa3G560240	2	Csa3G878880/Csa5G611600
BP	GO:0044248	cellular catabolic process	36/2175	121/6257	0.898187492	1	Csa1G575130/Csa4G028450/Csa5G590070/Csa4G088750/Csa3G002630/Csa3G197940/Csa2G415540/Csa6G290910/Csa1G328400/Csa6G512900/Csa3G846020/Csa2G252040/Csa1G435830/Csa6G484560/Csa5G456720/Csa1G701210/Csa1G014400/Csa3G002430/Csa5G470570/Csa6G095850/Csa5G576660/Csa3G359130/Csa6G507520/Csa3G185660/Csa5G608600/Csa4G097630/Csa1G587400/Csa1G641020/Csa2G361580/Csa5G623730/Csa3G710740/Csa6G510350/Csa2G036630/Csa…	Csa1G575130/Csa4G028450/Csa5G590070/Csa4G088750/Csa3G002630/Csa3G197940/Csa2G415540/Csa6G290910/Csa1G328400/Csa6G512900/Csa3G846020/Csa2G252040/Csa1G435830/Csa6G484560/Csa5G456720/Csa1G701210/Csa1G014400/Csa3G002430/Csa5G470570/Csa6G095850/Csa5G576660/Csa3G359130/Csa6G507520/Csa3G185660/Csa5G608600/Csa4G097630/Csa1G587400/Csa1G641020/Csa2G361580/Csa5G623730/Csa3G710740/Csa6G510350/Csa2G036630/Csa…	36	22	Csa1G575130/Csa4G028450/Csa4G088750/Csa3G197940/Csa2G415540/Csa6G290910/Csa1G328400/Csa3G846020/Csa2G252040/Csa1G435830/Csa6G484560/Csa1G701210/Csa3G002430/Csa6G095850/Csa6G507520/Csa5G608600/Csa1G587400/Csa1G641020/Csa6G510350/Csa2G036630/Csa4G023010/Csa5G609770	14	Csa5G590070/Csa3G002630/Csa6G512900/Csa5G456720/Csa1G014400/Csa5G470570/Csa5G576660/Csa3G359130/Csa3G185660/Csa4G097630/Csa2G361580/Csa5G623730/Csa3G710740/Csa4G017110
BP	GO:0044270	cellular nitrogen compound catabolic process	13/2175	48/6257	0.900658825	1	Csa5G590070/Csa1G328400/Csa6G512900/Csa1G701210/Csa1G014400/Csa5G576660/Csa3G359130/Csa4G097630/Csa1G587400/Csa2G361580/Csa6G510350/Csa4G023010/Csa5G609770	Csa5G590070/Csa1G328400/Csa6G512900/Csa1G701210/Csa1G014400/Csa5G576660/Csa3G359130/Csa4G097630/Csa1G587400/Csa2G361580/Csa6G510350/Csa4G023010/Csa5G609770	13	6	Csa1G328400/Csa1G701210/Csa1G587400/Csa6G510350/Csa4G023010/Csa5G609770	7	Csa5G590070/Csa6G512900/Csa1G014400/Csa5G576660/Csa3G359130/Csa4G097630/Csa2G361580
BP	GO:1901361	organic cyclic compound catabolic process	13/2175	48/6257	0.900658825	1	Csa4G088750/Csa1G328400/Csa6G512900/Csa1G701210/Csa1G014400/Csa5G576660/Csa3G359130/Csa4G097630/Csa1G587400/Csa2G361580/Csa6G510350/Csa4G023010/Csa5G609770	Csa4G088750/Csa1G328400/Csa6G512900/Csa1G701210/Csa1G014400/Csa5G576660/Csa3G359130/Csa4G097630/Csa1G587400/Csa2G361580/Csa6G510350/Csa4G023010/Csa5G609770	13	7	Csa4G088750/Csa1G328400/Csa1G701210/Csa1G587400/Csa6G510350/Csa4G023010/Csa5G609770	6	Csa6G512900/Csa1G014400/Csa5G576660/Csa3G359130/Csa4G097630/Csa2G361580
BP	GO:0000413	protein peptidyl-prolyl isomerization	7/2175	28/6257	0.903791128	1	Csa7G009740/Csa6G185300/Csa5G128260/Csa2G009340/Csa2G100010/Csa2G270140/Csa3G129600	Csa7G009740/Csa6G185300/Csa5G128260/Csa2G009340/Csa2G100010/Csa2G270140/Csa3G129600	7	3	Csa5G128260/Csa2G009340/Csa3G129600	4	Csa7G009740/Csa6G185300/Csa2G100010/Csa2G270140
BP	GO:0018208	peptidyl-proline modification	7/2175	28/6257	0.903791128	1	Csa7G009740/Csa6G185300/Csa5G128260/Csa2G009340/Csa2G100010/Csa2G270140/Csa3G129600	Csa7G009740/Csa6G185300/Csa5G128260/Csa2G009340/Csa2G100010/Csa2G270140/Csa3G129600	7	3	Csa5G128260/Csa2G009340/Csa3G129600	4	Csa7G009740/Csa6G185300/Csa2G100010/Csa2G270140
BP	GO:0072524	pyridine-containing compound metabolic process	12/2175	45/6257	0.905788151	1	Csa6G139790/Csa5G642720/Csa6G512900/Csa1G701210/Csa1G014400/Csa5G576660/Csa3G359130/Csa4G097630/Csa2G361580/Csa6G381800/Csa6G510350/Csa4G023010	Csa6G139790/Csa5G642720/Csa6G512900/Csa1G701210/Csa1G014400/Csa5G576660/Csa3G359130/Csa4G097630/Csa2G361580/Csa6G381800/Csa6G510350/Csa4G023010	12	5	Csa6G139790/Csa1G701210/Csa6G381800/Csa6G510350/Csa4G023010	7	Csa5G642720/Csa6G512900/Csa1G014400/Csa5G576660/Csa3G359130/Csa4G097630/Csa2G361580
BP	GO:0019362	pyridine nucleotide metabolic process	11/2175	42/6257	0.911343201	1	Csa5G642720/Csa6G512900/Csa1G701210/Csa1G014400/Csa5G576660/Csa3G359130/Csa4G097630/Csa2G361580/Csa6G381800/Csa6G510350/Csa4G023010	Csa5G642720/Csa6G512900/Csa1G701210/Csa1G014400/Csa5G576660/Csa3G359130/Csa4G097630/Csa2G361580/Csa6G381800/Csa6G510350/Csa4G023010	11	4	Csa1G701210/Csa6G381800/Csa6G510350/Csa4G023010	7	Csa5G642720/Csa6G512900/Csa1G014400/Csa5G576660/Csa3G359130/Csa4G097630/Csa2G361580
BP	GO:0046496	nicotinamide nucleotide metabolic process	11/2175	42/6257	0.911343201	1	Csa5G642720/Csa6G512900/Csa1G701210/Csa1G014400/Csa5G576660/Csa3G359130/Csa4G097630/Csa2G361580/Csa6G381800/Csa6G510350/Csa4G023010	Csa5G642720/Csa6G512900/Csa1G701210/Csa1G014400/Csa5G576660/Csa3G359130/Csa4G097630/Csa2G361580/Csa6G381800/Csa6G510350/Csa4G023010	11	4	Csa1G701210/Csa6G381800/Csa6G510350/Csa4G023010	7	Csa5G642720/Csa6G512900/Csa1G014400/Csa5G576660/Csa3G359130/Csa4G097630/Csa2G361580
BP	GO:0000226	microtubule cytoskeleton organization	2/2175	10/6257	0.911794765	1	Csa4G638490/Csa1G616260	Csa4G638490/Csa1G616260	2	0		2	Csa4G638490/Csa1G616260
BP	GO:0015693	magnesium ion transport	2/2175	10/6257	0.911794765	1	Csa3G129750/Csa7G009750	Csa3G129750/Csa7G009750	2	2	Csa3G129750/Csa7G009750	0
BP	GO:0006399	tRNA metabolic process	22/2175	78/6257	0.912226393	1	Csa3G213510/Csa3G150100/Csa4G268050/Csa7G027880/Csa3G154310/Csa6G476120/Csa7G290500/Csa3G889830/Csa1G555080/Csa2G428390/Csa7G392940/Csa4G025150/Csa7G447120/Csa5G080780/Csa3G876000/Csa4G083690/Csa3G126200/Csa2G120970/Csa6G513460/Csa2G396220/Csa2G000910/Csa4G000540	Csa3G213510/Csa3G150100/Csa4G268050/Csa7G027880/Csa3G154310/Csa6G476120/Csa7G290500/Csa3G889830/Csa1G555080/Csa2G428390/Csa7G392940/Csa4G025150/Csa7G447120/Csa5G080780/Csa3G876000/Csa4G083690/Csa3G126200/Csa2G120970/Csa6G513460/Csa2G396220/Csa2G000910/Csa4G000540	22	15	Csa3G213510/Csa4G268050/Csa7G027880/Csa3G154310/Csa6G476120/Csa3G889830/Csa2G428390/Csa4G025150/Csa7G447120/Csa3G876000/Csa4G083690/Csa3G126200/Csa6G513460/Csa2G000910/Csa4G000540	7	Csa3G150100/Csa7G290500/Csa1G555080/Csa7G392940/Csa5G080780/Csa2G120970/Csa2G396220
BP	GO:0032271	regulation of protein polymerization	3/2175	14/6257	0.91348093	1	Csa4G638490/Csa6G008040/Csa1G616260	Csa4G638490/Csa6G008040/Csa1G616260	3	1	Csa6G008040	2	Csa4G638490/Csa1G616260
BP	GO:0043254	regulation of protein complex assembly	3/2175	14/6257	0.91348093	1	Csa4G638490/Csa6G008040/Csa1G616260	Csa4G638490/Csa6G008040/Csa1G616260	3	1	Csa6G008040	2	Csa4G638490/Csa1G616260
BP	GO:0051258	protein polymerization	3/2175	14/6257	0.91348093	1	Csa4G638490/Csa6G008040/Csa1G616260	Csa4G638490/Csa6G008040/Csa1G616260	3	1	Csa6G008040	2	Csa4G638490/Csa1G616260
BP	GO:0051493	regulation of cytoskeleton organization	3/2175	14/6257	0.91348093	1	Csa4G638490/Csa6G008040/Csa1G616260	Csa4G638490/Csa6G008040/Csa1G616260	3	1	Csa6G008040	2	Csa4G638490/Csa1G616260
BP	GO:0065004	protein-DNA complex assembly	3/2175	14/6257	0.91348093	1	Csa3G284020/Csa6G495710/Csa4G000700	Csa3G284020/Csa6G495710/Csa4G000700	3	1	Csa4G000700	2	Csa3G284020/Csa6G495710
BP	GO:0071824	protein-DNA complex subunit organization	3/2175	14/6257	0.91348093	1	Csa3G284020/Csa6G495710/Csa4G000700	Csa3G284020/Csa6G495710/Csa4G000700	3	1	Csa4G000700	2	Csa3G284020/Csa6G495710
BP	GO:0097435	supramolecular fiber organization	3/2175	14/6257	0.91348093	1	Csa4G638490/Csa6G008040/Csa1G616260	Csa4G638490/Csa6G008040/Csa1G616260	3	1	Csa6G008040	2	Csa4G638490/Csa1G616260
BP	GO:1902903	regulation of supramolecular fiber organization	3/2175	14/6257	0.91348093	1	Csa4G638490/Csa6G008040/Csa1G616260	Csa4G638490/Csa6G008040/Csa1G616260	3	1	Csa6G008040	2	Csa4G638490/Csa1G616260
BP	GO:1901575	organic substance catabolic process	40/2175	136/6257	0.923027541	1	Csa1G575130/Csa4G028450/Csa3G047820/Csa2G167190/Csa3G636400/Csa3G302120/Csa5G590070/Csa4G088750/Csa3G002630/Csa2G415540/Csa6G290910/Csa1G328400/Csa6G512900/Csa2G252040/Csa1G435830/Csa6G072990/Csa5G457740/Csa5G456720/Csa4G340510/Csa1G701210/Csa1G014400/Csa3G002430/Csa5G470570/Csa5G576660/Csa3G359130/Csa6G507520/Csa3G185660/Csa3G644860/Csa4G056530/Csa5G608600/Csa4G097630/Csa1G587400/Csa7G044880/Csa…	Csa1G575130/Csa4G028450/Csa3G047820/Csa2G167190/Csa3G636400/Csa3G302120/Csa5G590070/Csa4G088750/Csa3G002630/Csa2G415540/Csa6G290910/Csa1G328400/Csa6G512900/Csa2G252040/Csa1G435830/Csa6G072990/Csa5G457740/Csa5G456720/Csa4G340510/Csa1G701210/Csa1G014400/Csa3G002430/Csa5G470570/Csa5G576660/Csa3G359130/Csa6G507520/Csa3G185660/Csa3G644860/Csa4G056530/Csa5G608600/Csa4G097630/Csa1G587400/Csa7G044880/Csa…	40	22	Csa1G575130/Csa4G028450/Csa3G047820/Csa2G167190/Csa3G636400/Csa4G088750/Csa2G415540/Csa6G290910/Csa1G328400/Csa2G252040/Csa1G435830/Csa6G072990/Csa5G457740/Csa1G701210/Csa3G002430/Csa6G507520/Csa3G644860/Csa5G608600/Csa1G587400/Csa6G510350/Csa4G023010/Csa5G609770	18	Csa3G302120/Csa5G590070/Csa3G002630/Csa6G512900/Csa5G456720/Csa4G340510/Csa1G014400/Csa5G470570/Csa5G576660/Csa3G359130/Csa3G185660/Csa4G056530/Csa4G097630/Csa7G044880/Csa2G361580/Csa5G623730/Csa3G710740/Csa4G017110
BP	GO:0046488	phosphatidylinositol metabolic process	9/2175	36/6257	0.923901748	1	Csa4G372620/Csa6G078580/Csa5G381800/Csa4G639130/Csa1G072460/Csa5G155530/Csa7G017690/Csa1G185090/Csa3G851890	Csa4G372620/Csa6G078580/Csa5G381800/Csa4G639130/Csa1G072460/Csa5G155530/Csa7G017690/Csa1G185090/Csa3G851890	9	3	Csa6G078580/Csa4G639130/Csa3G851890	6	Csa4G372620/Csa5G381800/Csa1G072460/Csa5G155530/Csa7G017690/Csa1G185090
BP	GO:0071103	DNA conformation change	5/2175	22/6257	0.925571962	1	Csa3G813290/Csa3G284020/Csa6G495710/Csa4G000700/Csa4G286930	Csa3G813290/Csa3G284020/Csa6G495710/Csa4G000700/Csa4G286930	5	2	Csa3G813290/Csa4G000700	3	Csa3G284020/Csa6G495710/Csa4G286930
BP	GO:0006733	oxidoreduction coenzyme metabolic process	11/2175	43/6257	0.92658018	1	Csa5G642720/Csa6G512900/Csa1G701210/Csa1G014400/Csa5G576660/Csa3G359130/Csa4G097630/Csa2G361580/Csa6G381800/Csa6G510350/Csa4G023010	Csa5G642720/Csa6G512900/Csa1G701210/Csa1G014400/Csa5G576660/Csa3G359130/Csa4G097630/Csa2G361580/Csa6G381800/Csa6G510350/Csa4G023010	11	4	Csa1G701210/Csa6G381800/Csa6G510350/Csa4G023010	7	Csa5G642720/Csa6G512900/Csa1G014400/Csa5G576660/Csa3G359130/Csa4G097630/Csa2G361580
BP	GO:0043038	amino acid activation	11/2175	43/6257	0.92658018	1	Csa3G213510/Csa4G268050/Csa7G027880/Csa3G154310/Csa3G889830/Csa4G025150/Csa5G080780/Csa3G876000/Csa2G120970/Csa6G513460/Csa4G000540	Csa3G213510/Csa4G268050/Csa7G027880/Csa3G154310/Csa3G889830/Csa4G025150/Csa5G080780/Csa3G876000/Csa2G120970/Csa6G513460/Csa4G000540	11	9	Csa3G213510/Csa4G268050/Csa7G027880/Csa3G154310/Csa3G889830/Csa4G025150/Csa3G876000/Csa6G513460/Csa4G000540	2	Csa5G080780/Csa2G120970
BP	GO:0043039	tRNA aminoacylation	11/2175	43/6257	0.92658018	1	Csa3G213510/Csa4G268050/Csa7G027880/Csa3G154310/Csa3G889830/Csa4G025150/Csa5G080780/Csa3G876000/Csa2G120970/Csa6G513460/Csa4G000540	Csa3G213510/Csa4G268050/Csa7G027880/Csa3G154310/Csa3G889830/Csa4G025150/Csa5G080780/Csa3G876000/Csa2G120970/Csa6G513460/Csa4G000540	11	9	Csa3G213510/Csa4G268050/Csa7G027880/Csa3G154310/Csa3G889830/Csa4G025150/Csa3G876000/Csa6G513460/Csa4G000540	2	Csa5G080780/Csa2G120970
BP	GO:0034660	ncRNA metabolic process	28/2175	99/6257	0.931258238	1	Csa3G213510/Csa3G150100/Csa4G268050/Csa7G027880/Csa3G154310/Csa6G476120/Csa7G290500/Csa1G461020/Csa3G889830/Csa1G555080/Csa2G428390/Csa7G392940/Csa4G025150/Csa3G881670/Csa7G447120/Csa2G252090/Csa5G080780/Csa3G876000/Csa7G290560/Csa4G083690/Csa5G633240/Csa3G126200/Csa5G153680/Csa2G120970/Csa6G513460/Csa2G396220/Csa2G000910/Csa4G000540	Csa3G213510/Csa3G150100/Csa4G268050/Csa7G027880/Csa3G154310/Csa6G476120/Csa7G290500/Csa1G461020/Csa3G889830/Csa1G555080/Csa2G428390/Csa7G392940/Csa4G025150/Csa3G881670/Csa7G447120/Csa2G252090/Csa5G080780/Csa3G876000/Csa7G290560/Csa4G083690/Csa5G633240/Csa3G126200/Csa5G153680/Csa2G120970/Csa6G513460/Csa2G396220/Csa2G000910/Csa4G000540	28	19	Csa3G213510/Csa4G268050/Csa7G027880/Csa3G154310/Csa6G476120/Csa1G461020/Csa3G889830/Csa2G428390/Csa4G025150/Csa3G881670/Csa7G447120/Csa3G876000/Csa4G083690/Csa5G633240/Csa3G126200/Csa5G153680/Csa6G513460/Csa2G000910/Csa4G000540	9	Csa3G150100/Csa7G290500/Csa1G555080/Csa7G392940/Csa2G252090/Csa5G080780/Csa7G290560/Csa2G120970/Csa2G396220
BP	GO:0006418	tRNA aminoacylation for protein translation	10/2175	40/6257	0.932196837	1	Csa3G213510/Csa4G268050/Csa3G154310/Csa3G889830/Csa4G025150/Csa5G080780/Csa3G876000/Csa2G120970/Csa6G513460/Csa4G000540	Csa3G213510/Csa4G268050/Csa3G154310/Csa3G889830/Csa4G025150/Csa5G080780/Csa3G876000/Csa2G120970/Csa6G513460/Csa4G000540	10	8	Csa3G213510/Csa4G268050/Csa3G154310/Csa3G889830/Csa4G025150/Csa3G876000/Csa6G513460/Csa4G000540	2	Csa5G080780/Csa2G120970
BP	GO:0046700	heterocycle catabolic process	12/2175	47/6257	0.934662821	1	Csa1G328400/Csa6G512900/Csa1G701210/Csa1G014400/Csa5G576660/Csa3G359130/Csa4G097630/Csa1G587400/Csa2G361580/Csa6G510350/Csa4G023010/Csa5G609770	Csa1G328400/Csa6G512900/Csa1G701210/Csa1G014400/Csa5G576660/Csa3G359130/Csa4G097630/Csa1G587400/Csa2G361580/Csa6G510350/Csa4G023010/Csa5G609770	12	6	Csa1G328400/Csa1G701210/Csa1G587400/Csa6G510350/Csa4G023010/Csa5G609770	6	Csa6G512900/Csa1G014400/Csa5G576660/Csa3G359130/Csa4G097630/Csa2G361580
BP	GO:0006066	alcohol metabolic process	3/2175	15/6257	0.93618317	1	Csa1G575130/Csa3G305640/Csa2G372810	Csa1G575130/Csa3G305640/Csa2G372810	3	3	Csa1G575130/Csa3G305640/Csa2G372810	0
BP	GO:0019751	polyol metabolic process	3/2175	15/6257	0.93618317	1	Csa1G575130/Csa3G305640/Csa2G372810	Csa1G575130/Csa3G305640/Csa2G372810	3	3	Csa1G575130/Csa3G305640/Csa2G372810	0
BP	GO:0006888	ER to Golgi vesicle-mediated transport	2/2175	11/6257	0.937649195	1	Csa5G139910/Csa2G034720	Csa5G139910/Csa2G034720	2	0		2	Csa5G139910/Csa2G034720
BP	GO:1901615	organic hydroxy compound metabolic process	4/2175	19/6257	0.938615688	1	Csa1G575130/Csa6G139790/Csa3G305640/Csa2G372810	Csa1G575130/Csa6G139790/Csa3G305640/Csa2G372810	4	4	Csa1G575130/Csa6G139790/Csa3G305640/Csa2G372810	0
BP	GO:0001522	pseudouridine synthesis	5/2175	23/6257	0.942557732	1	Csa1G025830/Csa5G492340/Csa6G052720/Csa4G653400/Csa1G690310	Csa1G025830/Csa5G492340/Csa6G052720/Csa4G653400/Csa1G690310	5	3	Csa1G025830/Csa6G052720/Csa1G690310	2	Csa5G492340/Csa4G653400
BP	GO:0016579	protein deubiquitination	5/2175	23/6257	0.942557732	1	Csa4G064660/Csa3G851190/Csa3G130860/Csa2G370590/Csa2G035420	Csa4G064660/Csa3G851190/Csa3G130860/Csa2G370590/Csa2G035420	5	5	Csa4G064660/Csa3G851190/Csa3G130860/Csa2G370590/Csa2G035420	0
BP	GO:0070646	protein modification by small protein removal	5/2175	23/6257	0.942557732	1	Csa4G064660/Csa3G851190/Csa3G130860/Csa2G370590/Csa2G035420	Csa4G064660/Csa3G851190/Csa3G130860/Csa2G370590/Csa2G035420	5	5	Csa4G064660/Csa3G851190/Csa3G130860/Csa2G370590/Csa2G035420	0
BP	GO:0006644	phospholipid metabolic process	14/2175	55/6257	0.948050214	1	Csa5G608060/Csa4G372620/Csa6G078580/Csa5G381800/Csa4G639130/Csa1G072460/novel.142/Csa5G430510/Csa5G155530/Csa7G017690/Csa1G185090/Csa3G851890/Csa7G075680/Csa1G108820	Csa5G608060/Csa4G372620/Csa6G078580/Csa5G381800/Csa4G639130/Csa1G072460/-/Csa5G430510/Csa5G155530/Csa7G017690/Csa1G185090/Csa3G851890/Csa7G075680/Csa1G108820	14	4	Csa5G608060/Csa6G078580/Csa4G639130/Csa3G851890	10	Csa4G372620/Csa5G381800/Csa1G072460/novel.142/Csa5G430510/Csa5G155530/Csa7G017690/Csa1G185090/Csa7G075680/Csa1G108820
BP	GO:0006511	ubiquitin-dependent protein catabolic process	9/2175	38/6257	0.950116047	1	Csa3G002630/Csa2G252040/Csa1G435830/Csa5G456720/Csa5G470570/Csa3G185660/Csa5G608600/Csa5G623730/Csa3G710740	Csa3G002630/Csa2G252040/Csa1G435830/Csa5G456720/Csa5G470570/Csa3G185660/Csa5G608600/Csa5G623730/Csa3G710740	9	3	Csa2G252040/Csa1G435830/Csa5G608600	6	Csa3G002630/Csa5G456720/Csa5G470570/Csa3G185660/Csa5G623730/Csa3G710740
BP	GO:0006650	glycerophospholipid metabolic process	9/2175	38/6257	0.950116047	1	Csa4G372620/Csa6G078580/Csa5G381800/Csa4G639130/Csa1G072460/Csa5G155530/Csa7G017690/Csa1G185090/Csa3G851890	Csa4G372620/Csa6G078580/Csa5G381800/Csa4G639130/Csa1G072460/Csa5G155530/Csa7G017690/Csa1G185090/Csa3G851890	9	3	Csa6G078580/Csa4G639130/Csa3G851890	6	Csa4G372620/Csa5G381800/Csa1G072460/Csa5G155530/Csa7G017690/Csa1G185090
BP	GO:0009451	RNA modification	9/2175	38/6257	0.950116047	1	Csa1G025830/Csa5G492340/Csa1G555080/Csa6G052720/Csa4G653400/Csa5G633240/Csa2G396220/Csa2G000910/Csa1G690310	Csa1G025830/Csa5G492340/Csa1G555080/Csa6G052720/Csa4G653400/Csa5G633240/Csa2G396220/Csa2G000910/Csa1G690310	9	5	Csa1G025830/Csa6G052720/Csa5G633240/Csa2G000910/Csa1G690310	4	Csa5G492340/Csa1G555080/Csa4G653400/Csa2G396220
BP	GO:0019941	modification-dependent protein catabolic process	9/2175	38/6257	0.950116047	1	Csa3G002630/Csa2G252040/Csa1G435830/Csa5G456720/Csa5G470570/Csa3G185660/Csa5G608600/Csa5G623730/Csa3G710740	Csa3G002630/Csa2G252040/Csa1G435830/Csa5G456720/Csa5G470570/Csa3G185660/Csa5G608600/Csa5G623730/Csa3G710740	9	3	Csa2G252040/Csa1G435830/Csa5G608600	6	Csa3G002630/Csa5G456720/Csa5G470570/Csa3G185660/Csa5G623730/Csa3G710740
BP	GO:0043632	modification-dependent macromolecule catabolic process	9/2175	38/6257	0.950116047	1	Csa3G002630/Csa2G252040/Csa1G435830/Csa5G456720/Csa5G470570/Csa3G185660/Csa5G608600/Csa5G623730/Csa3G710740	Csa3G002630/Csa2G252040/Csa1G435830/Csa5G456720/Csa5G470570/Csa3G185660/Csa5G608600/Csa5G623730/Csa3G710740	9	3	Csa2G252040/Csa1G435830/Csa5G608600	6	Csa3G002630/Csa5G456720/Csa5G470570/Csa3G185660/Csa5G623730/Csa3G710740
BP	GO:0009733	response to auxin	11/2175	45/6257	0.950433597	1	Csa6G092560/Csa5G534970/Csa3G777530/Csa6G137590/Csa6G446320/Csa7G008430/Csa7G009070/Csa2G258810/Csa7G009020/Csa5G139100/Csa7G008990	Csa6G092560/Csa5G534970/Csa3G777530/Csa6G137590/Csa6G446320/Csa7G008430/Csa7G009070/Csa2G258810/Csa7G009020/Csa5G139100/Csa7G008990	11	3	Csa5G534970/Csa6G446320/Csa5G139100	8	Csa6G092560/Csa3G777530/Csa6G137590/Csa7G008430/Csa7G009070/Csa2G258810/Csa7G009020/Csa7G008990
BP	GO:0008654	phospholipid biosynthetic process	7/2175	31/6257	0.95151573	1	Csa5G608060/novel.142/Csa5G430510/Csa5G155530/Csa7G017690/Csa7G075680/Csa1G108820	Csa5G608060/-/Csa5G430510/Csa5G155530/Csa7G017690/Csa7G075680/Csa1G108820	7	1	Csa5G608060	6	novel.142/Csa5G430510/Csa5G155530/Csa7G017690/Csa7G075680/Csa1G108820
BP	GO:0033043	regulation of organelle organization	3/2175	16/6257	0.953263146	1	Csa4G638490/Csa6G008040/Csa1G616260	Csa4G638490/Csa6G008040/Csa1G616260	3	1	Csa6G008040	2	Csa4G638490/Csa1G616260
BP	GO:0043414	macromolecule methylation	3/2175	16/6257	0.953263146	1	Csa1G555080/Csa5G633240/Csa6G525730	Csa1G555080/Csa5G633240/Csa6G525730	3	2	Csa5G633240/Csa6G525730	1	Csa1G555080
BP	GO:0044087	regulation of cellular component biogenesis	3/2175	16/6257	0.953263146	1	Csa4G638490/Csa6G008040/Csa1G616260	Csa4G638490/Csa6G008040/Csa1G616260	3	1	Csa6G008040	2	Csa4G638490/Csa1G616260
BP	GO:0072657	protein localization to membrane	3/2175	16/6257	0.953263146	1	Csa6G452680/Csa1G534730/Csa3G122650	Csa6G452680/Csa1G534730/Csa3G122650	3	1	Csa6G452680	2	Csa1G534730/Csa3G122650
BP	GO:0090150	establishment of protein localization to membrane	3/2175	16/6257	0.953263146	1	Csa6G452680/Csa1G534730/Csa3G122650	Csa6G452680/Csa1G534730/Csa3G122650	3	1	Csa6G452680	2	Csa1G534730/Csa3G122650
BP	GO:0043933	protein-containing complex subunit organization	15/2175	59/6257	0.953599375	1	Csa6G078610/Csa5G153000/Csa4G638490/Csa1G256200/Csa4G629990/Csa7G234690/Csa4G651970/Csa1G652260/Csa6G008040/Csa3G284020/Csa1G616260/Csa6G495710/Csa4G000700/Csa2G382670/Csa2G336670	Csa6G078610/Csa5G153000/Csa4G638490/Csa1G256200/Csa4G629990/Csa7G234690/Csa4G651970/Csa1G652260/Csa6G008040/Csa3G284020/Csa1G616260/Csa6G495710/Csa4G000700/Csa2G382670/Csa2G336670	15	7	Csa4G629990/Csa7G234690/Csa1G652260/Csa6G008040/Csa4G000700/Csa2G382670/Csa2G336670	8	Csa6G078610/Csa5G153000/Csa4G638490/Csa1G256200/Csa4G651970/Csa3G284020/Csa1G616260/Csa6G495710
BP	GO:0051186	cofactor metabolic process	27/2175	99/6257	0.956066923	1	Csa6G139790/Csa6G446510/Csa4G056670/Csa5G218840/Csa6G045100/Csa5G642720/Csa6G409330/Csa1G328400/Csa6G512900/Csa4G082410/Csa6G401490/Csa3G903500/Csa6G501260/Csa2G000660/Csa1G701210/Csa1G014400/Csa3G122600/Csa5G576660/Csa3G359130/Csa4G097630/Csa2G361580/Csa3G703160/Csa1G600220/Csa6G381800/Csa6G510350/Csa4G023010/Csa7G429610	Csa6G139790/Csa6G446510/Csa4G056670/Csa5G218840/Csa6G045100/Csa5G642720/Csa6G409330/Csa1G328400/Csa6G512900/Csa4G082410/Csa6G401490/Csa3G903500/Csa6G501260/Csa2G000660/Csa1G701210/Csa1G014400/Csa3G122600/Csa5G576660/Csa3G359130/Csa4G097630/Csa2G361580/Csa3G703160/Csa1G600220/Csa6G381800/Csa6G510350/Csa4G023010/Csa7G429610	27	15	Csa6G139790/Csa6G446510/Csa4G056670/Csa5G218840/Csa6G045100/Csa6G409330/Csa1G328400/Csa4G082410/Csa6G401490/Csa1G701210/Csa3G703160/Csa1G600220/Csa6G381800/Csa6G510350/Csa4G023010	12	Csa5G642720/Csa6G512900/Csa3G903500/Csa6G501260/Csa2G000660/Csa1G014400/Csa3G122600/Csa5G576660/Csa3G359130/Csa4G097630/Csa2G361580/Csa7G429610
BP	GO:0006497	protein lipidation	2/2175	12/6257	0.95619476	1	Csa5G155530/Csa7G017690	Csa5G155530/Csa7G017690	2	0		2	Csa5G155530/Csa7G017690
BP	GO:0006506	GPI anchor biosynthetic process	2/2175	12/6257	0.95619476	1	Csa5G155530/Csa7G017690	Csa5G155530/Csa7G017690	2	0		2	Csa5G155530/Csa7G017690
BP	GO:0006661	phosphatidylinositol biosynthetic process	2/2175	12/6257	0.95619476	1	Csa5G155530/Csa7G017690	Csa5G155530/Csa7G017690	2	0		2	Csa5G155530/Csa7G017690
BP	GO:0042157	lipoprotein metabolic process	2/2175	12/6257	0.95619476	1	Csa5G155530/Csa7G017690	Csa5G155530/Csa7G017690	2	0		2	Csa5G155530/Csa7G017690
BP	GO:0042158	lipoprotein biosynthetic process	2/2175	12/6257	0.95619476	1	Csa5G155530/Csa7G017690	Csa5G155530/Csa7G017690	2	0		2	Csa5G155530/Csa7G017690
BP	GO:0042398	cellular modified amino acid biosynthetic process	2/2175	12/6257	0.95619476	1	Csa6G409330/Csa3G122600	Csa6G409330/Csa3G122600	2	1	Csa6G409330	1	Csa3G122600
BP	GO:0042546	cell wall biogenesis	2/2175	12/6257	0.95619476	1	Csa1G015710/Csa4G129050	Csa1G015710/Csa4G129050	2	0		2	Csa1G015710/Csa4G129050
BP	GO:0051188	cofactor biosynthetic process	19/2175	73/6257	0.958084425	1	Csa6G139790/Csa6G446510/Csa4G056670/Csa5G218840/Csa6G409330/Csa6G512900/Csa4G082410/Csa1G701210/Csa1G014400/Csa3G122600/Csa5G576660/Csa3G359130/Csa4G097630/Csa2G361580/Csa1G600220/Csa6G381800/Csa6G510350/Csa4G023010/Csa7G429610	Csa6G139790/Csa6G446510/Csa4G056670/Csa5G218840/Csa6G409330/Csa6G512900/Csa4G082410/Csa1G701210/Csa1G014400/Csa3G122600/Csa5G576660/Csa3G359130/Csa4G097630/Csa2G361580/Csa1G600220/Csa6G381800/Csa6G510350/Csa4G023010/Csa7G429610	19	11	Csa6G139790/Csa6G446510/Csa4G056670/Csa5G218840/Csa6G409330/Csa4G082410/Csa1G701210/Csa1G600220/Csa6G381800/Csa6G510350/Csa4G023010	8	Csa6G512900/Csa1G014400/Csa3G122600/Csa5G576660/Csa3G359130/Csa4G097630/Csa2G361580/Csa7G429610
BP	GO:0006643	membrane lipid metabolic process	6/2175	28/6257	0.958796947	1	Csa6G078580/Csa2G130670/Csa4G639130/Csa3G130320/Csa5G155530/Csa7G017690	Csa6G078580/Csa2G130670/Csa4G639130/Csa3G130320/Csa5G155530/Csa7G017690	6	4	Csa6G078580/Csa2G130670/Csa4G639130/Csa3G130320	2	Csa5G155530/Csa7G017690
BP	GO:0006974	cellular response to DNA damage stimulus	18/2175	70/6257	0.960448217	1	Csa4G015140/Csa5G614640/Csa4G188390/Csa7G407640/Csa7G071660/Csa3G748840/Csa5G606920/Csa3G851750/Csa4G006390/Csa6G016960/Csa5G608600/Csa3G636420/Csa2G009510/Csa3G710740/Csa4G119250/Csa4G338990/Csa1G045870/Csa2G031130	Csa4G015140/Csa5G614640/Csa4G188390/Csa7G407640/Csa7G071660/Csa3G748840/Csa5G606920/Csa3G851750/Csa4G006390/Csa6G016960/Csa5G608600/Csa3G636420/Csa2G009510/Csa3G710740/Csa4G119250/Csa4G338990/Csa1G045870/Csa2G031130	18	6	Csa4G015140/Csa7G407640/Csa7G071660/Csa5G606920/Csa5G608600/Csa4G119250	12	Csa5G614640/Csa4G188390/Csa3G748840/Csa3G851750/Csa4G006390/Csa6G016960/Csa3G636420/Csa2G009510/Csa3G710740/Csa4G338990/Csa1G045870/Csa2G031130
BP	GO:0033554	cellular response to stress	18/2175	70/6257	0.960448217	1	Csa4G015140/Csa5G614640/Csa4G188390/Csa7G407640/Csa7G071660/Csa3G748840/Csa5G606920/Csa3G851750/Csa4G006390/Csa6G016960/Csa5G608600/Csa3G636420/Csa2G009510/Csa3G710740/Csa4G119250/Csa4G338990/Csa1G045870/Csa2G031130	Csa4G015140/Csa5G614640/Csa4G188390/Csa7G407640/Csa7G071660/Csa3G748840/Csa5G606920/Csa3G851750/Csa4G006390/Csa6G016960/Csa5G608600/Csa3G636420/Csa2G009510/Csa3G710740/Csa4G119250/Csa4G338990/Csa1G045870/Csa2G031130	18	6	Csa4G015140/Csa7G407640/Csa7G071660/Csa5G606920/Csa5G608600/Csa4G119250	12	Csa5G614640/Csa4G188390/Csa3G748840/Csa3G851750/Csa4G006390/Csa6G016960/Csa3G636420/Csa2G009510/Csa3G710740/Csa4G338990/Csa1G045870/Csa2G031130
BP	GO:0006397	mRNA processing	7/2175	32/6257	0.961883187	1	Csa5G175720/Csa3G697930/Csa6G509680/novel.64/Csa6G104100/Csa1G042680/Csa2G000310	Csa5G175720/Csa3G697930/Csa6G509680/-/Csa6G104100/Csa1G042680/Csa2G000310	7	5	Csa5G175720/Csa3G697930/novel.64/Csa6G104100/Csa1G042680	2	Csa6G509680/Csa2G000310
BP	GO:0009057	macromolecule catabolic process	20/2175	77/6257	0.962499119	1	Csa3G047820/Csa2G167190/Csa3G636400/Csa3G002630/Csa6G290910/Csa2G252040/Csa1G435830/Csa6G072990/Csa5G456720/Csa3G002430/Csa5G470570/Csa6G507520/Csa3G185660/Csa4G056530/Csa5G608600/Csa7G044880/Csa5G623730/Csa3G710740/Csa4G017110/Csa5G609770	Csa3G047820/Csa2G167190/Csa3G636400/Csa3G002630/Csa6G290910/Csa2G252040/Csa1G435830/Csa6G072990/Csa5G456720/Csa3G002430/Csa5G470570/Csa6G507520/Csa3G185660/Csa4G056530/Csa5G608600/Csa7G044880/Csa5G623730/Csa3G710740/Csa4G017110/Csa5G609770	20	11	Csa3G047820/Csa2G167190/Csa3G636400/Csa6G290910/Csa2G252040/Csa1G435830/Csa6G072990/Csa3G002430/Csa6G507520/Csa5G608600/Csa5G609770	9	Csa3G002630/Csa5G456720/Csa5G470570/Csa3G185660/Csa4G056530/Csa7G044880/Csa5G623730/Csa3G710740/Csa4G017110
BP	GO:0034622	cellular protein-containing complex assembly	10/2175	43/6257	0.963720916	1	Csa6G078610/Csa4G638490/Csa4G629990/Csa7G234690/Csa6G008040/Csa3G284020/Csa1G616260/Csa6G495710/Csa4G000700/Csa2G336670	Csa6G078610/Csa4G638490/Csa4G629990/Csa7G234690/Csa6G008040/Csa3G284020/Csa1G616260/Csa6G495710/Csa4G000700/Csa2G336670	10	5	Csa4G629990/Csa7G234690/Csa6G008040/Csa4G000700/Csa2G336670	5	Csa6G078610/Csa4G638490/Csa3G284020/Csa1G616260/Csa6G495710
BP	GO:0072594	establishment of protein localization to organelle	3/2175	17/6257	0.965989755	1	Csa6G452680/Csa1G534730/Csa3G122650	Csa6G452680/Csa1G534730/Csa3G122650	3	1	Csa6G452680	2	Csa1G534730/Csa3G122650
BP	GO:0009108	coenzyme biosynthetic process	15/2175	61/6257	0.967942089	1	Csa6G139790/Csa6G446510/Csa6G409330/Csa6G512900/Csa1G701210/Csa1G014400/Csa3G122600/Csa5G576660/Csa3G359130/Csa4G097630/Csa2G361580/Csa6G381800/Csa6G510350/Csa4G023010/Csa7G429610	Csa6G139790/Csa6G446510/Csa6G409330/Csa6G512900/Csa1G701210/Csa1G014400/Csa3G122600/Csa5G576660/Csa3G359130/Csa4G097630/Csa2G361580/Csa6G381800/Csa6G510350/Csa4G023010/Csa7G429610	15	7	Csa6G139790/Csa6G446510/Csa6G409330/Csa1G701210/Csa6G381800/Csa6G510350/Csa4G023010	8	Csa6G512900/Csa1G014400/Csa3G122600/Csa5G576660/Csa3G359130/Csa4G097630/Csa2G361580/Csa7G429610
BP	GO:0009073	aromatic amino acid family biosynthetic process	2/2175	13/6257	0.969386557	1	Csa7G064020/Csa6G499800	Csa7G064020/Csa6G499800	2	0		2	Csa7G064020/Csa6G499800
BP	GO:0007264	small GTPase mediated signal transduction	16/2175	65/6257	0.971219483	1	Csa2G326500/Csa4G017180/Csa3G910690/Csa3G110590/Csa3G129580/Csa6G188120/Csa3G734950/Csa7G389500/Csa1G305790/Csa4G628900/Csa3G126070/Csa7G368110/Csa7G206950/Csa1G005610/novel.774/Csa6G008830	Csa2G326500/Csa4G017180/Csa3G910690/Csa3G110590/Csa3G129580/Csa6G188120/Csa3G734950/Csa7G389500/Csa1G305790/Csa4G628900/Csa3G126070/Csa7G368110/Csa7G206950/Csa1G005610/-/Csa6G008830	16	7	Csa2G326500/Csa4G017180/Csa3G110590/Csa7G389500/Csa4G628900/Csa3G126070/Csa7G206950	9	Csa3G910690/Csa3G129580/Csa6G188120/Csa3G734950/Csa1G305790/Csa7G368110/Csa1G005610/novel.774/Csa6G008830
BP	GO:0065003	protein-containing complex assembly	11/2175	48/6257	0.97349015	1	Csa6G078610/Csa5G153000/Csa4G638490/Csa4G629990/Csa7G234690/Csa6G008040/Csa3G284020/Csa1G616260/Csa6G495710/Csa4G000700/Csa2G336670	Csa6G078610/Csa5G153000/Csa4G638490/Csa4G629990/Csa7G234690/Csa6G008040/Csa3G284020/Csa1G616260/Csa6G495710/Csa4G000700/Csa2G336670	11	5	Csa4G629990/Csa7G234690/Csa6G008040/Csa4G000700/Csa2G336670	6	Csa6G078610/Csa5G153000/Csa4G638490/Csa3G284020/Csa1G616260/Csa6G495710
BP	GO:0006664	glycolipid metabolic process	4/2175	22/6257	0.974354216	1	Csa6G078580/Csa4G639130/Csa5G155530/Csa7G017690	Csa6G078580/Csa4G639130/Csa5G155530/Csa7G017690	4	2	Csa6G078580/Csa4G639130	2	Csa5G155530/Csa7G017690
BP	GO:1903509	liposaccharide metabolic process	4/2175	22/6257	0.974354216	1	Csa6G078580/Csa4G639130/Csa5G155530/Csa7G017690	Csa6G078580/Csa4G639130/Csa5G155530/Csa7G017690	4	2	Csa6G078580/Csa4G639130	2	Csa5G155530/Csa7G017690
BP	GO:0006396	RNA processing	34/2175	126/6257	0.976009199	1	Csa5G175720/Csa3G150100/Csa3G697930/Csa3G848810/Csa6G361370/Csa6G476120/Csa7G290500/Csa6G509680/novel.64/Csa1G461020/Csa1G555080/Csa1G144280/Csa1G014360/Csa2G428390/Csa3G150750/Csa7G392940/Csa3G881670/Csa1G042640/Csa7G447120/Csa2G252090/Csa1G045630/Csa7G290560/Csa6G494980/Csa4G083690/Csa5G633240/Csa3G002350/Csa3G126200/Csa6G104100/Csa5G153680/Csa1G042680/Csa2G396220/Csa2G000910/Csa7G041940/Csa2G0…	Csa5G175720/Csa3G150100/Csa3G697930/Csa3G848810/Csa6G361370/Csa6G476120/Csa7G290500/Csa6G509680/-/Csa1G461020/Csa1G555080/Csa1G144280/Csa1G014360/Csa2G428390/Csa3G150750/Csa7G392940/Csa3G881670/Csa1G042640/Csa7G447120/Csa2G252090/Csa1G045630/Csa7G290560/Csa6G494980/Csa4G083690/Csa5G633240/Csa3G002350/Csa3G126200/Csa6G104100/Csa5G153680/Csa1G042680/Csa2G396220/Csa2G000910/Csa7G041940/Csa2G000310	34	24	Csa5G175720/Csa3G697930/Csa3G848810/Csa6G476120/novel.64/Csa1G461020/Csa1G144280/Csa1G014360/Csa2G428390/Csa3G150750/Csa3G881670/Csa1G042640/Csa7G447120/Csa1G045630/Csa6G494980/Csa4G083690/Csa5G633240/Csa3G002350/Csa3G126200/Csa6G104100/Csa5G153680/Csa1G042680/Csa2G000910/Csa7G041940	10	Csa3G150100/Csa6G361370/Csa7G290500/Csa6G509680/Csa1G555080/Csa7G392940/Csa2G252090/Csa7G290560/Csa2G396220/Csa2G000310
BP	GO:0006732	coenzyme metabolic process	18/2175	73/6257	0.97677542	1	Csa6G139790/Csa6G446510/Csa5G642720/Csa6G409330/Csa6G512900/Csa6G401490/Csa1G701210/Csa1G014400/Csa3G122600/Csa5G576660/Csa3G359130/Csa4G097630/Csa2G361580/Csa1G600220/Csa6G381800/Csa6G510350/Csa4G023010/Csa7G429610	Csa6G139790/Csa6G446510/Csa5G642720/Csa6G409330/Csa6G512900/Csa6G401490/Csa1G701210/Csa1G014400/Csa3G122600/Csa5G576660/Csa3G359130/Csa4G097630/Csa2G361580/Csa1G600220/Csa6G381800/Csa6G510350/Csa4G023010/Csa7G429610	18	9	Csa6G139790/Csa6G446510/Csa6G409330/Csa6G401490/Csa1G701210/Csa1G600220/Csa6G381800/Csa6G510350/Csa4G023010	9	Csa5G642720/Csa6G512900/Csa1G014400/Csa3G122600/Csa5G576660/Csa3G359130/Csa4G097630/Csa2G361580/Csa7G429610
BP	GO:0046474	glycerophospholipid biosynthetic process	2/2175	14/6257	0.978704162	1	Csa5G155530/Csa7G017690	Csa5G155530/Csa7G017690	2	0		2	Csa5G155530/Csa7G017690
BP	GO:0046486	glycerolipid metabolic process	9/2175	42/6257	0.979867154	1	Csa4G372620/Csa6G078580/Csa5G381800/Csa4G639130/Csa1G072460/Csa5G155530/Csa7G017690/Csa1G185090/Csa3G851890	Csa4G372620/Csa6G078580/Csa5G381800/Csa4G639130/Csa1G072460/Csa5G155530/Csa7G017690/Csa1G185090/Csa3G851890	9	3	Csa6G078580/Csa4G639130/Csa3G851890	6	Csa4G372620/Csa5G381800/Csa1G072460/Csa5G155530/Csa7G017690/Csa1G185090
BP	GO:0006520	cellular amino acid metabolic process	32/2175	121/6257	0.980877803	1	Csa2G009560/Csa5G410730/Csa7G420690/Csa7G064020/Csa4G025140/Csa6G183190/Csa3G213510/Csa6G362920/Csa3G304140/Csa3G734910/Csa3G842030/Csa4G088750/Csa4G268050/Csa7G027880/Csa1G002130/Csa3G154310/Csa2G298310/Csa7G234700/Csa3G889830/Csa4G025150/Csa6G499800/Csa4G626100/Csa5G080780/Csa3G876000/Csa3G074470/Csa2G120970/Csa3G859690/Csa6G513460/Csa7G209030/Csa4G000540/Csa2G248730/Csa3G822260	Csa2G009560/Csa5G410730/Csa7G420690/Csa7G064020/Csa4G025140/Csa6G183190/Csa3G213510/Csa6G362920/Csa3G304140/Csa3G734910/Csa3G842030/Csa4G088750/Csa4G268050/Csa7G027880/Csa1G002130/Csa3G154310/Csa2G298310/Csa7G234700/Csa3G889830/Csa4G025150/Csa6G499800/Csa4G626100/Csa5G080780/Csa3G876000/Csa3G074470/Csa2G120970/Csa3G859690/Csa6G513460/Csa7G209030/Csa4G000540/Csa2G248730/Csa3G822260	32	19	Csa2G009560/Csa5G410730/Csa4G025140/Csa6G183190/Csa3G213510/Csa6G362920/Csa4G088750/Csa4G268050/Csa7G027880/Csa1G002130/Csa3G154310/Csa2G298310/Csa3G889830/Csa4G025150/Csa4G626100/Csa3G876000/Csa6G513460/Csa4G000540/Csa2G248730	13	Csa7G420690/Csa7G064020/Csa3G304140/Csa3G734910/Csa3G842030/Csa7G234700/Csa6G499800/Csa5G080780/Csa3G074470/Csa2G120970/Csa3G859690/Csa7G209030/Csa3G822260
BP	GO:0048193	Golgi vesicle transport	4/2175	23/6257	0.981048213	1	Csa1G423110/Csa5G139910/Csa2G034720/Csa1G665330	Csa1G423110/Csa5G139910/Csa2G034720/Csa1G665330	4	2	Csa1G423110/Csa1G665330	2	Csa5G139910/Csa2G034720
BP	GO:0018193	peptidyl-amino acid modification	8/2175	39/6257	0.983053379	1	Csa7G009740/Csa6G185300/Csa5G128260/Csa2G009340/Csa2G100010/Csa2G270140/Csa3G000050/Csa3G129600	Csa7G009740/Csa6G185300/Csa5G128260/Csa2G009340/Csa2G100010/Csa2G270140/Csa3G000050/Csa3G129600	8	4	Csa5G128260/Csa2G009340/Csa3G000050/Csa3G129600	4	Csa7G009740/Csa6G185300/Csa2G100010/Csa2G270140
BP	GO:0006281	DNA repair	16/2175	68/6257	0.983827678	1	Csa4G015140/Csa5G614640/Csa4G188390/Csa7G407640/Csa7G071660/Csa3G748840/Csa5G606920/Csa3G851750/Csa4G006390/Csa6G016960/Csa5G608600/Csa3G636420/Csa3G710740/Csa4G119250/Csa4G338990/Csa1G045870	Csa4G015140/Csa5G614640/Csa4G188390/Csa7G407640/Csa7G071660/Csa3G748840/Csa5G606920/Csa3G851750/Csa4G006390/Csa6G016960/Csa5G608600/Csa3G636420/Csa3G710740/Csa4G119250/Csa4G338990/Csa1G045870	16	6	Csa4G015140/Csa7G407640/Csa7G071660/Csa5G606920/Csa5G608600/Csa4G119250	10	Csa5G614640/Csa4G188390/Csa3G748840/Csa3G851750/Csa4G006390/Csa6G016960/Csa3G636420/Csa3G710740/Csa4G338990/Csa1G045870
BP	GO:0022402	cell cycle process	2/2175	15/6257	0.985245853	1	Csa7G073750/Csa2G138190	Csa7G073750/Csa2G138190	2	1	Csa2G138190	1	Csa7G073750
BP	GO:0044257	cellular protein catabolic process	10/2175	47/6257	0.985261572	1	Csa3G002630/Csa6G290910/Csa2G252040/Csa1G435830/Csa5G456720/Csa5G470570/Csa3G185660/Csa5G608600/Csa5G623730/Csa3G710740	Csa3G002630/Csa6G290910/Csa2G252040/Csa1G435830/Csa5G456720/Csa5G470570/Csa3G185660/Csa5G608600/Csa5G623730/Csa3G710740	10	4	Csa6G290910/Csa2G252040/Csa1G435830/Csa5G608600	6	Csa3G002630/Csa5G456720/Csa5G470570/Csa3G185660/Csa5G623730/Csa3G710740
BP	GO:0051603	proteolysis involved in cellular protein catabolic process	10/2175	47/6257	0.985261572	1	Csa3G002630/Csa6G290910/Csa2G252040/Csa1G435830/Csa5G456720/Csa5G470570/Csa3G185660/Csa5G608600/Csa5G623730/Csa3G710740	Csa3G002630/Csa6G290910/Csa2G252040/Csa1G435830/Csa5G456720/Csa5G470570/Csa3G185660/Csa5G608600/Csa5G623730/Csa3G710740	10	4	Csa6G290910/Csa2G252040/Csa1G435830/Csa5G608600	6	Csa3G002630/Csa5G456720/Csa5G470570/Csa3G185660/Csa5G623730/Csa3G710740
BP	GO:1901565	organonitrogen compound catabolic process	17/2175	72/6257	0.985375694	1	Csa5G590070/Csa4G088750/Csa3G002630/Csa6G290910/Csa1G328400/Csa2G252040/Csa1G435830/Csa5G456720/Csa3G002430/Csa5G470570/Csa6G507520/Csa3G185660/Csa5G608600/Csa1G587400/Csa5G623730/Csa3G710740/Csa4G017110	Csa5G590070/Csa4G088750/Csa3G002630/Csa6G290910/Csa1G328400/Csa2G252040/Csa1G435830/Csa5G456720/Csa3G002430/Csa5G470570/Csa6G507520/Csa3G185660/Csa5G608600/Csa1G587400/Csa5G623730/Csa3G710740/Csa4G017110	17	9	Csa4G088750/Csa6G290910/Csa1G328400/Csa2G252040/Csa1G435830/Csa3G002430/Csa6G507520/Csa5G608600/Csa1G587400	8	Csa5G590070/Csa3G002630/Csa5G456720/Csa5G470570/Csa3G185660/Csa5G623730/Csa3G710740/Csa4G017110
BP	GO:0018205	peptidyl-lysine modification	1/2175	10/6257	0.986087599	1	Csa3G000050	Csa3G000050	1	1	Csa3G000050	0
BP	GO:0016071	mRNA metabolic process	7/2175	36/6257	0.986184911	1	Csa5G175720/Csa3G697930/Csa6G509680/novel.64/Csa6G104100/Csa1G042680/Csa2G000310	Csa5G175720/Csa3G697930/Csa6G509680/-/Csa6G104100/Csa1G042680/Csa2G000310	7	5	Csa5G175720/Csa3G697930/novel.64/Csa6G104100/Csa1G042680	2	Csa6G509680/Csa2G000310
BP	GO:0009072	aromatic amino acid family metabolic process	3/2175	20/6257	0.987311948	1	Csa7G064020/Csa4G088750/Csa6G499800	Csa7G064020/Csa4G088750/Csa6G499800	3	1	Csa4G088750	2	Csa7G064020/Csa6G499800
BP	GO:0051276	chromosome organization	10/2175	48/6257	0.988359314	1	Csa5G576630/Csa3G171220/Csa3G813290/Csa3G175630/Csa3G284020/Csa6G495710/Csa4G000700/Csa6G199780/Csa3G000050/Csa4G286930	Csa5G576630/Csa3G171220/Csa3G813290/Csa3G175630/Csa3G284020/Csa6G495710/Csa4G000700/Csa6G199780/Csa3G000050/Csa4G286930	10	5	Csa3G171220/Csa3G813290/Csa4G000700/Csa6G199780/Csa3G000050	5	Csa5G576630/Csa3G175630/Csa3G284020/Csa6G495710/Csa4G286930
BP	GO:0033365	protein localization to organelle	4/2175	25/6257	0.98980222	1	Csa6G452680/Csa1G534730/Csa3G122650/Csa2G368280	Csa6G452680/Csa1G534730/Csa3G122650/Csa2G368280	4	1	Csa6G452680	3	Csa1G534730/Csa3G122650/Csa2G368280
BP	GO:0022607	cellular component assembly	17/2175	74/6257	0.990163326	1	Csa6G078610/Csa5G153000/Csa4G638490/Csa4G629990/Csa7G234690/Csa6G045100/Csa1G015710/Csa3G846020/Csa3G903500/Csa6G008040/Csa4G129050/Csa3G284020/Csa1G616260/Csa6G495710/Csa4G000700/Csa2G336670/Csa3G703160	Csa6G078610/Csa5G153000/Csa4G638490/Csa4G629990/Csa7G234690/Csa6G045100/Csa1G015710/Csa3G846020/Csa3G903500/Csa6G008040/Csa4G129050/Csa3G284020/Csa1G616260/Csa6G495710/Csa4G000700/Csa2G336670/Csa3G703160	17	8	Csa4G629990/Csa7G234690/Csa6G045100/Csa3G846020/Csa6G008040/Csa4G000700/Csa2G336670/Csa3G703160	9	Csa6G078610/Csa5G153000/Csa4G638490/Csa1G015710/Csa3G903500/Csa4G129050/Csa3G284020/Csa1G616260/Csa6G495710
BP	GO:0006479	protein methylation	1/2175	11/6257	0.99093144	1	Csa6G525730	Csa6G525730	1	1	Csa6G525730	0
BP	GO:0008213	protein alkylation	1/2175	11/6257	0.99093144	1	Csa6G525730	Csa6G525730	1	1	Csa6G525730	0
BP	GO:0016569	covalent chromatin modification	1/2175	11/6257	0.99093144	1	Csa3G000050	Csa3G000050	1	1	Csa3G000050	0
BP	GO:0016570	histone modification	1/2175	11/6257	0.99093144	1	Csa3G000050	Csa3G000050	1	1	Csa3G000050	0
BP	GO:0033865	nucleoside bisphosphate metabolic process	1/2175	11/6257	0.99093144	1	Csa6G401490	Csa6G401490	1	1	Csa6G401490	0
BP	GO:0033875	ribonucleoside bisphosphate metabolic process	1/2175	11/6257	0.99093144	1	Csa6G401490	Csa6G401490	1	1	Csa6G401490	0
BP	GO:0034032	purine nucleoside bisphosphate metabolic process	1/2175	11/6257	0.99093144	1	Csa6G401490	Csa6G401490	1	1	Csa6G401490	0
BP	GO:0032259	methylation	3/2175	22/6257	0.993570178	1	Csa1G555080/Csa5G633240/Csa6G525730	Csa1G555080/Csa5G633240/Csa6G525730	3	2	Csa5G633240/Csa6G525730	1	Csa1G555080
BP	GO:0007034	vacuolar transport	1/2175	12/6257	0.99408932	1	Csa7G372290	Csa7G372290	1	0		1	Csa7G372290
BP	GO:0042440	pigment metabolic process	1/2175	12/6257	0.99408932	1	Csa1G328400	Csa1G328400	1	1	Csa1G328400	0
BP	GO:0030163	protein catabolic process	10/2175	51/6257	0.99439684	1	Csa3G002630/Csa6G290910/Csa2G252040/Csa1G435830/Csa5G456720/Csa5G470570/Csa3G185660/Csa5G608600/Csa5G623730/Csa3G710740	Csa3G002630/Csa6G290910/Csa2G252040/Csa1G435830/Csa5G456720/Csa5G470570/Csa3G185660/Csa5G608600/Csa5G623730/Csa3G710740	10	4	Csa6G290910/Csa2G252040/Csa1G435830/Csa5G608600	6	Csa3G002630/Csa5G456720/Csa5G470570/Csa3G185660/Csa5G623730/Csa3G710740
BP	GO:0045017	glycerolipid biosynthetic process	2/2175	18/6257	0.995191326	1	Csa5G155530/Csa7G017690	Csa5G155530/Csa7G017690	2	0		2	Csa5G155530/Csa7G017690
BP	GO:0006996	organelle organization	21/2175	92/6257	0.995486616	1	Csa3G812240/Csa1G716240/Csa5G576630/Csa4G638490/Csa5G083860/Csa3G171220/Csa3G813290/Csa6G185860/Csa3G846020/Csa6G511060/Csa3G175630/Csa6G008040/Csa3G284020/Csa1G616260/Csa6G495710/Csa2G060390/Csa4G000700/Csa6G199780/Csa3G000050/Csa2G336670/Csa4G286930	Csa3G812240/Csa1G716240/Csa5G576630/Csa4G638490/Csa5G083860/Csa3G171220/Csa3G813290/Csa6G185860/Csa3G846020/Csa6G511060/Csa3G175630/Csa6G008040/Csa3G284020/Csa1G616260/Csa6G495710/Csa2G060390/Csa4G000700/Csa6G199780/Csa3G000050/Csa2G336670/Csa4G286930	21	9	Csa1G716240/Csa3G171220/Csa3G813290/Csa3G846020/Csa6G008040/Csa4G000700/Csa6G199780/Csa3G000050/Csa2G336670	12	Csa3G812240/Csa5G576630/Csa4G638490/Csa5G083860/Csa6G185860/Csa6G511060/Csa3G175630/Csa3G284020/Csa1G616260/Csa6G495710/Csa2G060390/Csa4G286930
BP	GO:0044265	cellular macromolecule catabolic process	11/2175	56/6257	0.995840264	1	Csa3G002630/Csa6G290910/Csa2G252040/Csa1G435830/Csa5G456720/Csa5G470570/Csa3G185660/Csa5G608600/Csa5G623730/Csa3G710740/Csa5G609770	Csa3G002630/Csa6G290910/Csa2G252040/Csa1G435830/Csa5G456720/Csa5G470570/Csa3G185660/Csa5G608600/Csa5G623730/Csa3G710740/Csa5G609770	11	5	Csa6G290910/Csa2G252040/Csa1G435830/Csa5G608600/Csa5G609770	6	Csa3G002630/Csa5G456720/Csa5G470570/Csa3G185660/Csa5G623730/Csa3G710740
BP	GO:0044085	cellular component biogenesis	27/2175	114/6257	0.996312274	1	Csa6G078610/Csa1G530120/Csa5G153000/Csa4G638490/Csa4G629990/Csa7G234690/Csa6G045100/Csa5G606760/Csa1G461020/Csa6G397690/Csa1G015710/Csa3G846020/Csa6G338150/Csa3G903500/Csa3G881670/Csa2G252090/Csa6G008040/Csa7G290560/Csa4G129050/Csa3G284020/Csa1G616260/Csa5G633240/Csa6G495710/Csa5G153680/Csa4G000700/Csa2G336670/Csa3G703160	Csa6G078610/Csa1G530120/Csa5G153000/Csa4G638490/Csa4G629990/Csa7G234690/Csa6G045100/Csa5G606760/Csa1G461020/Csa6G397690/Csa1G015710/Csa3G846020/Csa6G338150/Csa3G903500/Csa3G881670/Csa2G252090/Csa6G008040/Csa7G290560/Csa4G129050/Csa3G284020/Csa1G616260/Csa5G633240/Csa6G495710/Csa5G153680/Csa4G000700/Csa2G336670/Csa3G703160	27	15	Csa4G629990/Csa7G234690/Csa6G045100/Csa5G606760/Csa1G461020/Csa6G397690/Csa3G846020/Csa6G338150/Csa3G881670/Csa6G008040/Csa5G633240/Csa5G153680/Csa4G000700/Csa2G336670/Csa3G703160	12	Csa6G078610/Csa1G530120/Csa5G153000/Csa4G638490/Csa1G015710/Csa3G903500/Csa2G252090/Csa7G290560/Csa4G129050/Csa3G284020/Csa1G616260/Csa6G495710
BP	GO:0009247	glycolipid biosynthetic process	2/2175	19/6257	0.99670931	1	Csa5G155530/Csa7G017690	Csa5G155530/Csa7G017690	2	0		2	Csa5G155530/Csa7G017690
BP	GO:0046467	membrane lipid biosynthetic process	2/2175	19/6257	0.99670931	1	Csa5G155530/Csa7G017690	Csa5G155530/Csa7G017690	2	0		2	Csa5G155530/Csa7G017690
BP	GO:0016043	cellular component organization	48/2175	187/6257	0.997352535	1	Csa3G812240/Csa6G078610/Csa1G716240/Csa3G088980/Csa5G568300/Csa5G139430/Csa3G126790/Csa5G576630/Csa5G153000/Csa4G638490/Csa1G256200/Csa4G629990/Csa5G083860/Csa7G234690/Csa3G171220/Csa6G045100/Csa7G343870/Csa3G126810/Csa3G813290/Csa6G185860/Csa1G015710/Csa7G312940/Csa3G846020/Csa2G302140/Csa6G511060/Csa7G405820/Csa3G903500/Csa3G175630/Csa4G651970/Csa1G652260/Csa7G447990/Csa4G043950/Csa6G008040/Csa…	Csa3G812240/Csa6G078610/Csa1G716240/Csa3G088980/Csa5G568300/Csa5G139430/Csa3G126790/Csa5G576630/Csa5G153000/Csa4G638490/Csa1G256200/Csa4G629990/Csa5G083860/Csa7G234690/Csa3G171220/Csa6G045100/Csa7G343870/Csa3G126810/Csa3G813290/Csa6G185860/Csa1G015710/Csa7G312940/Csa3G846020/Csa2G302140/Csa6G511060/Csa7G405820/Csa3G903500/Csa3G175630/Csa4G651970/Csa1G652260/Csa7G447990/Csa4G043950/Csa6G008040/Csa…	48	21	Csa1G716240/Csa3G088980/Csa3G126790/Csa4G629990/Csa7G234690/Csa3G171220/Csa6G045100/Csa3G126810/Csa3G813290/Csa3G846020/Csa1G652260/Csa7G447990/Csa4G043950/Csa6G008040/Csa4G000700/Csa6G199780/Csa2G382670/Csa3G000050/Csa2G336670/Csa3G703160/Csa1G575010	27	Csa3G812240/Csa6G078610/Csa5G568300/Csa5G139430/Csa5G576630/Csa5G153000/Csa4G638490/Csa1G256200/Csa5G083860/Csa7G343870/Csa6G185860/Csa1G015710/Csa7G312940/Csa2G302140/Csa6G511060/Csa7G405820/Csa3G903500/Csa3G175630/Csa4G651970/Csa4G129050/Csa3G890080/Csa3G284020/Csa1G616260/Csa6G495710/Csa2G060390/Csa7G414390/Csa4G286930
BP	GO:0006887	exocytosis	3/2175	27/6257	0.998892397	1	Csa5G430000/Csa4G293250/Csa1G039200	Csa5G430000/Csa4G293250/Csa1G039200	3	0		3	Csa5G430000/Csa4G293250/Csa1G039200
BP	GO:0032940	secretion by cell	3/2175	27/6257	0.998892397	1	Csa5G430000/Csa4G293250/Csa1G039200	Csa5G430000/Csa4G293250/Csa1G039200	3	0		3	Csa5G430000/Csa4G293250/Csa1G039200
BP	GO:0046903	secretion	3/2175	27/6257	0.998892397	1	Csa5G430000/Csa4G293250/Csa1G039200	Csa5G430000/Csa4G293250/Csa1G039200	3	0		3	Csa5G430000/Csa4G293250/Csa1G039200
BP	GO:0071840	cellular component organization or biogenesis	58/2175	227/6257	0.999057736	1	Csa3G812240/Csa6G078610/Csa1G716240/Csa3G088980/Csa5G568300/Csa5G139430/Csa3G126790/Csa1G530120/Csa5G576630/Csa5G153000/Csa4G638490/Csa1G256200/Csa4G629990/Csa5G083860/Csa7G234690/Csa3G171220/Csa6G045100/Csa7G343870/Csa3G126810/Csa3G813290/Csa6G185860/Csa5G606760/Csa1G461020/Csa6G397690/Csa1G015710/Csa7G312940/Csa3G846020/Csa2G302140/Csa6G511060/Csa7G405820/Csa6G338150/Csa3G903500/Csa3G175630/Csa…	Csa3G812240/Csa6G078610/Csa1G716240/Csa3G088980/Csa5G568300/Csa5G139430/Csa3G126790/Csa1G530120/Csa5G576630/Csa5G153000/Csa4G638490/Csa1G256200/Csa4G629990/Csa5G083860/Csa7G234690/Csa3G171220/Csa6G045100/Csa7G343870/Csa3G126810/Csa3G813290/Csa6G185860/Csa5G606760/Csa1G461020/Csa6G397690/Csa1G015710/Csa7G312940/Csa3G846020/Csa2G302140/Csa6G511060/Csa7G405820/Csa6G338150/Csa3G903500/Csa3G175630/Csa…	58	28	Csa1G716240/Csa3G088980/Csa3G126790/Csa4G629990/Csa7G234690/Csa3G171220/Csa6G045100/Csa3G126810/Csa3G813290/Csa5G606760/Csa1G461020/Csa6G397690/Csa3G846020/Csa6G338150/Csa3G881670/Csa1G652260/Csa7G447990/Csa4G043950/Csa6G008040/Csa5G633240/Csa5G153680/Csa4G000700/Csa6G199780/Csa2G382670/Csa3G000050/Csa2G336670/Csa3G703160/Csa1G575010	30	Csa3G812240/Csa6G078610/Csa5G568300/Csa5G139430/Csa1G530120/Csa5G576630/Csa5G153000/Csa4G638490/Csa1G256200/Csa5G083860/Csa7G343870/Csa6G185860/Csa1G015710/Csa7G312940/Csa2G302140/Csa6G511060/Csa7G405820/Csa3G903500/Csa3G175630/Csa4G651970/Csa2G252090/Csa7G290560/Csa4G129050/Csa3G890080/Csa3G284020/Csa1G616260/Csa6G495710/Csa2G060390/Csa7G414390/Csa4G286930
BP	GO:0006470	protein dephosphorylation	1/2175	17/6257	0.999305655	1	Csa3G824810	Csa3G824810	1	1	Csa3G824810	0
BP	GO:0016311	dephosphorylation	1/2175	17/6257	0.999305655	1	Csa3G824810	Csa3G824810	1	1	Csa3G824810	0
BP	GO:0071705	nitrogen compound transport	31/2175	137/6257	0.999332193	1	Csa6G031970/Csa6G405310/Csa1G630310/Csa1G056920/Csa2G163170/Csa3G271380/Csa1G047430/Csa4G187820/Csa6G452680/Csa6G104080/Csa6G078580/Csa5G608550/novel.482/Csa6G513570/Csa3G183320/Csa5G606680/Csa4G639130/Csa2G079100/Csa6G032470/Csa5G585420/Csa1G534730/Csa2G250420/Csa3G313240/Csa3G122650/Csa6G507450/Csa3G730700/Csa2G079120/Csa3G073870/Csa5G583320/Csa1G294620/Csa1G600790	Csa6G031970/Csa6G405310/Csa1G630310/Csa1G056920/Csa2G163170/Csa3G271380/Csa1G047430/Csa4G187820/Csa6G452680/Csa6G104080/Csa6G078580/Csa5G608550/-/Csa6G513570/Csa3G183320/Csa5G606680/Csa4G639130/Csa2G079100/Csa6G032470/Csa5G585420/Csa1G534730/Csa2G250420/Csa3G313240/Csa3G122650/Csa6G507450/Csa3G730700/Csa2G079120/Csa3G073870/Csa5G583320/Csa1G294620/Csa1G600790	31	15	Csa6G031970/Csa4G187820/Csa6G452680/Csa6G078580/Csa4G639130/Csa6G032470/Csa5G585420/Csa3G313240/Csa6G507450/Csa3G730700/Csa2G079120/Csa3G073870/Csa5G583320/Csa1G294620/Csa1G600790	16	Csa6G405310/Csa1G630310/Csa1G056920/Csa2G163170/Csa3G271380/Csa1G047430/Csa6G104080/Csa5G608550/novel.482/Csa6G513570/Csa3G183320/Csa5G606680/Csa2G079100/Csa1G534730/Csa2G250420/Csa3G122650
BP	GO:0071702	organic substance transport	31/2175	145/6257	0.999866613	1	Csa6G031970/Csa6G405310/Csa1G630310/Csa1G056920/Csa3G271380/Csa5G608590/Csa4G187820/Csa6G452680/Csa3G903470/Csa6G104080/Csa6G078580/Csa3G134900/Csa1G022500/Csa5G608550/Csa6G513570/Csa3G183320/Csa4G639130/Csa6G032470/Csa5G585420/Csa1G534730/Csa2G250420/Csa3G313240/Csa3G122650/Csa6G507450/Csa3G730700/Csa3G782120/Csa1G195220/Csa3G073870/Csa5G583320/Csa1G294620/Csa1G600790	Csa6G031970/Csa6G405310/Csa1G630310/Csa1G056920/Csa3G271380/Csa5G608590/Csa4G187820/Csa6G452680/Csa3G903470/Csa6G104080/Csa6G078580/Csa3G134900/Csa1G022500/Csa5G608550/Csa6G513570/Csa3G183320/Csa4G639130/Csa6G032470/Csa5G585420/Csa1G534730/Csa2G250420/Csa3G313240/Csa3G122650/Csa6G507450/Csa3G730700/Csa3G782120/Csa1G195220/Csa3G073870/Csa5G583320/Csa1G294620/Csa1G600790	31	16	Csa6G031970/Csa5G608590/Csa4G187820/Csa6G452680/Csa6G078580/Csa4G639130/Csa6G032470/Csa5G585420/Csa3G313240/Csa6G507450/Csa3G730700/Csa3G782120/Csa3G073870/Csa5G583320/Csa1G294620/Csa1G600790	15	Csa6G405310/Csa1G630310/Csa1G056920/Csa3G271380/Csa3G903470/Csa6G104080/Csa3G134900/Csa1G022500/Csa5G608550/Csa6G513570/Csa3G183320/Csa1G534730/Csa2G250420/Csa3G122650/Csa1G195220
BP	GO:0015031	protein transport	19/2175	110/6257	0.999987476	1	Csa6G031970/Csa3G271380/Csa6G452680/Csa6G078580/Csa5G608550/Csa6G513570/Csa3G183320/Csa4G639130/Csa6G032470/Csa5G585420/Csa1G534730/Csa2G250420/Csa3G313240/Csa3G122650/Csa6G507450/Csa3G730700/Csa3G073870/Csa5G583320/Csa1G294620	Csa6G031970/Csa3G271380/Csa6G452680/Csa6G078580/Csa5G608550/Csa6G513570/Csa3G183320/Csa4G639130/Csa6G032470/Csa5G585420/Csa1G534730/Csa2G250420/Csa3G313240/Csa3G122650/Csa6G507450/Csa3G730700/Csa3G073870/Csa5G583320/Csa1G294620	19	12	Csa6G031970/Csa6G452680/Csa6G078580/Csa4G639130/Csa6G032470/Csa5G585420/Csa3G313240/Csa6G507450/Csa3G730700/Csa3G073870/Csa5G583320/Csa1G294620	7	Csa3G271380/Csa5G608550/Csa6G513570/Csa3G183320/Csa1G534730/Csa2G250420/Csa3G122650
BP	GO:0015833	peptide transport	19/2175	110/6257	0.999987476	1	Csa6G031970/Csa3G271380/Csa6G452680/Csa6G078580/Csa5G608550/Csa6G513570/Csa3G183320/Csa4G639130/Csa6G032470/Csa5G585420/Csa1G534730/Csa2G250420/Csa3G313240/Csa3G122650/Csa6G507450/Csa3G730700/Csa3G073870/Csa5G583320/Csa1G294620	Csa6G031970/Csa3G271380/Csa6G452680/Csa6G078580/Csa5G608550/Csa6G513570/Csa3G183320/Csa4G639130/Csa6G032470/Csa5G585420/Csa1G534730/Csa2G250420/Csa3G313240/Csa3G122650/Csa6G507450/Csa3G730700/Csa3G073870/Csa5G583320/Csa1G294620	19	12	Csa6G031970/Csa6G452680/Csa6G078580/Csa4G639130/Csa6G032470/Csa5G585420/Csa3G313240/Csa6G507450/Csa3G730700/Csa3G073870/Csa5G583320/Csa1G294620	7	Csa3G271380/Csa5G608550/Csa6G513570/Csa3G183320/Csa1G534730/Csa2G250420/Csa3G122650
BP	GO:0042886	amide transport	19/2175	110/6257	0.999987476	1	Csa6G031970/Csa3G271380/Csa6G452680/Csa6G078580/Csa5G608550/Csa6G513570/Csa3G183320/Csa4G639130/Csa6G032470/Csa5G585420/Csa1G534730/Csa2G250420/Csa3G313240/Csa3G122650/Csa6G507450/Csa3G730700/Csa3G073870/Csa5G583320/Csa1G294620	Csa6G031970/Csa3G271380/Csa6G452680/Csa6G078580/Csa5G608550/Csa6G513570/Csa3G183320/Csa4G639130/Csa6G032470/Csa5G585420/Csa1G534730/Csa2G250420/Csa3G313240/Csa3G122650/Csa6G507450/Csa3G730700/Csa3G073870/Csa5G583320/Csa1G294620	19	12	Csa6G031970/Csa6G452680/Csa6G078580/Csa4G639130/Csa6G032470/Csa5G585420/Csa3G313240/Csa6G507450/Csa3G730700/Csa3G073870/Csa5G583320/Csa1G294620	7	Csa3G271380/Csa5G608550/Csa6G513570/Csa3G183320/Csa1G534730/Csa2G250420/Csa3G122650
BP	GO:0033036	macromolecule localization	23/2175	129/6257	0.999994597	1	Csa6G031970/Csa3G271380/Csa5G608590/Csa6G452680/Csa6G078580/Csa3G134900/Csa5G608550/Csa6G513570/Csa3G183320/Csa4G639130/Csa6G032470/Csa5G585420/Csa1G534730/Csa2G250420/Csa3G313240/Csa3G122650/Csa6G520350/Csa6G507450/Csa3G730700/Csa3G073870/Csa5G583320/Csa1G294620/Csa2G368280	Csa6G031970/Csa3G271380/Csa5G608590/Csa6G452680/Csa6G078580/Csa3G134900/Csa5G608550/Csa6G513570/Csa3G183320/Csa4G639130/Csa6G032470/Csa5G585420/Csa1G534730/Csa2G250420/Csa3G313240/Csa3G122650/Csa6G520350/Csa6G507450/Csa3G730700/Csa3G073870/Csa5G583320/Csa1G294620/Csa2G368280	23	14	Csa6G031970/Csa5G608590/Csa6G452680/Csa6G078580/Csa4G639130/Csa6G032470/Csa5G585420/Csa3G313240/Csa6G520350/Csa6G507450/Csa3G730700/Csa3G073870/Csa5G583320/Csa1G294620	9	Csa3G271380/Csa3G134900/Csa5G608550/Csa6G513570/Csa3G183320/Csa1G534730/Csa2G250420/Csa3G122650/Csa2G368280
BP	GO:0045184	establishment of protein localization	19/2175	114/6257	0.999995629	1	Csa6G031970/Csa3G271380/Csa6G452680/Csa6G078580/Csa5G608550/Csa6G513570/Csa3G183320/Csa4G639130/Csa6G032470/Csa5G585420/Csa1G534730/Csa2G250420/Csa3G313240/Csa3G122650/Csa6G507450/Csa3G730700/Csa3G073870/Csa5G583320/Csa1G294620	Csa6G031970/Csa3G271380/Csa6G452680/Csa6G078580/Csa5G608550/Csa6G513570/Csa3G183320/Csa4G639130/Csa6G032470/Csa5G585420/Csa1G534730/Csa2G250420/Csa3G313240/Csa3G122650/Csa6G507450/Csa3G730700/Csa3G073870/Csa5G583320/Csa1G294620	19	12	Csa6G031970/Csa6G452680/Csa6G078580/Csa4G639130/Csa6G032470/Csa5G585420/Csa3G313240/Csa6G507450/Csa3G730700/Csa3G073870/Csa5G583320/Csa1G294620	7	Csa3G271380/Csa5G608550/Csa6G513570/Csa3G183320/Csa1G534730/Csa2G250420/Csa3G122650
BP	GO:0016192	vesicle-mediated transport	19/2175	115/6257	0.999996654	1	Csa1G423110/Csa5G430000/Csa6G476690/Csa5G139910/Csa3G842610/Csa5G199810/Csa3G375730/Csa2G034720/Csa2G250420/Csa4G293250/Csa4G016390/Csa1G665330/Csa2G420980/Csa6G476680/Csa7G200820/Csa6G194170/Csa4G192200/Csa3G132570/Csa1G039200	Csa1G423110/Csa5G430000/Csa6G476690/Csa5G139910/Csa3G842610/Csa5G199810/Csa3G375730/Csa2G034720/Csa2G250420/Csa4G293250/Csa4G016390/Csa1G665330/Csa2G420980/Csa6G476680/Csa7G200820/Csa6G194170/Csa4G192200/Csa3G132570/Csa1G039200	19	7	Csa1G423110/Csa3G842610/Csa3G375730/Csa4G016390/Csa1G665330/Csa6G194170/Csa3G132570	12	Csa5G430000/Csa6G476690/Csa5G139910/Csa5G199810/Csa2G034720/Csa2G250420/Csa4G293250/Csa2G420980/Csa6G476680/Csa7G200820/Csa4G192200/Csa1G039200
BP	GO:0008104	protein localization	20/2175	121/6257	0.999998027	1	Csa6G031970/Csa3G271380/Csa6G452680/Csa6G078580/Csa5G608550/Csa6G513570/Csa3G183320/Csa4G639130/Csa6G032470/Csa5G585420/Csa1G534730/Csa2G250420/Csa3G313240/Csa3G122650/Csa6G507450/Csa3G730700/Csa3G073870/Csa5G583320/Csa1G294620/Csa2G368280	Csa6G031970/Csa3G271380/Csa6G452680/Csa6G078580/Csa5G608550/Csa6G513570/Csa3G183320/Csa4G639130/Csa6G032470/Csa5G585420/Csa1G534730/Csa2G250420/Csa3G313240/Csa3G122650/Csa6G507450/Csa3G730700/Csa3G073870/Csa5G583320/Csa1G294620/Csa2G368280	20	12	Csa6G031970/Csa6G452680/Csa6G078580/Csa4G639130/Csa6G032470/Csa5G585420/Csa3G313240/Csa6G507450/Csa3G730700/Csa3G073870/Csa5G583320/Csa1G294620	8	Csa3G271380/Csa5G608550/Csa6G513570/Csa3G183320/Csa1G534730/Csa2G250420/Csa3G122650/Csa2G368280
BP	GO:0006886	intracellular protein transport	9/2175	78/6257	0.999999428	1	Csa6G452680/Csa6G078580/Csa6G513570/Csa4G639130/Csa1G534730/Csa2G250420/Csa3G313240/Csa3G122650/Csa3G730700	Csa6G452680/Csa6G078580/Csa6G513570/Csa4G639130/Csa1G534730/Csa2G250420/Csa3G313240/Csa3G122650/Csa3G730700	9	5	Csa6G452680/Csa6G078580/Csa4G639130/Csa3G313240/Csa3G730700	4	Csa6G513570/Csa1G534730/Csa2G250420/Csa3G122650
BP	GO:0046907	intracellular transport	11/2175	89/6257	0.999999678	1	Csa6G452680/Csa6G078580/Csa6G513570/Csa5G139910/Csa4G639130/Csa2G034720/Csa1G534730/Csa2G250420/Csa3G313240/Csa3G122650/Csa3G730700	Csa6G452680/Csa6G078580/Csa6G513570/Csa5G139910/Csa4G639130/Csa2G034720/Csa1G534730/Csa2G250420/Csa3G313240/Csa3G122650/Csa3G730700	11	5	Csa6G452680/Csa6G078580/Csa4G639130/Csa3G313240/Csa3G730700	6	Csa6G513570/Csa5G139910/Csa2G034720/Csa1G534730/Csa2G250420/Csa3G122650
BP	GO:0051649	establishment of localization in cell	11/2175	89/6257	0.999999678	1	Csa6G452680/Csa6G078580/Csa6G513570/Csa5G139910/Csa4G639130/Csa2G034720/Csa1G534730/Csa2G250420/Csa3G313240/Csa3G122650/Csa3G730700	Csa6G452680/Csa6G078580/Csa6G513570/Csa5G139910/Csa4G639130/Csa2G034720/Csa1G534730/Csa2G250420/Csa3G313240/Csa3G122650/Csa3G730700	11	5	Csa6G452680/Csa6G078580/Csa4G639130/Csa3G313240/Csa3G730700	6	Csa6G513570/Csa5G139910/Csa2G034720/Csa1G534730/Csa2G250420/Csa3G122650
BP	GO:0034613	cellular protein localization	10/2175	89/6257	0.999999928	1	Csa6G452680/Csa6G078580/Csa6G513570/Csa4G639130/Csa1G534730/Csa2G250420/Csa3G313240/Csa3G122650/Csa3G730700/Csa2G368280	Csa6G452680/Csa6G078580/Csa6G513570/Csa4G639130/Csa1G534730/Csa2G250420/Csa3G313240/Csa3G122650/Csa3G730700/Csa2G368280	10	5	Csa6G452680/Csa6G078580/Csa4G639130/Csa3G313240/Csa3G730700	5	Csa6G513570/Csa1G534730/Csa2G250420/Csa3G122650/Csa2G368280
BP	GO:0070727	cellular macromolecule localization	10/2175	89/6257	0.999999928	1	Csa6G452680/Csa6G078580/Csa6G513570/Csa4G639130/Csa1G534730/Csa2G250420/Csa3G313240/Csa3G122650/Csa3G730700/Csa2G368280	Csa6G452680/Csa6G078580/Csa6G513570/Csa4G639130/Csa1G534730/Csa2G250420/Csa3G313240/Csa3G122650/Csa3G730700/Csa2G368280	10	5	Csa6G452680/Csa6G078580/Csa4G639130/Csa3G313240/Csa3G730700	5	Csa6G513570/Csa1G534730/Csa2G250420/Csa3G122650/Csa2G368280
BP	GO:0043603	cellular amide metabolic process	62/2175	300/6257	0.999999984	1	Csa7G209580/Csa1G589640/Csa6G183190/Csa3G213510/Csa6G362920/Csa1G256200/Csa5G590070/Csa3G234020/Csa4G268050/Csa3G271370/novel.330/Csa4G623380/Csa3G154310/Csa3G171790/Csa6G409330/Csa5G218810/Csa4G081250/Csa5G638320/Csa3G889830/Csa5G524750/Csa1G207310/Csa5G148690/Csa1G050420/Csa3G727930/Csa6G078530/Csa4G025150/Csa5G139920/Csa6G501260/Csa4G651970/Csa1G652260/Csa2G060430/Csa2G000660/Csa2G171890/Csa3G…	Csa7G209580/Csa1G589640/Csa6G183190/Csa3G213510/Csa6G362920/Csa1G256200/Csa5G590070/Csa3G234020/Csa4G268050/Csa3G271370/-/Csa4G623380/Csa3G154310/Csa3G171790/Csa6G409330/Csa5G218810/Csa4G081250/Csa5G638320/Csa3G889830/Csa5G524750/Csa1G207310/Csa5G148690/Csa1G050420/Csa3G727930/Csa6G078530/Csa4G025150/Csa5G139920/Csa6G501260/Csa4G651970/Csa1G652260/Csa2G060430/Csa2G000660/Csa2G171890/Csa3G122600/C…	62	39	Csa7G209580/Csa6G183190/Csa3G213510/Csa6G362920/Csa3G234020/Csa4G268050/Csa3G271370/Csa4G623380/Csa3G154310/Csa3G171790/Csa6G409330/Csa5G218810/Csa4G081250/Csa5G638320/Csa3G889830/Csa5G524750/Csa1G207310/Csa5G148690/Csa1G050420/Csa3G727930/Csa6G078530/Csa4G025150/Csa1G652260/Csa2G171890/Csa3G130320/Csa3G876000/Csa6G324870/Csa6G517420/CsaUNG024960/Csa2G382670/Csa4G095560/Csa6G513460/Csa4G000540/Cs…	23	Csa1G589640/Csa1G256200/Csa5G590070/novel.330/Csa5G139920/Csa6G501260/Csa4G651970/Csa2G060430/Csa2G000660/Csa3G122600/Csa5G080780/Csa4G437000/CsaUNG012450/Csa1G057000/Csa6G041710/Csa2G120970/Csa2G021570/Csa5G198750/Csa1G570170/Csa6G487720/Csa6G088120/Csa6G524020/Csa7G397560
BP	GO:0006518	peptide metabolic process	56/2175	283/6257	0.999999995	1	Csa7G209580/Csa1G589640/Csa3G213510/Csa1G256200/Csa3G234020/Csa4G268050/Csa3G271370/novel.330/Csa4G623380/Csa3G154310/Csa3G171790/Csa5G218810/Csa4G081250/Csa5G638320/Csa3G889830/Csa5G524750/Csa1G207310/Csa5G148690/Csa1G050420/Csa3G727930/Csa6G078530/Csa4G025150/Csa5G139920/Csa6G501260/Csa4G651970/Csa1G652260/Csa2G060430/Csa2G000660/Csa2G171890/Csa5G080780/Csa4G437000/Csa3G876000/Csa6G324870/CsaUN…	Csa7G209580/Csa1G589640/Csa3G213510/Csa1G256200/Csa3G234020/Csa4G268050/Csa3G271370/-/Csa4G623380/Csa3G154310/Csa3G171790/Csa5G218810/Csa4G081250/Csa5G638320/Csa3G889830/Csa5G524750/Csa1G207310/Csa5G148690/Csa1G050420/Csa3G727930/Csa6G078530/Csa4G025150/Csa5G139920/Csa6G501260/Csa4G651970/Csa1G652260/Csa2G060430/Csa2G000660/Csa2G171890/Csa5G080780/Csa4G437000/Csa3G876000/Csa6G324870/CsaUNG012450/…	56	35	Csa7G209580/Csa3G213510/Csa3G234020/Csa4G268050/Csa3G271370/Csa4G623380/Csa3G154310/Csa3G171790/Csa5G218810/Csa4G081250/Csa5G638320/Csa3G889830/Csa5G524750/Csa1G207310/Csa5G148690/Csa1G050420/Csa3G727930/Csa6G078530/Csa4G025150/Csa1G652260/Csa2G171890/Csa3G876000/Csa6G324870/Csa6G517420/CsaUNG024960/Csa2G382670/Csa4G095560/Csa6G513460/Csa4G000540/Csa5G381850/Csa2G406670/Csa4G637710/Csa7G044200/Cs…	21	Csa1G589640/Csa1G256200/novel.330/Csa5G139920/Csa6G501260/Csa4G651970/Csa2G060430/Csa2G000660/Csa5G080780/Csa4G437000/CsaUNG012450/Csa1G057000/Csa6G041710/Csa2G120970/Csa2G021570/Csa5G198750/Csa1G570170/Csa6G487720/Csa6G088120/Csa6G524020/Csa7G397560
BP	GO:0051641	cellular localization	12/2175	111/6257	0.999999999	1	Csa6G452680/Csa6G078580/Csa6G513570/Csa5G139910/Csa4G639130/Csa2G034720/Csa1G534730/Csa2G250420/Csa3G313240/Csa3G122650/Csa3G730700/Csa2G368280	Csa6G452680/Csa6G078580/Csa6G513570/Csa5G139910/Csa4G639130/Csa2G034720/Csa1G534730/Csa2G250420/Csa3G313240/Csa3G122650/Csa3G730700/Csa2G368280	12	5	Csa6G452680/Csa6G078580/Csa4G639130/Csa3G313240/Csa3G730700	7	Csa6G513570/Csa5G139910/Csa2G034720/Csa1G534730/Csa2G250420/Csa3G122650/Csa2G368280
BP	GO:0043604	amide biosynthetic process	55/2175	288/6257	0.999999999	1	Csa7G209580/Csa1G589640/Csa6G183190/Csa3G213510/Csa6G362920/Csa1G256200/Csa3G234020/Csa4G268050/Csa3G271370/novel.330/Csa4G623380/Csa3G154310/Csa3G171790/Csa6G409330/Csa5G218810/Csa4G081250/Csa5G638320/Csa3G889830/Csa5G524750/Csa1G207310/Csa5G148690/Csa1G050420/Csa3G727930/Csa6G078530/Csa4G025150/Csa5G139920/Csa4G651970/Csa1G652260/Csa2G060430/Csa2G171890/Csa3G122600/Csa5G080780/Csa4G437000/Csa3G…	Csa7G209580/Csa1G589640/Csa6G183190/Csa3G213510/Csa6G362920/Csa1G256200/Csa3G234020/Csa4G268050/Csa3G271370/-/Csa4G623380/Csa3G154310/Csa3G171790/Csa6G409330/Csa5G218810/Csa4G081250/Csa5G638320/Csa3G889830/Csa5G524750/Csa1G207310/Csa5G148690/Csa1G050420/Csa3G727930/Csa6G078530/Csa4G025150/Csa5G139920/Csa4G651970/Csa1G652260/Csa2G060430/Csa2G171890/Csa3G122600/Csa5G080780/Csa4G437000/Csa3G876000/C…	55	38	Csa7G209580/Csa6G183190/Csa3G213510/Csa6G362920/Csa3G234020/Csa4G268050/Csa3G271370/Csa4G623380/Csa3G154310/Csa3G171790/Csa6G409330/Csa5G218810/Csa4G081250/Csa5G638320/Csa3G889830/Csa5G524750/Csa1G207310/Csa5G148690/Csa1G050420/Csa3G727930/Csa6G078530/Csa4G025150/Csa1G652260/Csa2G171890/Csa3G876000/Csa6G324870/Csa6G517420/CsaUNG024960/Csa2G382670/Csa4G095560/Csa6G513460/Csa4G000540/Csa5G381850/Cs…	17	Csa1G589640/Csa1G256200/novel.330/Csa5G139920/Csa4G651970/Csa2G060430/Csa3G122600/Csa5G080780/Csa4G437000/CsaUNG012450/Csa1G057000/Csa6G041710/Csa2G120970/Csa6G487720/Csa6G088120/Csa6G524020/Csa7G397560
BP	GO:0006412	translation	50/2175	272/6257	1	1	Csa7G209580/Csa1G589640/Csa3G213510/Csa1G256200/Csa3G234020/Csa4G268050/Csa3G271370/novel.330/Csa4G623380/Csa3G154310/Csa3G171790/Csa5G218810/Csa4G081250/Csa5G638320/Csa3G889830/Csa5G524750/Csa1G207310/Csa5G148690/Csa1G050420/Csa3G727930/Csa6G078530/Csa4G025150/Csa5G139920/Csa4G651970/Csa1G652260/Csa2G060430/Csa2G171890/Csa5G080780/Csa4G437000/Csa3G876000/Csa6G324870/CsaUNG012450/Csa6G517420/Csa1…	Csa7G209580/Csa1G589640/Csa3G213510/Csa1G256200/Csa3G234020/Csa4G268050/Csa3G271370/-/Csa4G623380/Csa3G154310/Csa3G171790/Csa5G218810/Csa4G081250/Csa5G638320/Csa3G889830/Csa5G524750/Csa1G207310/Csa5G148690/Csa1G050420/Csa3G727930/Csa6G078530/Csa4G025150/Csa5G139920/Csa4G651970/Csa1G652260/Csa2G060430/Csa2G171890/Csa5G080780/Csa4G437000/Csa3G876000/Csa6G324870/CsaUNG012450/Csa6G517420/Csa1G057000/…	50	35	Csa7G209580/Csa3G213510/Csa3G234020/Csa4G268050/Csa3G271370/Csa4G623380/Csa3G154310/Csa3G171790/Csa5G218810/Csa4G081250/Csa5G638320/Csa3G889830/Csa5G524750/Csa1G207310/Csa5G148690/Csa1G050420/Csa3G727930/Csa6G078530/Csa4G025150/Csa1G652260/Csa2G171890/Csa3G876000/Csa6G324870/Csa6G517420/CsaUNG024960/Csa2G382670/Csa4G095560/Csa6G513460/Csa4G000540/Csa5G381850/Csa2G406670/Csa4G637710/Csa7G044200/Cs…	15	Csa1G589640/Csa1G256200/novel.330/Csa5G139920/Csa4G651970/Csa2G060430/Csa5G080780/Csa4G437000/CsaUNG012450/Csa1G057000/Csa6G041710/Csa2G120970/Csa6G487720/Csa6G524020/Csa7G397560
BP	GO:0043043	peptide biosynthetic process	51/2175	276/6257	1	1	Csa7G209580/Csa1G589640/Csa3G213510/Csa1G256200/Csa3G234020/Csa4G268050/Csa3G271370/novel.330/Csa4G623380/Csa3G154310/Csa3G171790/Csa5G218810/Csa4G081250/Csa5G638320/Csa3G889830/Csa5G524750/Csa1G207310/Csa5G148690/Csa1G050420/Csa3G727930/Csa6G078530/Csa4G025150/Csa5G139920/Csa4G651970/Csa1G652260/Csa2G060430/Csa2G171890/Csa5G080780/Csa4G437000/Csa3G876000/Csa6G324870/CsaUNG012450/Csa6G517420/Csa1…	Csa7G209580/Csa1G589640/Csa3G213510/Csa1G256200/Csa3G234020/Csa4G268050/Csa3G271370/-/Csa4G623380/Csa3G154310/Csa3G171790/Csa5G218810/Csa4G081250/Csa5G638320/Csa3G889830/Csa5G524750/Csa1G207310/Csa5G148690/Csa1G050420/Csa3G727930/Csa6G078530/Csa4G025150/Csa5G139920/Csa4G651970/Csa1G652260/Csa2G060430/Csa2G171890/Csa5G080780/Csa4G437000/Csa3G876000/Csa6G324870/CsaUNG012450/Csa6G517420/Csa1G057000/…	51	35	Csa7G209580/Csa3G213510/Csa3G234020/Csa4G268050/Csa3G271370/Csa4G623380/Csa3G154310/Csa3G171790/Csa5G218810/Csa4G081250/Csa5G638320/Csa3G889830/Csa5G524750/Csa1G207310/Csa5G148690/Csa1G050420/Csa3G727930/Csa6G078530/Csa4G025150/Csa1G652260/Csa2G171890/Csa3G876000/Csa6G324870/Csa6G517420/CsaUNG024960/Csa2G382670/Csa4G095560/Csa6G513460/Csa4G000540/Csa5G381850/Csa2G406670/Csa4G637710/Csa7G044200/Cs…	16	Csa1G589640/Csa1G256200/novel.330/Csa5G139920/Csa4G651970/Csa2G060430/Csa5G080780/Csa4G437000/CsaUNG012450/Csa1G057000/Csa6G041710/Csa2G120970/Csa6G487720/Csa6G088120/Csa6G524020/Csa7G397560
CC	GO:0009521	photosystem	18/734	35/2235	0.016723905	0.704601427	Csa4G064020/Csa3G060980/Csa2G030040/Csa6G488340/Csa3G147780/Csa3G483830/Csa4G063440/Csa2G079660/Csa6G525340/Csa1G088470/Csa5G592810/Csa7G378440/Csa6G483300/Csa1G181310/Csa1G066480/Csa1G595840/Csa1G714680/Csa3G414060	Csa4G064020/Csa3G060980/Csa2G030040/Csa6G488340/Csa3G147780/Csa3G483830/Csa4G063440/Csa2G079660/Csa6G525340/Csa1G088470/Csa5G592810/Csa7G378440/Csa6G483300/Csa1G181310/Csa1G066480/Csa1G595840/Csa1G714680/Csa3G414060	18	3	Csa2G030040/Csa1G088470/Csa1G181310	15	Csa4G064020/Csa3G060980/Csa6G488340/Csa3G147780/Csa3G483830/Csa4G063440/Csa2G079660/Csa6G525340/Csa5G592810/Csa7G378440/Csa6G483300/Csa1G066480/Csa1G595840/Csa1G714680/Csa3G414060
CC	GO:0009579	thylakoid	19/734	38/2235	0.020131469	0.704601427	Csa4G064020/Csa3G060980/Csa2G030040/Csa6G488340/Csa3G147780/Csa3G483830/Csa4G063440/Csa2G079660/Csa6G525340/Csa1G088470/Csa5G592810/Csa7G378440/Csa6G483300/Csa1G181310/Csa1G066480/Csa1G595840/Csa1G714680/Csa3G414060/Csa7G075020	Csa4G064020/Csa3G060980/Csa2G030040/Csa6G488340/Csa3G147780/Csa3G483830/Csa4G063440/Csa2G079660/Csa6G525340/Csa1G088470/Csa5G592810/Csa7G378440/Csa6G483300/Csa1G181310/Csa1G066480/Csa1G595840/Csa1G714680/Csa3G414060/Csa7G075020	19	3	Csa2G030040/Csa1G088470/Csa1G181310	16	Csa4G064020/Csa3G060980/Csa6G488340/Csa3G147780/Csa3G483830/Csa4G063440/Csa2G079660/Csa6G525340/Csa5G592810/Csa7G378440/Csa6G483300/Csa1G066480/Csa1G595840/Csa1G714680/Csa3G414060/Csa7G075020
CC	GO:0044436	thylakoid part	19/734	38/2235	0.020131469	0.704601427	Csa4G064020/Csa3G060980/Csa2G030040/Csa6G488340/Csa3G147780/Csa3G483830/Csa4G063440/Csa2G079660/Csa6G525340/Csa1G088470/Csa5G592810/Csa7G378440/Csa6G483300/Csa1G181310/Csa1G066480/Csa1G595840/Csa1G714680/Csa3G414060/Csa7G075020	Csa4G064020/Csa3G060980/Csa2G030040/Csa6G488340/Csa3G147780/Csa3G483830/Csa4G063440/Csa2G079660/Csa6G525340/Csa1G088470/Csa5G592810/Csa7G378440/Csa6G483300/Csa1G181310/Csa1G066480/Csa1G595840/Csa1G714680/Csa3G414060/Csa7G075020	19	3	Csa2G030040/Csa1G088470/Csa1G181310	16	Csa4G064020/Csa3G060980/Csa6G488340/Csa3G147780/Csa3G483830/Csa4G063440/Csa2G079660/Csa6G525340/Csa5G592810/Csa7G378440/Csa6G483300/Csa1G066480/Csa1G595840/Csa1G714680/Csa3G414060/Csa7G075020
CC	GO:0034357	photosynthetic membrane	18/734	37/2235	0.03203849	0.84101036	Csa4G064020/Csa3G060980/Csa2G030040/Csa6G488340/Csa3G147780/Csa3G483830/Csa4G063440/Csa2G079660/Csa6G525340/Csa1G088470/Csa5G592810/Csa7G378440/Csa6G483300/Csa1G181310/Csa1G066480/Csa1G595840/Csa1G714680/Csa3G414060	Csa4G064020/Csa3G060980/Csa2G030040/Csa6G488340/Csa3G147780/Csa3G483830/Csa4G063440/Csa2G079660/Csa6G525340/Csa1G088470/Csa5G592810/Csa7G378440/Csa6G483300/Csa1G181310/Csa1G066480/Csa1G595840/Csa1G714680/Csa3G414060	18	3	Csa2G030040/Csa1G088470/Csa1G181310	15	Csa4G064020/Csa3G060980/Csa6G488340/Csa3G147780/Csa3G483830/Csa4G063440/Csa2G079660/Csa6G525340/Csa5G592810/Csa7G378440/Csa6G483300/Csa1G066480/Csa1G595840/Csa1G714680/Csa3G414060
CC	GO:0009523	photosystem II	11/734	24/2235	0.127358852	1	Csa4G064020/Csa2G030040/Csa6G488340/Csa4G063440/Csa1G088470/Csa5G592810/Csa7G378440/Csa1G181310/Csa1G066480/Csa1G595840/Csa3G414060	Csa4G064020/Csa2G030040/Csa6G488340/Csa4G063440/Csa1G088470/Csa5G592810/Csa7G378440/Csa1G181310/Csa1G066480/Csa1G595840/Csa3G414060	11	3	Csa2G030040/Csa1G088470/Csa1G181310	8	Csa4G064020/Csa6G488340/Csa4G063440/Csa5G592810/Csa7G378440/Csa1G066480/Csa1G595840/Csa3G414060
CC	GO:1990204	oxidoreductase complex	9/734	19/2235	0.134594079	1	Csa4G064020/Csa2G030040/Csa6G488340/Csa4G063440/Csa1G088470/Csa1G181310/Csa1G066480/Csa3G414060/Csa3G776920	Csa4G064020/Csa2G030040/Csa6G488340/Csa4G063440/Csa1G088470/Csa1G181310/Csa1G066480/Csa3G414060/Csa3G776920	9	3	Csa2G030040/Csa1G088470/Csa1G181310	6	Csa4G064020/Csa6G488340/Csa4G063440/Csa1G066480/Csa3G414060/Csa3G776920
CC	GO:0009654	photosystem II oxygen evolving complex	8/734	17/2235	0.159809871	1	Csa4G064020/Csa2G030040/Csa6G488340/Csa4G063440/Csa1G088470/Csa1G181310/Csa1G066480/Csa3G414060	Csa4G064020/Csa2G030040/Csa6G488340/Csa4G063440/Csa1G088470/Csa1G181310/Csa1G066480/Csa3G414060	8	3	Csa2G030040/Csa1G088470/Csa1G181310	5	Csa4G064020/Csa6G488340/Csa4G063440/Csa1G066480/Csa3G414060
CC	GO:0000228	nuclear chromosome	5/734	10/2235	0.202689629	1	Csa2G108700/Csa4G153290/Csa5G167720/Csa3G171220/Csa2G031130	Csa2G108700/Csa4G153290/Csa5G167720/Csa3G171220/Csa2G031130	5	1	Csa3G171220	4	Csa2G108700/Csa4G153290/Csa5G167720/Csa2G031130
CC	GO:0042651	thylakoid membrane	8/734	19/2235	0.263018272	1	Csa4G064020/Csa2G030040/Csa6G488340/Csa4G063440/Csa1G088470/Csa1G181310/Csa1G066480/Csa3G414060	Csa4G064020/Csa2G030040/Csa6G488340/Csa4G063440/Csa1G088470/Csa1G181310/Csa1G066480/Csa3G414060	8	3	Csa2G030040/Csa1G088470/Csa1G181310	5	Csa4G064020/Csa6G488340/Csa4G063440/Csa1G066480/Csa3G414060
CC	GO:0000148	1,3-beta-D-glucan synthase complex	5/734	11/2235	0.276371518	1	Csa2G302250/Csa4G621160/Csa7G429550/novel.112/Csa6G128000	Csa2G302250/Csa4G621160/Csa7G429550/-/Csa6G128000	5	3	Csa2G302250/Csa4G621160/Csa6G128000	2	Csa7G429550/novel.112
CC	GO:0048046	apoplast	10/734	26/2235	0.336290837	1	Csa1G422990/Csa7G044980/Csa1G202300/Csa1G423000/Csa1G188670/Csa1G422980/Csa1G188680/Csa6G147660/Csa1G422470/Csa1G422480	Csa1G422990/Csa7G044980/Csa1G202300/Csa1G423000/Csa1G188670/Csa1G422980/Csa1G188680/Csa6G147660/Csa1G422470/Csa1G422480	10	3	Csa1G422990/Csa1G423000/Csa1G422980	7	Csa7G044980/Csa1G202300/Csa1G188670/Csa1G188680/Csa6G147660/Csa1G422470/Csa1G422480
CC	GO:0005743	mitochondrial inner membrane	5/734	12/2235	0.354204165	1	Csa5G623540/Csa1G195220/Csa3G184070/Csa5G611600/Csa3G776920	Csa5G623540/Csa1G195220/Csa3G184070/Csa5G611600/Csa3G776920	5	0		5	Csa5G623540/Csa1G195220/Csa3G184070/Csa5G611600/Csa3G776920
CC	GO:0019898	extrinsic component of membrane	8/734	21/2235	0.380121081	1	Csa2G030040/Csa6G488340/Csa4G063440/Csa1G088470/Csa1G181310/Csa1G066480/Csa3G414060/Csa2G000110	Csa2G030040/Csa6G488340/Csa4G063440/Csa1G088470/Csa1G181310/Csa1G066480/Csa3G414060/Csa2G000110	8	4	Csa2G030040/Csa1G088470/Csa1G181310/Csa2G000110	4	Csa6G488340/Csa4G063440/Csa1G066480/Csa3G414060
CC	GO:0005576	extracellular region	14/734	39/2235	0.399125561	1	Csa1G422990/Csa5G632120/Csa6G084600/Csa3G117950/Csa7G044980/Csa1G202300/Csa1G423000/Csa1G188670/Csa1G422980/Csa1G188680/Csa6G147660/Csa1G422470/Csa1G422480/Csa6G085110	Csa1G422990/Csa5G632120/Csa6G084600/Csa3G117950/Csa7G044980/Csa1G202300/Csa1G423000/Csa1G188670/Csa1G422980/Csa1G188680/Csa6G147660/Csa1G422470/Csa1G422480/Csa6G085110	14	4	Csa1G422990/Csa3G117950/Csa1G423000/Csa1G422980	10	Csa5G632120/Csa6G084600/Csa7G044980/Csa1G202300/Csa1G188670/Csa1G188680/Csa6G147660/Csa1G422470/Csa1G422480/Csa6G085110
CC	GO:0045259	proton-transporting ATP synthase complex	4/734	10/2235	0.427267988	1	Csa3G128910/Csa1G062930/Csa5G623540/Csa5G611600	Csa3G128910/Csa1G062930/Csa5G623540/Csa5G611600	4	0		4	Csa3G128910/Csa1G062930/Csa5G623540/Csa5G611600
CC	GO:0019866	organelle inner membrane	5/734	13/2235	0.432667037	1	Csa5G623540/Csa1G195220/Csa3G184070/Csa5G611600/Csa3G776920	Csa5G623540/Csa1G195220/Csa3G184070/Csa5G611600/Csa3G776920	5	0		5	Csa5G623540/Csa1G195220/Csa3G184070/Csa5G611600/Csa3G776920
CC	GO:0005618	cell wall	23/734	67/2235	0.442354882	1	Csa1G422990/Csa3G088980/Csa5G568300/Csa5G139430/Csa3G126790/Csa7G044980/Csa7G343870/Csa3G126810/Csa1G202300/Csa1G423000/Csa1G188670/Csa2G302140/Csa7G405820/Csa1G422980/Csa1G188680/Csa6G147660/Csa7G447990/Csa4G043950/Csa1G422470/Csa3G890080/Csa1G422480/Csa7G414390/Csa1G575010	Csa1G422990/Csa3G088980/Csa5G568300/Csa5G139430/Csa3G126790/Csa7G044980/Csa7G343870/Csa3G126810/Csa1G202300/Csa1G423000/Csa1G188670/Csa2G302140/Csa7G405820/Csa1G422980/Csa1G188680/Csa6G147660/Csa7G447990/Csa4G043950/Csa1G422470/Csa3G890080/Csa1G422480/Csa7G414390/Csa1G575010	23	9	Csa1G422990/Csa3G088980/Csa3G126790/Csa3G126810/Csa1G423000/Csa1G422980/Csa7G447990/Csa4G043950/Csa1G575010	14	Csa5G568300/Csa5G139430/Csa7G044980/Csa7G343870/Csa1G202300/Csa1G188670/Csa2G302140/Csa7G405820/Csa1G188680/Csa6G147660/Csa1G422470/Csa3G890080/Csa1G422480/Csa7G414390
CC	GO:0030312	external encapsulating structure	23/734	67/2235	0.442354882	1	Csa1G422990/Csa3G088980/Csa5G568300/Csa5G139430/Csa3G126790/Csa7G044980/Csa7G343870/Csa3G126810/Csa1G202300/Csa1G423000/Csa1G188670/Csa2G302140/Csa7G405820/Csa1G422980/Csa1G188680/Csa6G147660/Csa7G447990/Csa4G043950/Csa1G422470/Csa3G890080/Csa1G422480/Csa7G414390/Csa1G575010	Csa1G422990/Csa3G088980/Csa5G568300/Csa5G139430/Csa3G126790/Csa7G044980/Csa7G343870/Csa3G126810/Csa1G202300/Csa1G423000/Csa1G188670/Csa2G302140/Csa7G405820/Csa1G422980/Csa1G188680/Csa6G147660/Csa7G447990/Csa4G043950/Csa1G422470/Csa3G890080/Csa1G422480/Csa7G414390/Csa1G575010	23	9	Csa1G422990/Csa3G088980/Csa3G126790/Csa3G126810/Csa1G423000/Csa1G422980/Csa7G447990/Csa4G043950/Csa1G575010	14	Csa5G568300/Csa5G139430/Csa7G044980/Csa7G343870/Csa1G202300/Csa1G188670/Csa2G302140/Csa7G405820/Csa1G188680/Csa6G147660/Csa1G422470/Csa3G890080/Csa1G422480/Csa7G414390
CC	GO:0005634	nucleus	122/734	369/2235	0.482855381	1	Csa3G143580/Csa1G049460/Csa1G013800/Csa6G495100/Csa7G387720/Csa6G497220/Csa6G076720/Csa5G614640/Csa3G750350/Csa2G108700/Csa1G032450/Csa4G153290/Csa2G370550/Csa1G207820/Csa5G603320/Csa3G146290/Csa6G141390/Csa3G893290/Csa5G175720/Csa4G188390/Csa5G576630/Csa6G495110/Csa4G126480/novel.561/Csa1G537440/Csa2G000390/Csa2G381840/Csa5G167720/Csa3G866510/Csa3G171220/Csa6G014610/Csa5G154900/Csa1G536820/Csa3G…	Csa3G143580/Csa1G049460/Csa1G013800/Csa6G495100/Csa7G387720/Csa6G497220/Csa6G076720/Csa5G614640/Csa3G750350/Csa2G108700/Csa1G032450/Csa4G153290/Csa2G370550/Csa1G207820/Csa5G603320/Csa3G146290/Csa6G141390/Csa3G893290/Csa5G175720/Csa4G188390/Csa5G576630/Csa6G495110/Csa4G126480/-/Csa1G537440/Csa2G000390/Csa2G381840/Csa5G167720/Csa3G866510/Csa3G171220/Csa6G014610/Csa5G154900/Csa1G536820/Csa3G043930/C…	122	53	Csa1G049460/Csa6G495100/Csa7G387720/Csa6G076720/Csa3G750350/Csa1G032450/Csa2G370550/Csa5G175720/Csa1G537440/Csa2G000390/Csa2G381840/Csa3G171220/Csa6G014610/Csa5G154900/Csa3G043930/Csa5G023910/novel.64/Csa2G382490/Csa5G155480/Csa3G817210/Csa1G560830/Csa2G004690/Csa6G152320/Csa2G263920/Csa1G042960/CsaUNG026610/Csa5G025910/Csa2G011430/Csa7G378530/Csa4G304810/Csa1G240590/Csa2G379270/Csa1G042120/Csa1G…	69	Csa3G143580/Csa1G013800/Csa6G497220/Csa5G614640/Csa2G108700/Csa4G153290/Csa1G207820/Csa5G603320/Csa3G146290/Csa6G141390/Csa3G893290/Csa4G188390/Csa5G576630/Csa6G495110/Csa4G126480/novel.561/Csa5G167720/Csa3G866510/Csa1G536820/Csa2G359990/Csa4G594450/Csa3G722880/Csa6G517960/Csa5G609640/Csa3G117960/Csa6G518210/Csa2G354980/Csa6G151760/Csa2G372720/Csa3G516530/Csa1G001450/Csa6G405890/Csa5G148790/Csa3G…
CC	GO:0005740	mitochondrial envelope	8/734	23/2235	0.499291464	1	Csa2G285360/Csa4G004280/Csa5G623540/Csa1G423090/Csa1G195220/Csa3G184070/Csa5G611600/Csa3G776920	Csa2G285360/Csa4G004280/Csa5G623540/Csa1G423090/Csa1G195220/Csa3G184070/Csa5G611600/Csa3G776920	8	1	Csa1G423090	7	Csa2G285360/Csa4G004280/Csa5G623540/Csa1G195220/Csa3G184070/Csa5G611600/Csa3G776920
CC	GO:0044427	chromosomal part	9/734	27/2235	0.550874934	1	Csa2G108700/Csa5G167720/Csa2G359990/Csa6G004570/Csa3G284020/Csa6G495710/Csa4G000700/Csa1G014450/Csa2G031130	Csa2G108700/Csa5G167720/Csa2G359990/Csa6G004570/Csa3G284020/Csa6G495710/Csa4G000700/Csa1G014450/Csa2G031130	9	1	Csa4G000700	8	Csa2G108700/Csa5G167720/Csa2G359990/Csa6G004570/Csa3G284020/Csa6G495710/Csa1G014450/Csa2G031130
CC	GO:0031966	mitochondrial membrane	7/734	21/2235	0.562905634	1	Csa2G285360/Csa5G623540/Csa1G423090/Csa1G195220/Csa3G184070/Csa5G611600/Csa3G776920	Csa2G285360/Csa5G623540/Csa1G423090/Csa1G195220/Csa3G184070/Csa5G611600/Csa3G776920	7	1	Csa1G423090	6	Csa2G285360/Csa5G623540/Csa1G195220/Csa3G184070/Csa5G611600/Csa3G776920
CC	GO:0019867	outer membrane	4/734	12/2235	0.593139731	1	Csa1G524670/Csa2G285360/Csa6G406550/Csa1G423090	Csa1G524670/Csa2G285360/Csa6G406550/Csa1G423090	4	2	Csa1G524670/Csa1G423090	2	Csa2G285360/Csa6G406550
CC	GO:0033178	proton-transporting two-sector ATPase complex, catalytic domain	4/734	12/2235	0.593139731	1	Csa3G128910/Csa1G062930/Csa3G560240/Csa5G611600	Csa3G128910/Csa1G062930/Csa3G560240/Csa5G611600	4	1	Csa3G560240	3	Csa3G128910/Csa1G062930/Csa5G611600
CC	GO:0044429	mitochondrial part	9/734	29/2235	0.650784833	1	Csa2G285360/Csa4G004280/Csa5G623540/Csa1G423090/Csa1G195220/Csa3G184070/Csa5G611600/Csa3G776920/Csa4G652120	Csa2G285360/Csa4G004280/Csa5G623540/Csa1G423090/Csa1G195220/Csa3G184070/Csa5G611600/Csa3G776920/Csa4G652120	9	1	Csa1G423090	8	Csa2G285360/Csa4G004280/Csa5G623540/Csa1G195220/Csa3G184070/Csa5G611600/Csa3G776920/Csa4G652120
CC	GO:0044459	plasma membrane part	7/734	23/2235	0.67309136	1	Csa2G302250/Csa4G621160/Csa7G429550/novel.112/Csa2G000110/Csa6G022380/Csa6G128000	Csa2G302250/Csa4G621160/Csa7G429550/-/Csa2G000110/Csa6G022380/Csa6G128000	7	4	Csa2G302250/Csa4G621160/Csa2G000110/Csa6G128000	3	Csa7G429550/novel.112/Csa6G022380
CC	GO:0098797	plasma membrane protein complex	7/734	23/2235	0.67309136	1	Csa2G302250/Csa4G621160/Csa7G429550/novel.112/Csa2G000110/Csa6G022380/Csa6G128000	Csa2G302250/Csa4G621160/Csa7G429550/-/Csa2G000110/Csa6G022380/Csa6G128000	7	4	Csa2G302250/Csa4G621160/Csa2G000110/Csa6G128000	3	Csa7G429550/novel.112/Csa6G022380
CC	GO:0000785	chromatin	3/734	10/2235	0.689722275	1	Csa3G284020/Csa6G495710/Csa4G000700	Csa3G284020/Csa6G495710/Csa4G000700	3	1	Csa4G000700	2	Csa3G284020/Csa6G495710
CC	GO:0016459	myosin complex	3/734	10/2235	0.689722275	1	Csa7G430220/Csa3G133920/Csa2G010140	Csa7G430220/Csa3G133920/Csa2G010140	3	1	Csa2G010140	2	Csa7G430220/Csa3G133920
CC	GO:0032993	protein-DNA complex	3/734	10/2235	0.689722275	1	Csa3G284020/Csa6G495710/Csa4G000700	Csa3G284020/Csa6G495710/Csa4G000700	3	1	Csa4G000700	2	Csa3G284020/Csa6G495710
CC	GO:0044815	DNA packaging complex	3/734	10/2235	0.689722275	1	Csa3G284020/Csa6G495710/Csa4G000700	Csa3G284020/Csa6G495710/Csa4G000700	3	1	Csa4G000700	2	Csa3G284020/Csa6G495710
CC	GO:0098798	mitochondrial protein complex	3/734	10/2235	0.689722275	1	Csa5G623540/Csa5G611600/Csa3G776920	Csa5G623540/Csa5G611600/Csa3G776920	3	0		3	Csa5G623540/Csa5G611600/Csa3G776920
CC	GO:0005694	chromosome	13/734	44/2235	0.732559624	1	Csa2G108700/Csa4G153290/Csa5G167720/Csa3G171220/Csa2G359990/Csa3G813290/Csa3G175630/Csa6G004570/Csa3G284020/Csa6G495710/Csa4G000700/Csa1G014450/Csa2G031130	Csa2G108700/Csa4G153290/Csa5G167720/Csa3G171220/Csa2G359990/Csa3G813290/Csa3G175630/Csa6G004570/Csa3G284020/Csa6G495710/Csa4G000700/Csa1G014450/Csa2G031130	13	3	Csa3G171220/Csa3G813290/Csa4G000700	10	Csa2G108700/Csa4G153290/Csa5G167720/Csa2G359990/Csa3G175630/Csa6G004570/Csa3G284020/Csa6G495710/Csa1G014450/Csa2G031130
CC	GO:0016592	mediator complex	3/734	11/2235	0.755807674	1	Csa4G594450/Csa2G011430/Csa3G002880	Csa4G594450/Csa2G011430/Csa3G002880	3	2	Csa2G011430/Csa3G002880	1	Csa4G594450
CC	GO:0005886	plasma membrane	7/734	25/2235	0.764131033	1	Csa2G302250/Csa4G621160/Csa7G429550/novel.112/Csa2G000110/Csa6G022380/Csa6G128000	Csa2G302250/Csa4G621160/Csa7G429550/-/Csa2G000110/Csa6G022380/Csa6G128000	7	4	Csa2G302250/Csa4G621160/Csa2G000110/Csa6G128000	3	Csa7G429550/novel.112/Csa6G022380
CC	GO:0061695	transferase complex, transferring phosphorus-containing groups	4/734	15/2235	0.779910318	1	Csa3G043930/Csa6G484560/Csa2G363560/Csa5G517200	Csa3G043930/Csa6G484560/Csa2G363560/Csa5G517200	4	4	Csa3G043930/Csa6G484560/Csa2G363560/Csa5G517200	0
CC	GO:0071944	cell periphery	33/734	111/2235	0.79274687	1	Csa2G302250/Csa1G422990/Csa3G088980/Csa5G568300/Csa5G139430/Csa3G126790/Csa7G044980/Csa5G430000/Csa7G343870/Csa3G126810/Csa4G621160/Csa1G202300/Csa1G423000/Csa1G188670/Csa2G302140/Csa7G405820/Csa1G422980/Csa1G188680/Csa7G429550/Csa6G147660/Csa4G293250/Csa7G447990/Csa4G043950/Csa1G422470/Csa3G890080/Csa1G422480/Csa7G414390/novel.112/Csa2G000110/Csa6G022380/Csa1G575010/Csa6G128000/Csa1G039200	Csa2G302250/Csa1G422990/Csa3G088980/Csa5G568300/Csa5G139430/Csa3G126790/Csa7G044980/Csa5G430000/Csa7G343870/Csa3G126810/Csa4G621160/Csa1G202300/Csa1G423000/Csa1G188670/Csa2G302140/Csa7G405820/Csa1G422980/Csa1G188680/Csa7G429550/Csa6G147660/Csa4G293250/Csa7G447990/Csa4G043950/Csa1G422470/Csa3G890080/Csa1G422480/Csa7G414390/-/Csa2G000110/Csa6G022380/Csa1G575010/Csa6G128000/Csa1G039200	33	13	Csa2G302250/Csa1G422990/Csa3G088980/Csa3G126790/Csa3G126810/Csa4G621160/Csa1G423000/Csa1G422980/Csa7G447990/Csa4G043950/Csa2G000110/Csa1G575010/Csa6G128000	20	Csa5G568300/Csa5G139430/Csa7G044980/Csa5G430000/Csa7G343870/Csa1G202300/Csa1G188670/Csa2G302140/Csa7G405820/Csa1G188680/Csa7G429550/Csa6G147660/Csa4G293250/Csa1G422470/Csa3G890080/Csa1G422480/Csa7G414390/novel.112/Csa6G022380/Csa1G039200
CC	GO:0016469	proton-transporting two-sector ATPase complex	7/734	26/2235	0.802093912	1	Csa3G878880/Csa3G128910/Csa1G062930/Csa5G623540/Csa7G004130/Csa3G560240/Csa5G611600	Csa3G878880/Csa3G128910/Csa1G062930/Csa5G623540/Csa7G004130/Csa3G560240/Csa5G611600	7	2	Csa7G004130/Csa3G560240	5	Csa3G878880/Csa3G128910/Csa1G062930/Csa5G623540/Csa5G611600
CC	GO:0098796	membrane protein complex	38/734	128/2235	0.809778184	1	Csa2G302250/Csa3G878880/Csa4G064020/Csa3G060980/Csa2G030040/Csa6G488340/Csa3G147780/Csa3G483830/Csa4G063440/Csa4G621160/Csa2G079660/Csa3G128910/Csa6G525340/Csa1G062930/Csa1G088470/Csa5G592810/Csa5G623540/Csa7G378440/Csa7G004130/Csa7G429550/Csa2G250420/Csa6G483300/Csa1G660170/Csa1G181310/Csa3G560240/Csa1G066480/Csa1G595840/Csa1G714680/Csa3G414060/Csa2G021570/novel.112/Csa2G000110/Csa5G611600/Csa5G…	Csa2G302250/Csa3G878880/Csa4G064020/Csa3G060980/Csa2G030040/Csa6G488340/Csa3G147780/Csa3G483830/Csa4G063440/Csa4G621160/Csa2G079660/Csa3G128910/Csa6G525340/Csa1G062930/Csa1G088470/Csa5G592810/Csa5G623540/Csa7G378440/Csa7G004130/Csa7G429550/Csa2G250420/Csa6G483300/Csa1G660170/Csa1G181310/Csa3G560240/Csa1G066480/Csa1G595840/Csa1G714680/Csa3G414060/Csa2G021570/-/Csa2G000110/Csa5G611600/Csa5G198750/C…	38	10	Csa2G302250/Csa2G030040/Csa4G621160/Csa1G088470/Csa7G004130/Csa1G660170/Csa1G181310/Csa3G560240/Csa2G000110/Csa6G128000	28	Csa3G878880/Csa4G064020/Csa3G060980/Csa6G488340/Csa3G147780/Csa3G483830/Csa4G063440/Csa2G079660/Csa3G128910/Csa6G525340/Csa1G062930/Csa5G592810/Csa5G623540/Csa7G378440/Csa7G429550/Csa2G250420/Csa6G483300/Csa1G066480/Csa1G595840/Csa1G714680/Csa3G414060/Csa2G021570/novel.112/Csa5G611600/Csa5G198750/Csa1G570170/Csa6G022380/Csa3G776920
CC	GO:1990234	transferase complex	11/734	40/2235	0.813709544	1	Csa2G302250/Csa3G043930/Csa4G621160/Csa1G555080/Csa7G429550/Csa6G484560/Csa6G366300/Csa2G363560/novel.112/Csa5G517200/Csa6G128000	Csa2G302250/Csa3G043930/Csa4G621160/Csa1G555080/Csa7G429550/Csa6G484560/Csa6G366300/Csa2G363560/-/Csa5G517200/Csa6G128000	11	7	Csa2G302250/Csa3G043930/Csa4G621160/Csa6G484560/Csa2G363560/Csa5G517200/Csa6G128000	4	Csa1G555080/Csa7G429550/Csa6G366300/novel.112
CC	GO:1902494	catalytic complex	31/734	108/2235	0.851928961	1	Csa2G302250/Csa4G064020/Csa2G030040/Csa6G488340/Csa3G043930/Csa4G063440/Csa6G290910/Csa4G621160/Csa1G088470/Csa6G447070/Csa3G627150/Csa1G555080/Csa7G429550/Csa6G484560/Csa6G366300/Csa1G181310/Csa1G014400/Csa1G066480/Csa2G005870/Csa3G414060/Csa2G363560/Csa2G021570/novel.112/Csa2G000110/Csa5G198750/Csa1G570170/Csa6G022380/Csa3G776920/Csa5G517200/Csa6G128000/Csa4G307910	Csa2G302250/Csa4G064020/Csa2G030040/Csa6G488340/Csa3G043930/Csa4G063440/Csa6G290910/Csa4G621160/Csa1G088470/Csa6G447070/Csa3G627150/Csa1G555080/Csa7G429550/Csa6G484560/Csa6G366300/Csa1G181310/Csa1G014400/Csa1G066480/Csa2G005870/Csa3G414060/Csa2G363560/Csa2G021570/-/Csa2G000110/Csa5G198750/Csa1G570170/Csa6G022380/Csa3G776920/Csa5G517200/Csa6G128000/Csa4G307910	31	14	Csa2G302250/Csa2G030040/Csa3G043930/Csa6G290910/Csa4G621160/Csa1G088470/Csa6G447070/Csa3G627150/Csa6G484560/Csa1G181310/Csa2G363560/Csa2G000110/Csa5G517200/Csa6G128000	17	Csa4G064020/Csa6G488340/Csa4G063440/Csa1G555080/Csa7G429550/Csa6G366300/Csa1G014400/Csa1G066480/Csa2G005870/Csa3G414060/Csa2G021570/novel.112/Csa5G198750/Csa1G570170/Csa6G022380/Csa3G776920/Csa4G307910
CC	GO:0015630	microtubule cytoskeleton	4/734	17/2235	0.861393015	1	Csa4G638490/Csa3G733350/Csa1G616260/Csa6G319760	Csa4G638490/Csa3G733350/Csa1G616260/Csa6G319760	4	1	Csa6G319760	3	Csa4G638490/Csa3G733350/Csa1G616260
CC	GO:0031967	organelle envelope	8/734	32/2235	0.874761887	1	Csa2G285360/Csa4G004280/Csa5G623540/Csa1G423090/Csa1G195220/Csa3G184070/Csa5G611600/Csa3G776920	Csa2G285360/Csa4G004280/Csa5G623540/Csa1G423090/Csa1G195220/Csa3G184070/Csa5G611600/Csa3G776920	8	1	Csa1G423090	7	Csa2G285360/Csa4G004280/Csa5G623540/Csa1G195220/Csa3G184070/Csa5G611600/Csa3G776920
CC	GO:0031975	envelope	8/734	32/2235	0.874761887	1	Csa2G285360/Csa4G004280/Csa5G623540/Csa1G423090/Csa1G195220/Csa3G184070/Csa5G611600/Csa3G776920	Csa2G285360/Csa4G004280/Csa5G623540/Csa1G423090/Csa1G195220/Csa3G184070/Csa5G611600/Csa3G776920	8	1	Csa1G423090	7	Csa2G285360/Csa4G004280/Csa5G623540/Csa1G195220/Csa3G184070/Csa5G611600/Csa3G776920
CC	GO:0031981	nuclear lumen	12/734	46/2235	0.875134915	1	Csa2G108700/Csa4G153290/Csa5G167720/Csa3G171220/Csa3G043930/Csa4G594450/Csa2G011430/Csa3G002880/Csa2G363560/Csa2G031130/Csa5G517200/Csa2G000310	Csa2G108700/Csa4G153290/Csa5G167720/Csa3G171220/Csa3G043930/Csa4G594450/Csa2G011430/Csa3G002880/Csa2G363560/Csa2G031130/Csa5G517200/Csa2G000310	12	6	Csa3G171220/Csa3G043930/Csa2G011430/Csa3G002880/Csa2G363560/Csa5G517200	6	Csa2G108700/Csa4G153290/Csa5G167720/Csa4G594450/Csa2G031130/Csa2G000310
CC	GO:0000428	DNA-directed RNA polymerase complex	3/734	14/2235	0.888332982	1	Csa3G043930/Csa2G363560/Csa5G517200	Csa3G043930/Csa2G363560/Csa5G517200	3	3	Csa3G043930/Csa2G363560/Csa5G517200	0
CC	GO:0030880	RNA polymerase complex	3/734	14/2235	0.888332982	1	Csa3G043930/Csa2G363560/Csa5G517200	Csa3G043930/Csa2G363560/Csa5G517200	3	3	Csa3G043930/Csa2G363560/Csa5G517200	0
CC	GO:0033177	proton-transporting two-sector ATPase complex, proton-transporting domain	3/734	14/2235	0.888332982	1	Csa3G878880/Csa5G623540/Csa7G004130	Csa3G878880/Csa5G623540/Csa7G004130	3	1	Csa7G004130	2	Csa3G878880/Csa5G623540
CC	GO:0055029	nuclear DNA-directed RNA polymerase complex	3/734	14/2235	0.888332982	1	Csa3G043930/Csa2G363560/Csa5G517200	Csa3G043930/Csa2G363560/Csa5G517200	3	3	Csa3G043930/Csa2G363560/Csa5G517200	0
CC	GO:0005875	microtubule associated complex	2/734	10/2235	0.890596611	1	Csa3G733350/Csa6G319760	Csa3G733350/Csa6G319760	2	1	Csa6G319760	1	Csa3G733350
CC	GO:0030684	preribosome	2/734	10/2235	0.890596611	1	Csa7G290560/Csa3G821570	Csa7G290560/Csa3G821570	2	0		2	Csa7G290560/Csa3G821570
CC	GO:0015629	actin cytoskeleton	4/734	18/2235	0.89141717	1	Csa7G430220/Csa3G133920/Csa6G008040/Csa2G010140	Csa7G430220/Csa3G133920/Csa6G008040/Csa2G010140	4	2	Csa6G008040/Csa2G010140	2	Csa7G430220/Csa3G133920
CC	GO:0005783	endoplasmic reticulum	9/734	37/2235	0.904136462	1	Csa6G513570/Csa7G407520/Csa4G009350/Csa2G033940/Csa3G271410/Csa6G355420/Csa2G021570/Csa5G198750/Csa1G570170	Csa6G513570/Csa7G407520/Csa4G009350/Csa2G033940/Csa3G271410/Csa6G355420/Csa2G021570/Csa5G198750/Csa1G570170	9	1	Csa3G271410	8	Csa6G513570/Csa7G407520/Csa4G009350/Csa2G033940/Csa6G355420/Csa2G021570/Csa5G198750/Csa1G570170
CC	GO:0005667	transcription factor complex	3/734	15/2235	0.915438648	1	Csa2G367240/Csa2G363560/Csa5G517200	Csa2G367240/Csa2G363560/Csa5G517200	3	2	Csa2G363560/Csa5G517200	1	Csa2G367240
CC	GO:0031974	membrane-enclosed lumen	13/734	52/2235	0.917024038	1	Csa2G108700/Csa4G153290/Csa5G167720/Csa3G171220/Csa3G043930/Csa4G594450/Csa2G011430/Csa3G002880/Csa2G363560/Csa2G031130/Csa5G517200/Csa4G652120/Csa2G000310	Csa2G108700/Csa4G153290/Csa5G167720/Csa3G171220/Csa3G043930/Csa4G594450/Csa2G011430/Csa3G002880/Csa2G363560/Csa2G031130/Csa5G517200/Csa4G652120/Csa2G000310	13	6	Csa3G171220/Csa3G043930/Csa2G011430/Csa3G002880/Csa2G363560/Csa5G517200	7	Csa2G108700/Csa4G153290/Csa5G167720/Csa4G594450/Csa2G031130/Csa4G652120/Csa2G000310
CC	GO:0043233	organelle lumen	13/734	52/2235	0.917024038	1	Csa2G108700/Csa4G153290/Csa5G167720/Csa3G171220/Csa3G043930/Csa4G594450/Csa2G011430/Csa3G002880/Csa2G363560/Csa2G031130/Csa5G517200/Csa4G652120/Csa2G000310	Csa2G108700/Csa4G153290/Csa5G167720/Csa3G171220/Csa3G043930/Csa4G594450/Csa2G011430/Csa3G002880/Csa2G363560/Csa2G031130/Csa5G517200/Csa4G652120/Csa2G000310	13	6	Csa3G171220/Csa3G043930/Csa2G011430/Csa3G002880/Csa2G363560/Csa5G517200	7	Csa2G108700/Csa4G153290/Csa5G167720/Csa4G594450/Csa2G031130/Csa4G652120/Csa2G000310
CC	GO:0070013	intracellular organelle lumen	13/734	52/2235	0.917024038	1	Csa2G108700/Csa4G153290/Csa5G167720/Csa3G171220/Csa3G043930/Csa4G594450/Csa2G011430/Csa3G002880/Csa2G363560/Csa2G031130/Csa5G517200/Csa4G652120/Csa2G000310	Csa2G108700/Csa4G153290/Csa5G167720/Csa3G171220/Csa3G043930/Csa4G594450/Csa2G011430/Csa3G002880/Csa2G363560/Csa2G031130/Csa5G517200/Csa4G652120/Csa2G000310	13	6	Csa3G171220/Csa3G043930/Csa2G011430/Csa3G002880/Csa2G363560/Csa5G517200	7	Csa2G108700/Csa4G153290/Csa5G167720/Csa4G594450/Csa2G031130/Csa4G652120/Csa2G000310
CC	GO:0016591	DNA-directed RNA polymerase II, holoenzyme	2/734	11/2235	0.920549708	1	Csa2G363560/Csa5G517200	Csa2G363560/Csa5G517200	2	2	Csa2G363560/Csa5G517200	0
CC	GO:0044430	cytoskeletal part	8/734	35/2235	0.930344369	1	Csa4G638490/Csa7G430220/Csa3G733350/Csa3G133920/Csa6G008040/Csa1G616260/Csa2G010140/Csa6G319760	Csa4G638490/Csa7G430220/Csa3G733350/Csa3G133920/Csa6G008040/Csa1G616260/Csa2G010140/Csa6G319760	8	3	Csa6G008040/Csa2G010140/Csa6G319760	5	Csa4G638490/Csa7G430220/Csa3G733350/Csa3G133920/Csa1G616260
CC	GO:0005654	nucleoplasm	7/734	32/2235	0.940331313	1	Csa3G043930/Csa4G594450/Csa2G011430/Csa3G002880/Csa2G363560/Csa5G517200/Csa2G000310	Csa3G043930/Csa4G594450/Csa2G011430/Csa3G002880/Csa2G363560/Csa5G517200/Csa2G000310	7	5	Csa3G043930/Csa2G011430/Csa3G002880/Csa2G363560/Csa5G517200	2	Csa4G594450/Csa2G000310
CC	GO:0044451	nucleoplasm part	7/734	32/2235	0.940331313	1	Csa3G043930/Csa4G594450/Csa2G011430/Csa3G002880/Csa2G363560/Csa5G517200/Csa2G000310	Csa3G043930/Csa4G594450/Csa2G011430/Csa3G002880/Csa2G363560/Csa5G517200/Csa2G000310	7	5	Csa3G043930/Csa2G011430/Csa3G002880/Csa2G363560/Csa5G517200	2	Csa4G594450/Csa2G000310
CC	GO:0005856	cytoskeleton	8/734	36/2235	0.943355136	1	Csa4G638490/Csa7G430220/Csa3G733350/Csa3G133920/Csa6G008040/Csa1G616260/Csa2G010140/Csa6G319760	Csa4G638490/Csa7G430220/Csa3G733350/Csa3G133920/Csa6G008040/Csa1G616260/Csa2G010140/Csa6G319760	8	3	Csa6G008040/Csa2G010140/Csa6G319760	5	Csa4G638490/Csa7G430220/Csa3G733350/Csa3G133920/Csa1G616260
CC	GO:0005794	Golgi apparatus	4/734	23/2235	0.971082826	1	Csa5G139910/Csa7G031700/Csa2G034720/Csa2G250420	Csa5G139910/Csa7G031700/Csa2G034720/Csa2G250420	4	0		4	Csa5G139910/Csa7G031700/Csa2G034720/Csa2G250420
CC	GO:0044431	Golgi apparatus part	4/734	23/2235	0.971082826	1	Csa5G139910/Csa7G031700/Csa2G034720/Csa2G250420	Csa5G139910/Csa7G031700/Csa2G034720/Csa2G250420	4	0		4	Csa5G139910/Csa7G031700/Csa2G034720/Csa2G250420
CC	GO:0000145	exocyst	3/734	19/2235	0.97391818	1	Csa5G430000/Csa4G293250/Csa1G039200	Csa5G430000/Csa4G293250/Csa1G039200	3	0		3	Csa5G430000/Csa4G293250/Csa1G039200
CC	GO:0005938	cell cortex	3/734	19/2235	0.97391818	1	Csa5G430000/Csa4G293250/Csa1G039200	Csa5G430000/Csa4G293250/Csa1G039200	3	0		3	Csa5G430000/Csa4G293250/Csa1G039200
CC	GO:0044448	cell cortex part	3/734	19/2235	0.97391818	1	Csa5G430000/Csa4G293250/Csa1G039200	Csa5G430000/Csa4G293250/Csa1G039200	3	0		3	Csa5G430000/Csa4G293250/Csa1G039200
CC	GO:0099568	cytoplasmic region	3/734	19/2235	0.97391818	1	Csa5G430000/Csa4G293250/Csa1G039200	Csa5G430000/Csa4G293250/Csa1G039200	3	0		3	Csa5G430000/Csa4G293250/Csa1G039200
CC	GO:0005789	endoplasmic reticulum membrane	4/734	24/2235	0.978178711	1	Csa3G271410/Csa2G021570/Csa5G198750/Csa1G570170	Csa3G271410/Csa2G021570/Csa5G198750/Csa1G570170	4	1	Csa3G271410	3	Csa2G021570/Csa5G198750/Csa1G570170
CC	GO:0042175	nuclear outer membrane-endoplasmic reticulum membrane network	4/734	24/2235	0.978178711	1	Csa3G271410/Csa2G021570/Csa5G198750/Csa1G570170	Csa3G271410/Csa2G021570/Csa5G198750/Csa1G570170	4	1	Csa3G271410	3	Csa2G021570/Csa5G198750/Csa1G570170
CC	GO:0044432	endoplasmic reticulum part	4/734	24/2235	0.978178711	1	Csa3G271410/Csa2G021570/Csa5G198750/Csa1G570170	Csa3G271410/Csa2G021570/Csa5G198750/Csa1G570170	4	1	Csa3G271410	3	Csa2G021570/Csa5G198750/Csa1G570170
CC	GO:0098827	endoplasmic reticulum subcompartment	4/734	24/2235	0.978178711	1	Csa3G271410/Csa2G021570/Csa5G198750/Csa1G570170	Csa3G271410/Csa2G021570/Csa5G198750/Csa1G570170	4	1	Csa3G271410	3	Csa2G021570/Csa5G198750/Csa1G570170
CC	GO:1905368	peptidase complex	4/734	26/2235	0.987744596	1	Csa6G290910/Csa2G021570/Csa5G198750/Csa1G570170	Csa6G290910/Csa2G021570/Csa5G198750/Csa1G570170	4	1	Csa6G290910	3	Csa2G021570/Csa5G198750/Csa1G570170
CC	GO:0005739	mitochondrion	13/734	63/2235	0.989498308	1	Csa2G285360/novel.476/Csa4G004280/Csa5G623540/novel.276/Csa1G535790/Csa1G423090/Csa1G195220/Csa3G184070/Csa5G611600/Csa3G776920/Csa7G029940/Csa4G652120	Csa2G285360/-/Csa4G004280/Csa5G623540/-/Csa1G535790/Csa1G423090/Csa1G195220/Csa3G184070/Csa5G611600/Csa3G776920/Csa7G029940/Csa4G652120	13	2	Csa1G423090/Csa7G029940	11	Csa2G285360/novel.476/Csa4G004280/Csa5G623540/novel.276/Csa1G535790/Csa1G195220/Csa3G184070/Csa5G611600/Csa3G776920/Csa4G652120
CC	GO:0031984	organelle subcompartment	5/734	31/2235	0.989701252	1	Csa7G031700/Csa3G271410/Csa2G021570/Csa5G198750/Csa1G570170	Csa7G031700/Csa3G271410/Csa2G021570/Csa5G198750/Csa1G570170	5	1	Csa3G271410	4	Csa7G031700/Csa2G021570/Csa5G198750/Csa1G570170
CC	GO:0099023	tethering complex	3/734	22/2235	0.98975421	1	Csa5G430000/Csa4G293250/Csa1G039200	Csa5G430000/Csa4G293250/Csa1G039200	3	0		3	Csa5G430000/Csa4G293250/Csa1G039200
CC	GO:0044428	nuclear part	13/734	68/2235	0.996430828	1	Csa2G108700/Csa4G153290/Csa5G175720/Csa5G167720/Csa3G171220/Csa3G043930/Csa4G594450/Csa2G011430/Csa3G002880/Csa2G363560/Csa2G031130/Csa5G517200/Csa2G000310	Csa2G108700/Csa4G153290/Csa5G175720/Csa5G167720/Csa3G171220/Csa3G043930/Csa4G594450/Csa2G011430/Csa3G002880/Csa2G363560/Csa2G031130/Csa5G517200/Csa2G000310	13	7	Csa5G175720/Csa3G171220/Csa3G043930/Csa2G011430/Csa3G002880/Csa2G363560/Csa5G517200	6	Csa2G108700/Csa4G153290/Csa5G167720/Csa4G594450/Csa2G031130/Csa2G000310
CC	GO:0031090	organelle membrane	8/734	52/2235	0.998837804	1	Csa2G285360/Csa5G623540/Csa2G250420/Csa1G423090/Csa1G195220/Csa3G184070/Csa5G611600/Csa3G776920	Csa2G285360/Csa5G623540/Csa2G250420/Csa1G423090/Csa1G195220/Csa3G184070/Csa5G611600/Csa3G776920	8	1	Csa1G423090	7	Csa2G285360/Csa5G623540/Csa2G250420/Csa1G195220/Csa3G184070/Csa5G611600/Csa3G776920
CC	GO:0005798	Golgi-associated vesicle	1/734	18/2235	0.999253167	1	Csa2G250420	Csa2G250420	1	0		1	Csa2G250420
CC	GO:0005839	proteasome core complex	1/734	18/2235	0.999253167	1	Csa6G290910	Csa6G290910	1	1	Csa6G290910	0
CC	GO:0012506	vesicle membrane	1/734	18/2235	0.999253167	1	Csa2G250420	Csa2G250420	1	0		1	Csa2G250420
CC	GO:0030120	vesicle coat	1/734	18/2235	0.999253167	1	Csa2G250420	Csa2G250420	1	0		1	Csa2G250420
CC	GO:0030135	coated vesicle	1/734	18/2235	0.999253167	1	Csa2G250420	Csa2G250420	1	0		1	Csa2G250420
CC	GO:0030659	cytoplasmic vesicle membrane	1/734	18/2235	0.999253167	1	Csa2G250420	Csa2G250420	1	0		1	Csa2G250420
CC	GO:0030660	Golgi-associated vesicle membrane	1/734	18/2235	0.999253167	1	Csa2G250420	Csa2G250420	1	0		1	Csa2G250420
CC	GO:0030662	coated vesicle membrane	1/734	18/2235	0.999253167	1	Csa2G250420	Csa2G250420	1	0		1	Csa2G250420
CC	GO:0031410	cytoplasmic vesicle	1/734	18/2235	0.999253167	1	Csa2G250420	Csa2G250420	1	0		1	Csa2G250420
CC	GO:0031982	vesicle	1/734	18/2235	0.999253167	1	Csa2G250420	Csa2G250420	1	0		1	Csa2G250420
CC	GO:0044433	cytoplasmic vesicle part	1/734	18/2235	0.999253167	1	Csa2G250420	Csa2G250420	1	0		1	Csa2G250420
CC	GO:0097708	intracellular vesicle	1/734	18/2235	0.999253167	1	Csa2G250420	Csa2G250420	1	0		1	Csa2G250420
CC	GO:0098805	whole membrane	3/734	32/2235	0.99963107	1	Csa2G285360/Csa2G250420/Csa1G423090	Csa2G285360/Csa2G250420/Csa1G423090	3	1	Csa1G423090	2	Csa2G285360/Csa2G250420
CC	GO:0000502	proteasome complex	1/734	20/2235	0.999665899	1	Csa6G290910	Csa6G290910	1	1	Csa6G290910	0
CC	GO:1905369	endopeptidase complex	1/734	20/2235	0.999665899	1	Csa6G290910	Csa6G290910	1	1	Csa6G290910	0
CC	GO:0012505	endomembrane system	13/734	80/2235	0.999797518	1	Csa6G513570/Csa5G139910/Csa7G031700/Csa7G407520/Csa4G009350/Csa2G034720/Csa2G250420/Csa2G033940/Csa3G271410/Csa6G355420/Csa2G021570/Csa5G198750/Csa1G570170	Csa6G513570/Csa5G139910/Csa7G031700/Csa7G407520/Csa4G009350/Csa2G034720/Csa2G250420/Csa2G033940/Csa3G271410/Csa6G355420/Csa2G021570/Csa5G198750/Csa1G570170	13	1	Csa3G271410	12	Csa6G513570/Csa5G139910/Csa7G031700/Csa7G407520/Csa4G009350/Csa2G034720/Csa2G250420/Csa2G033940/Csa6G355420/Csa2G021570/Csa5G198750/Csa1G570170
CC	GO:0030117	membrane coat	2/734	29/2235	0.999863243	1	Csa2G250420/Csa1G660170	Csa2G250420/Csa1G660170	2	1	Csa1G660170	1	Csa2G250420
CC	GO:0048475	coated membrane	2/734	29/2235	0.999863243	1	Csa2G250420/Csa1G660170	Csa2G250420/Csa1G660170	2	1	Csa1G660170	1	Csa2G250420
CC	GO:0098588	bounding membrane of organelle	3/734	39/2235	0.999968309	1	Csa2G285360/Csa2G250420/Csa1G423090	Csa2G285360/Csa2G250420/Csa1G423090	3	1	Csa1G423090	2	Csa2G285360/Csa2G250420
CC	GO:0044422	organelle part	44/734	214/2235	0.999989253	1	Csa2G108700/Csa4G153290/Csa5G175720/Csa4G638490/Csa5G167720/Csa3G171220/Csa7G430220/Csa3G043930/Csa2G359990/Csa4G594450/Csa3G733350/Csa2G285360/Csa4G004280/Csa5G139910/Csa7G031700/Csa5G623540/Csa3G133920/Csa2G034720/Csa2G250420/Csa2G011430/Csa6G008040/Csa6G004570/Csa3G284020/Csa1G616260/Csa3G271410/Csa6G495710/Csa2G010140/Csa4G000700/Csa3G002880/Csa2G363560/Csa1G423090/Csa1G195220/Csa2G021570/Csa…	Csa2G108700/Csa4G153290/Csa5G175720/Csa4G638490/Csa5G167720/Csa3G171220/Csa7G430220/Csa3G043930/Csa2G359990/Csa4G594450/Csa3G733350/Csa2G285360/Csa4G004280/Csa5G139910/Csa7G031700/Csa5G623540/Csa3G133920/Csa2G034720/Csa2G250420/Csa2G011430/Csa6G008040/Csa6G004570/Csa3G284020/Csa1G616260/Csa3G271410/Csa6G495710/Csa2G010140/Csa4G000700/Csa3G002880/Csa2G363560/Csa1G423090/Csa1G195220/Csa2G021570/Csa…	44	13	Csa5G175720/Csa3G171220/Csa3G043930/Csa2G011430/Csa6G008040/Csa3G271410/Csa2G010140/Csa4G000700/Csa3G002880/Csa2G363560/Csa1G423090/Csa6G319760/Csa5G517200	31	Csa2G108700/Csa4G153290/Csa4G638490/Csa5G167720/Csa7G430220/Csa2G359990/Csa4G594450/Csa3G733350/Csa2G285360/Csa4G004280/Csa5G139910/Csa7G031700/Csa5G623540/Csa3G133920/Csa2G034720/Csa2G250420/Csa6G004570/Csa3G284020/Csa1G616260/Csa6G495710/Csa1G195220/Csa2G021570/Csa3G184070/Csa5G611600/Csa1G014450/Csa5G198750/Csa1G570170/Csa2G031130/Csa3G776920/Csa4G652120/Csa2G000310
CC	GO:0044446	intracellular organelle part	44/734	214/2235	0.999989253	1	Csa2G108700/Csa4G153290/Csa5G175720/Csa4G638490/Csa5G167720/Csa3G171220/Csa7G430220/Csa3G043930/Csa2G359990/Csa4G594450/Csa3G733350/Csa2G285360/Csa4G004280/Csa5G139910/Csa7G031700/Csa5G623540/Csa3G133920/Csa2G034720/Csa2G250420/Csa2G011430/Csa6G008040/Csa6G004570/Csa3G284020/Csa1G616260/Csa3G271410/Csa6G495710/Csa2G010140/Csa4G000700/Csa3G002880/Csa2G363560/Csa1G423090/Csa1G195220/Csa2G021570/Csa…	Csa2G108700/Csa4G153290/Csa5G175720/Csa4G638490/Csa5G167720/Csa3G171220/Csa7G430220/Csa3G043930/Csa2G359990/Csa4G594450/Csa3G733350/Csa2G285360/Csa4G004280/Csa5G139910/Csa7G031700/Csa5G623540/Csa3G133920/Csa2G034720/Csa2G250420/Csa2G011430/Csa6G008040/Csa6G004570/Csa3G284020/Csa1G616260/Csa3G271410/Csa6G495710/Csa2G010140/Csa4G000700/Csa3G002880/Csa2G363560/Csa1G423090/Csa1G195220/Csa2G021570/Csa…	44	13	Csa5G175720/Csa3G171220/Csa3G043930/Csa2G011430/Csa6G008040/Csa3G271410/Csa2G010140/Csa4G000700/Csa3G002880/Csa2G363560/Csa1G423090/Csa6G319760/Csa5G517200	31	Csa2G108700/Csa4G153290/Csa4G638490/Csa5G167720/Csa7G430220/Csa2G359990/Csa4G594450/Csa3G733350/Csa2G285360/Csa4G004280/Csa5G139910/Csa7G031700/Csa5G623540/Csa3G133920/Csa2G034720/Csa2G250420/Csa6G004570/Csa3G284020/Csa1G616260/Csa6G495710/Csa1G195220/Csa2G021570/Csa3G184070/Csa5G611600/Csa1G014450/Csa5G198750/Csa1G570170/Csa2G031130/Csa3G776920/Csa4G652120/Csa2G000310
CC	GO:0043228	non-membrane-bounded organelle	52/734	283/2235	0.999999998	1	Csa2G108700/Csa1G589640/Csa4G153290/Csa4G638490/Csa5G167720/Csa3G234020/Csa3G171220/Csa3G271370/Csa7G430220/novel.330/Csa1G046300/Csa4G623380/Csa2G359990/Csa3G813290/Csa3G171790/Csa3G733350/Csa4G081250/Csa5G638320/Csa5G524750/Csa3G727930/Csa6G357000/Csa6G078530/Csa3G175630/Csa5G139920/Csa3G133920/Csa2G060430/Csa4G437000/Csa6G008040/Csa6G004570/Csa3G284020/Csa6G324870/Csa2G372860/Csa1G616260/CsaUN…	Csa2G108700/Csa1G589640/Csa4G153290/Csa4G638490/Csa5G167720/Csa3G234020/Csa3G171220/Csa3G271370/Csa7G430220/-/Csa1G046300/Csa4G623380/Csa2G359990/Csa3G813290/Csa3G171790/Csa3G733350/Csa4G081250/Csa5G638320/Csa5G524750/Csa3G727930/Csa6G357000/Csa6G078530/Csa3G175630/Csa5G139920/Csa3G133920/Csa2G060430/Csa4G437000/Csa6G008040/Csa6G004570/Csa3G284020/Csa6G324870/Csa2G372860/Csa1G616260/CsaUNG012450/…	52	25	Csa3G234020/Csa3G171220/Csa3G271370/Csa1G046300/Csa4G623380/Csa3G813290/Csa3G171790/Csa4G081250/Csa5G638320/Csa5G524750/Csa3G727930/Csa6G078530/Csa6G008040/Csa6G324870/Csa2G372860/Csa6G517420/Csa2G010140/Csa4G000700/CsaUNG024960/Csa4G095560/Csa5G381850/Csa2G406670/Csa6G319760/Csa7G044200/Csa5G146890	27	Csa2G108700/Csa1G589640/Csa4G153290/Csa4G638490/Csa5G167720/Csa7G430220/novel.330/Csa2G359990/Csa3G733350/Csa6G357000/Csa3G175630/Csa5G139920/Csa3G133920/Csa2G060430/Csa4G437000/Csa6G004570/Csa3G284020/Csa1G616260/CsaUNG012450/Csa6G495710/Csa1G057000/Csa6G041710/Csa1G014450/Csa2G031130/Csa6G487720/Csa6G524020/Csa7G397560
CC	GO:0043232	intracellular non-membrane-bounded organelle	52/734	283/2235	0.999999998	1	Csa2G108700/Csa1G589640/Csa4G153290/Csa4G638490/Csa5G167720/Csa3G234020/Csa3G171220/Csa3G271370/Csa7G430220/novel.330/Csa1G046300/Csa4G623380/Csa2G359990/Csa3G813290/Csa3G171790/Csa3G733350/Csa4G081250/Csa5G638320/Csa5G524750/Csa3G727930/Csa6G357000/Csa6G078530/Csa3G175630/Csa5G139920/Csa3G133920/Csa2G060430/Csa4G437000/Csa6G008040/Csa6G004570/Csa3G284020/Csa6G324870/Csa2G372860/Csa1G616260/CsaUN…	Csa2G108700/Csa1G589640/Csa4G153290/Csa4G638490/Csa5G167720/Csa3G234020/Csa3G171220/Csa3G271370/Csa7G430220/-/Csa1G046300/Csa4G623380/Csa2G359990/Csa3G813290/Csa3G171790/Csa3G733350/Csa4G081250/Csa5G638320/Csa5G524750/Csa3G727930/Csa6G357000/Csa6G078530/Csa3G175630/Csa5G139920/Csa3G133920/Csa2G060430/Csa4G437000/Csa6G008040/Csa6G004570/Csa3G284020/Csa6G324870/Csa2G372860/Csa1G616260/CsaUNG012450/…	52	25	Csa3G234020/Csa3G171220/Csa3G271370/Csa1G046300/Csa4G623380/Csa3G813290/Csa3G171790/Csa4G081250/Csa5G638320/Csa5G524750/Csa3G727930/Csa6G078530/Csa6G008040/Csa6G324870/Csa2G372860/Csa6G517420/Csa2G010140/Csa4G000700/CsaUNG024960/Csa4G095560/Csa5G381850/Csa2G406670/Csa6G319760/Csa7G044200/Csa5G146890	27	Csa2G108700/Csa1G589640/Csa4G153290/Csa4G638490/Csa5G167720/Csa7G430220/novel.330/Csa2G359990/Csa3G733350/Csa6G357000/Csa3G175630/Csa5G139920/Csa3G133920/Csa2G060430/Csa4G437000/Csa6G004570/Csa3G284020/Csa1G616260/CsaUNG012450/Csa6G495710/Csa1G057000/Csa6G041710/Csa1G014450/Csa2G031130/Csa6G487720/Csa6G524020/Csa7G397560
CC	GO:0005840	ribosome	29/734	194/2235	0.999999999	1	Csa1G589640/Csa3G234020/Csa3G271370/novel.330/Csa4G623380/Csa3G171790/Csa4G081250/Csa5G638320/Csa5G524750/Csa3G727930/Csa6G357000/Csa6G078530/Csa5G139920/Csa2G060430/Csa4G437000/Csa6G324870/CsaUNG012450/Csa6G517420/Csa1G057000/CsaUNG024960/Csa6G041710/Csa4G095560/Csa5G381850/Csa2G406670/Csa6G487720/Csa7G044200/Csa5G146890/Csa6G524020/Csa7G397560	Csa1G589640/Csa3G234020/Csa3G271370/-/Csa4G623380/Csa3G171790/Csa4G081250/Csa5G638320/Csa5G524750/Csa3G727930/Csa6G357000/Csa6G078530/Csa5G139920/Csa2G060430/Csa4G437000/Csa6G324870/CsaUNG012450/Csa6G517420/Csa1G057000/CsaUNG024960/Csa6G041710/Csa4G095560/Csa5G381850/Csa2G406670/Csa6G487720/Csa7G044200/Csa5G146890/Csa6G524020/Csa7G397560	29	17	Csa3G234020/Csa3G271370/Csa4G623380/Csa3G171790/Csa4G081250/Csa5G638320/Csa5G524750/Csa3G727930/Csa6G078530/Csa6G324870/Csa6G517420/CsaUNG024960/Csa4G095560/Csa5G381850/Csa2G406670/Csa7G044200/Csa5G146890	12	Csa1G589640/novel.330/Csa6G357000/Csa5G139920/Csa2G060430/Csa4G437000/CsaUNG012450/Csa1G057000/Csa6G041710/Csa6G487720/Csa6G524020/Csa7G397560
CC	GO:1990904	ribonucleoprotein complex	34/734	221/2235	1	1	Csa1G589640/Csa5G175720/Csa3G234020/Csa6G452680/Csa3G271370/novel.330/Csa4G623380/Csa3G171790/Csa4G081250/Csa5G638320/Csa5G524750/Csa3G727930/Csa6G357000/Csa6G078530/Csa5G139920/Csa1G534730/Csa2G060430/Csa4G437000/Csa7G290560/Csa6G324870/CsaUNG012450/Csa6G517420/Csa1G057000/CsaUNG024960/Csa6G041710/Csa4G095560/Csa5G381850/Csa2G406670/Csa6G487720/Csa7G044200/Csa5G146890/Csa6G524020/Csa3G821570/Csa…	Csa1G589640/Csa5G175720/Csa3G234020/Csa6G452680/Csa3G271370/-/Csa4G623380/Csa3G171790/Csa4G081250/Csa5G638320/Csa5G524750/Csa3G727930/Csa6G357000/Csa6G078530/Csa5G139920/Csa1G534730/Csa2G060430/Csa4G437000/Csa7G290560/Csa6G324870/CsaUNG012450/Csa6G517420/Csa1G057000/CsaUNG024960/Csa6G041710/Csa4G095560/Csa5G381850/Csa2G406670/Csa6G487720/Csa7G044200/Csa5G146890/Csa6G524020/Csa3G821570/Csa7G397560	34	19	Csa5G175720/Csa3G234020/Csa6G452680/Csa3G271370/Csa4G623380/Csa3G171790/Csa4G081250/Csa5G638320/Csa5G524750/Csa3G727930/Csa6G078530/Csa6G324870/Csa6G517420/CsaUNG024960/Csa4G095560/Csa5G381850/Csa2G406670/Csa7G044200/Csa5G146890	15	Csa1G589640/novel.330/Csa6G357000/Csa5G139920/Csa1G534730/Csa2G060430/Csa4G437000/Csa7G290560/CsaUNG012450/Csa1G057000/Csa6G041710/Csa6G487720/Csa6G524020/Csa3G821570/Csa7G397560
CC	GO:0005737	cytoplasm	97/734	477/2235	1	1	Csa5G612900/Csa1G575130/Csa4G028450/Csa1G716240/Csa1G589640/Csa1G533660/Csa5G608590/Csa3G607630/Csa6G502810/Csa3G234020/Csa5G430000/Csa6G095940/Csa6G452680/Csa3G271370/novel.330/Csa4G623380/Csa3G197940/Csa2G415540/Csa3G171790/Csa2G298310/Csa3G732550/Csa3G134900/Csa2G285360/Csa4G081250/Csa5G638320/Csa6G513570/Csa5G644020/novel.476/Csa3G846020/Csa4G004280/Csa5G139910/Csa7G031700/Csa5G524750/Csa7G40…	Csa5G612900/Csa1G575130/Csa4G028450/Csa1G716240/Csa1G589640/Csa1G533660/Csa5G608590/Csa3G607630/Csa6G502810/Csa3G234020/Csa5G430000/Csa6G095940/Csa6G452680/Csa3G271370/-/Csa4G623380/Csa3G197940/Csa2G415540/Csa3G171790/Csa2G298310/Csa3G732550/Csa3G134900/Csa2G285360/Csa4G081250/Csa5G638320/Csa6G513570/Csa5G644020/-/Csa3G846020/Csa4G004280/Csa5G139910/Csa7G031700/Csa5G524750/Csa7G407520/Csa5G517090…	97	46	Csa5G612900/Csa1G575130/Csa4G028450/Csa1G716240/Csa1G533660/Csa5G608590/Csa3G607630/Csa3G234020/Csa6G095940/Csa6G452680/Csa3G271370/Csa4G623380/Csa3G197940/Csa2G415540/Csa3G171790/Csa2G298310/Csa4G081250/Csa5G638320/Csa3G846020/Csa5G524750/Csa1G050420/Csa3G020030/Csa3G727930/Csa6G078530/Csa3G881670/Csa6G484560/Csa1G652260/Csa1G660170/Csa2G171890/Csa5G612880/Csa6G324870/Csa3G271410/Csa6G517420/Csa…	51	Csa1G589640/Csa6G502810/Csa5G430000/novel.330/Csa3G732550/Csa3G134900/Csa2G285360/Csa6G513570/Csa5G644020/novel.476/Csa4G004280/Csa5G139910/Csa7G031700/Csa7G407520/Csa5G517090/Csa5G623540/Csa1G555080/Csa7G378440/Csa6G357000/Csa5G139920/Csa4G009350/novel.276/Csa2G034720/Csa1G535790/Csa1G534730/Csa2G250420/Csa4G293250/Csa2G060430/Csa1G014400/Csa5G011690/Csa4G437000/Csa2G033940/Csa7G037500/CsaUNG012…
CC	GO:0044444	cytoplasmic part	73/734	393/2235	1	1	Csa4G028450/Csa1G716240/Csa1G589640/Csa1G533660/Csa3G234020/Csa5G430000/Csa6G452680/Csa3G271370/novel.330/Csa4G623380/Csa2G415540/Csa3G171790/Csa2G285360/Csa4G081250/Csa5G638320/Csa6G513570/Csa5G644020/novel.476/Csa4G004280/Csa5G139910/Csa7G031700/Csa5G524750/Csa7G407520/Csa5G623540/Csa1G555080/Csa1G050420/Csa3G020030/Csa7G378440/Csa3G727930/Csa6G357000/Csa6G078530/Csa5G139920/Csa4G009350/novel.2…	Csa4G028450/Csa1G716240/Csa1G589640/Csa1G533660/Csa3G234020/Csa5G430000/Csa6G452680/Csa3G271370/-/Csa4G623380/Csa2G415540/Csa3G171790/Csa2G285360/Csa4G081250/Csa5G638320/Csa6G513570/Csa5G644020/-/Csa4G004280/Csa5G139910/Csa7G031700/Csa5G524750/Csa7G407520/Csa5G623540/Csa1G555080/Csa1G050420/Csa3G020030/Csa7G378440/Csa3G727930/Csa6G357000/Csa6G078530/Csa5G139920/Csa4G009350/-/Csa2G034720/Csa1G5357…	73	29	Csa4G028450/Csa1G716240/Csa1G533660/Csa3G234020/Csa6G452680/Csa3G271370/Csa4G623380/Csa2G415540/Csa3G171790/Csa4G081250/Csa5G638320/Csa5G524750/Csa1G050420/Csa3G020030/Csa3G727930/Csa6G078530/Csa6G484560/Csa1G660170/Csa6G324870/Csa3G271410/Csa6G517420/CsaUNG024960/Csa4G095560/Csa1G423090/Csa5G381850/Csa2G406670/Csa7G029940/Csa7G044200/Csa5G146890	44	Csa1G589640/Csa5G430000/novel.330/Csa2G285360/Csa6G513570/Csa5G644020/novel.476/Csa4G004280/Csa5G139910/Csa7G031700/Csa7G407520/Csa5G623540/Csa1G555080/Csa7G378440/Csa6G357000/Csa5G139920/Csa4G009350/novel.276/Csa2G034720/Csa1G535790/Csa1G534730/Csa2G250420/Csa4G293250/Csa2G060430/Csa1G014400/Csa4G437000/Csa2G033940/CsaUNG012450/Csa1G057000/Csa6G041710/Csa6G355420/Csa1G195220/Csa2G021570/Csa3G184…
MF	GO:0005215	transporter activity	196/3183	489/9453	0.001364546	0.168321247	Csa4G618490/Csa7G162550/Csa5G598720/Csa2G357240/Csa7G253810/Csa5G598640/Csa3G134780/Csa1G024900/Csa3G127170/Csa3G607130/Csa3G149300/Csa1G604100/Csa5G146200/Csa7G253820/Csa3G148800/Csa1G043290/Csa7G447020/Csa4G050260/Csa6G511660/Csa5G633170/Csa7G253800/Csa1G630310/Csa5G146190/Csa4G638470/Csa6G067380/Csa1G056920/Csa3G027720/Csa4G022910/Csa3G878880/Csa1G378520/Csa3G221730/Csa3G881060/Csa1G002730/Csa…	Csa4G618490/Csa7G162550/Csa5G598720/Csa2G357240/Csa7G253810/Csa5G598640/Csa3G134780/Csa1G024900/Csa3G127170/Csa3G607130/Csa3G149300/Csa1G604100/Csa5G146200/Csa7G253820/Csa3G148800/Csa1G043290/Csa7G447020/Csa4G050260/Csa6G511660/Csa5G633170/Csa7G253800/Csa1G630310/Csa5G146190/Csa4G638470/Csa6G067380/Csa1G056920/Csa3G027720/Csa4G022910/Csa3G878880/Csa1G378520/Csa3G221730/Csa3G881060/Csa1G002730/Csa…	196	94	Csa5G598720/Csa7G253810/Csa5G598640/Csa1G024900/Csa3G127170/Csa3G149300/Csa1G604100/Csa3G148800/Csa1G043290/Csa4G050260/Csa6G511660/Csa6G067380/Csa1G378520/Csa1G002730/Csa2G416080/Csa3G359120/Csa3G225330/Csa3G760520/Csa5G608590/Csa2G034600/Csa7G067510/Csa1G186610/Csa6G014490/Csa3G543170/Csa1G374520/Csa4G050270/Csa7G044190/Csa3G904070/Csa6G516920/Csa5G652250/Csa7G446670/Csa5G604170/Csa4G187820/Csa…	102	Csa4G618490/Csa7G162550/Csa2G357240/Csa3G134780/Csa3G607130/Csa5G146200/Csa7G253820/Csa7G447020/Csa5G633170/Csa7G253800/Csa1G630310/Csa5G146190/Csa4G638470/Csa1G056920/Csa3G027720/Csa4G022910/Csa3G878880/Csa3G221730/Csa3G881060/Csa2G163170/Csa7G043680/Csa3G696860/Csa3G826640/Csa5G219390/Csa2G374630/Csa7G253780/Csa4G050780/Csa4G628850/Csa3G746620/Csa6G525350/Csa3G119640/Csa5G647280/Csa5G289590/Csa…
MF	GO:0035251	UDP-glucosyltransferase activity	29/3183	54/9453	0.001872681	0.168321247	Csa2G302250/Csa4G053280/Csa2G416240/Csa2G416220/Csa6G014800/Csa4G053250/Csa3G141890/Csa2G401440/Csa7G129380/Csa2G416200/Csa7G428160/Csa4G621160/Csa1G470270/Csa4G053780/Csa2G416210/Csa7G127380/Csa1G224890/Csa7G429550/Csa2G070320/Csa3G878780/Csa1G597800/Csa4G053270/Csa2G416170/Csa4G054290/novel.112/Csa3G219730/Csa2G433910/Csa6G128000/Csa7G041990	Csa2G302250/Csa4G053280/Csa2G416240/Csa2G416220/Csa6G014800/Csa4G053250/Csa3G141890/Csa2G401440/Csa7G129380/Csa2G416200/Csa7G428160/Csa4G621160/Csa1G470270/Csa4G053780/Csa2G416210/Csa7G127380/Csa1G224890/Csa7G429550/Csa2G070320/Csa3G878780/Csa1G597800/Csa4G053270/Csa2G416170/Csa4G054290/-/Csa3G219730/Csa2G433910/Csa6G128000/Csa7G041990	29	14	Csa2G302250/Csa2G416220/Csa4G053250/Csa7G129380/Csa4G621160/Csa1G470270/Csa4G053780/Csa7G127380/Csa1G224890/Csa2G070320/Csa1G597800/Csa2G416170/Csa6G128000/Csa7G041990	15	Csa4G053280/Csa2G416240/Csa6G014800/Csa3G141890/Csa2G401440/Csa2G416200/Csa7G428160/Csa2G416210/Csa7G429550/Csa3G878780/Csa4G053270/Csa4G054290/novel.112/Csa3G219730/Csa2G433910
MF	GO:0016747	transferase activity, transferring acyl groups other than amino-acyl groups	60/3183	132/9453	0.003072777	0.168321247	Csa3G133140/Csa1G049460/Csa1G499320/Csa6G495100/Csa2G429010/Csa1G032450/Csa7G431440/Csa6G486930/Csa1G499310/Csa3G710850/Csa3G734910/Csa3G892170/Csa1G050220/Csa6G405370/Csa2G350350/Csa2G437110/Csa4G016450/Csa3G509420/Csa1G498810/Csa6G182130/Csa1G002770/Csa3G900970/Csa2G298310/Csa3G144140/Csa6G302180/Csa5G160250/Csa4G308490/Csa1G702040/Csa5G387970/Csa6G128560/Csa2G129150/Csa5G178710/Csa6G014730/Csa…	Csa3G133140/Csa1G049460/Csa1G499320/Csa6G495100/Csa2G429010/Csa1G032450/Csa7G431440/Csa6G486930/Csa1G499310/Csa3G710850/Csa3G734910/Csa3G892170/Csa1G050220/Csa6G405370/Csa2G350350/Csa2G437110/Csa4G016450/Csa3G509420/Csa1G498810/Csa6G182130/Csa1G002770/Csa3G900970/Csa2G298310/Csa3G144140/Csa6G302180/Csa5G160250/Csa4G308490/Csa1G702040/Csa5G387970/Csa6G128560/Csa2G129150/Csa5G178710/Csa6G014730/Csa…	60	32	Csa3G133140/Csa1G049460/Csa1G499320/Csa6G495100/Csa1G032450/Csa7G431440/Csa6G486930/Csa6G182130/Csa1G002770/Csa3G900970/Csa2G298310/Csa4G308490/Csa1G702040/Csa5G387970/Csa6G128560/Csa2G129150/Csa5G178710/Csa6G014730/Csa3G178500/Csa5G177700/Csa7G450610/Csa1G501850/Csa4G001560/Csa5G311820/Csa3G166310/Csa1G501840/Csa4G640970/Csa3G178490/Csa3G153710/Csa3G000050/Csa4G639960/Csa2G361880	28	Csa2G429010/Csa1G499310/Csa3G710850/Csa3G734910/Csa3G892170/Csa1G050220/Csa6G405370/Csa2G350350/Csa2G437110/Csa4G016450/Csa3G509420/Csa1G498810/Csa3G144140/Csa6G302180/Csa5G160250/Csa2G361630/Csa7G031640/Csa1G533380/Csa1G001360/Csa5G609650/Csa2G147920/Csa4G336250/Csa7G051350/Csa7G312420/Csa2G000580/Csa1G173130/Csa2G093800/Csa3G624070
MF	GO:0016746	transferase activity, transferring acyl groups	73/3183	166/9453	0.003411938	0.168321247	Csa1G050360/Csa3G133140/Csa1G049460/Csa1G499320/Csa6G495100/Csa2G429010/Csa3G038200/Csa1G032450/Csa3G164470/Csa7G431440/Csa6G486930/Csa1G499310/Csa3G710850/Csa3G734910/Csa7G412840/Csa3G892170/Csa1G050220/Csa6G405370/Csa2G350350/Csa2G437110/Csa4G016450/Csa3G509420/Csa6G423450/Csa1G498810/Csa6G182130/Csa1G002770/Csa3G900970/Csa2G298310/Csa3G144140/Csa6G302180/Csa5G160250/Csa4G308490/Csa7G212650/Csa…	Csa1G050360/Csa3G133140/Csa1G049460/Csa1G499320/Csa6G495100/Csa2G429010/Csa3G038200/Csa1G032450/Csa3G164470/Csa7G431440/Csa6G486930/Csa1G499310/Csa3G710850/Csa3G734910/Csa7G412840/Csa3G892170/Csa1G050220/Csa6G405370/Csa2G350350/Csa2G437110/Csa4G016450/Csa3G509420/Csa6G423450/Csa1G498810/Csa6G182130/Csa1G002770/Csa3G900970/Csa2G298310/Csa3G144140/Csa6G302180/Csa5G160250/Csa4G308490/Csa7G212650/Csa…	73	37	Csa1G050360/Csa3G133140/Csa1G049460/Csa1G499320/Csa6G495100/Csa1G032450/Csa3G164470/Csa7G431440/Csa6G486930/Csa7G412840/Csa6G182130/Csa1G002770/Csa3G900970/Csa2G298310/Csa4G308490/Csa1G702040/Csa5G387970/Csa6G128560/Csa2G129150/Csa5G178710/Csa6G014730/Csa3G178500/Csa5G177700/Csa7G450610/Csa1G501850/Csa4G001560/Csa5G311820/Csa3G166310/Csa1G501840/Csa4G640970/Csa3G178490/Csa6G169340/Csa3G153710/Csa…	36	Csa2G429010/Csa3G038200/Csa1G499310/Csa3G710850/Csa3G734910/Csa3G892170/Csa1G050220/Csa6G405370/Csa2G350350/Csa2G437110/Csa4G016450/Csa3G509420/Csa6G423450/Csa1G498810/Csa3G144140/Csa6G302180/Csa5G160250/Csa7G212650/Csa2G361630/Csa7G031640/Csa1G533380/Csa6G331010/Csa1G001360/Csa5G609650/Csa2G385080/Csa2G147920/Csa4G336250/Csa6G362950/Csa7G051350/Csa7G312420/Csa2G000580/Csa1G173130/Csa2G093800/Csa…
MF	GO:0016759	cellulose synthase activity	20/3183	35/9453	0.003619812	0.168321247	Csa4G053280/Csa2G416240/Csa2G416220/Csa6G014800/Csa4G053250/Csa3G141890/Csa7G129380/Csa2G416200/Csa7G428160/Csa1G470270/Csa4G053780/Csa2G416210/Csa7G127380/Csa2G070320/Csa3G878780/Csa4G053270/Csa2G416170/Csa4G054290/Csa2G433910/Csa7G041990	Csa4G053280/Csa2G416240/Csa2G416220/Csa6G014800/Csa4G053250/Csa3G141890/Csa7G129380/Csa2G416200/Csa7G428160/Csa1G470270/Csa4G053780/Csa2G416210/Csa7G127380/Csa2G070320/Csa3G878780/Csa4G053270/Csa2G416170/Csa4G054290/Csa2G433910/Csa7G041990	20	9	Csa2G416220/Csa4G053250/Csa7G129380/Csa1G470270/Csa4G053780/Csa7G127380/Csa2G070320/Csa2G416170/Csa7G041990	11	Csa4G053280/Csa2G416240/Csa6G014800/Csa3G141890/Csa2G416200/Csa7G428160/Csa2G416210/Csa3G878780/Csa4G053270/Csa4G054290/Csa2G433910
MF	GO:0016760	cellulose synthase (UDP-forming) activity	20/3183	35/9453	0.003619812	0.168321247	Csa4G053280/Csa2G416240/Csa2G416220/Csa6G014800/Csa4G053250/Csa3G141890/Csa7G129380/Csa2G416200/Csa7G428160/Csa1G470270/Csa4G053780/Csa2G416210/Csa7G127380/Csa2G070320/Csa3G878780/Csa4G053270/Csa2G416170/Csa4G054290/Csa2G433910/Csa7G041990	Csa4G053280/Csa2G416240/Csa2G416220/Csa6G014800/Csa4G053250/Csa3G141890/Csa7G129380/Csa2G416200/Csa7G428160/Csa1G470270/Csa4G053780/Csa2G416210/Csa7G127380/Csa2G070320/Csa3G878780/Csa4G053270/Csa2G416170/Csa4G054290/Csa2G433910/Csa7G041990	20	9	Csa2G416220/Csa4G053250/Csa7G129380/Csa1G470270/Csa4G053780/Csa7G127380/Csa2G070320/Csa2G416170/Csa7G041990	11	Csa4G053280/Csa2G416240/Csa6G014800/Csa3G141890/Csa2G416200/Csa7G428160/Csa2G416210/Csa3G878780/Csa4G053270/Csa4G054290/Csa2G433910
MF	GO:0046527	glucosyltransferase activity	39/3183	81/9453	0.004737434	0.179869603	Csa2G302250/Csa1G422990/Csa4G053280/Csa2G416240/Csa2G416220/Csa6G014800/Csa4G053250/Csa3G141890/Csa2G401440/Csa7G044980/Csa7G129380/Csa2G416200/Csa7G428160/Csa4G621160/Csa1G470270/Csa1G202300/Csa1G423000/Csa1G188670/Csa4G053780/Csa2G416210/Csa7G127380/Csa1G422980/Csa1G188680/Csa1G224890/Csa7G429550/Csa6G147660/Csa2G070320/Csa3G878780/Csa1G597800/Csa1G422470/Csa4G053270/Csa1G422480/Csa2G416170/Csa…	Csa2G302250/Csa1G422990/Csa4G053280/Csa2G416240/Csa2G416220/Csa6G014800/Csa4G053250/Csa3G141890/Csa2G401440/Csa7G044980/Csa7G129380/Csa2G416200/Csa7G428160/Csa4G621160/Csa1G470270/Csa1G202300/Csa1G423000/Csa1G188670/Csa4G053780/Csa2G416210/Csa7G127380/Csa1G422980/Csa1G188680/Csa1G224890/Csa7G429550/Csa6G147660/Csa2G070320/Csa3G878780/Csa1G597800/Csa1G422470/Csa4G053270/Csa1G422480/Csa2G416170/Csa…	39	17	Csa2G302250/Csa1G422990/Csa2G416220/Csa4G053250/Csa7G129380/Csa4G621160/Csa1G470270/Csa1G423000/Csa4G053780/Csa7G127380/Csa1G422980/Csa1G224890/Csa2G070320/Csa1G597800/Csa2G416170/Csa6G128000/Csa7G041990	22	Csa4G053280/Csa2G416240/Csa6G014800/Csa3G141890/Csa2G401440/Csa7G044980/Csa2G416200/Csa7G428160/Csa1G202300/Csa1G188670/Csa2G416210/Csa1G188680/Csa7G429550/Csa6G147660/Csa3G878780/Csa1G422470/Csa4G053270/Csa1G422480/Csa4G054290/novel.112/Csa3G219730/Csa2G433910
MF	GO:0016758	transferase activity, transferring hexosyl groups	107/3183	259/9453	0.005557965	0.179869603	Csa2G302250/Csa5G522970/Csa1G422990/Csa3G635870/Csa4G053280/Csa5G190520/Csa2G416240/Csa7G059660/Csa2G416220/Csa6G014800/Csa3G827420/Csa4G053250/Csa5G196560/Csa6G007450/Csa4G420150/Csa3G640640/Csa4G279800/Csa3G141890/Csa6G045050/Csa2G401440/Csa6G366280/Csa7G044980/Csa3G745000/Csa6G181560/Csa3G200710/Csa7G129380/Csa5G196570/Csa2G416200/Csa4G620550/Csa7G073510/Csa3G734320/Csa3G121730/Csa7G428160/Csa…	Csa2G302250/Csa5G522970/Csa1G422990/Csa3G635870/Csa4G053280/Csa5G190520/Csa2G416240/Csa7G059660/Csa2G416220/Csa6G014800/Csa3G827420/Csa4G053250/Csa5G196560/Csa6G007450/Csa4G420150/Csa3G640640/Csa4G279800/Csa3G141890/Csa6G045050/Csa2G401440/Csa6G366280/Csa7G044980/Csa3G745000/Csa6G181560/Csa3G200710/Csa7G129380/Csa5G196570/Csa2G416200/Csa4G620550/Csa7G073510/Csa3G734320/Csa3G121730/Csa7G428160/Csa…	107	47	Csa2G302250/Csa1G422990/Csa3G635870/Csa2G416220/Csa4G053250/Csa5G196560/Csa6G007450/Csa4G279800/Csa6G045050/Csa6G366280/Csa6G181560/Csa7G129380/Csa5G196570/Csa4G620550/Csa7G073510/Csa4G621160/Csa1G470270/Csa5G633260/Csa7G073500/Csa1G423000/Csa4G053780/Csa6G109750/Csa2G381820/Csa7G127380/Csa6G498400/Csa3G636370/Csa1G422980/Csa7G051380/Csa3G892740/Csa3G889760/Csa1G351960/Csa1G224890/Csa7G072220/Csa…	60	Csa5G522970/Csa4G053280/Csa5G190520/Csa2G416240/Csa7G059660/Csa6G014800/Csa3G827420/Csa4G420150/Csa3G640640/Csa3G141890/Csa2G401440/Csa7G044980/Csa3G745000/Csa3G200710/Csa2G416200/Csa3G734320/Csa3G121730/Csa7G428160/Csa6G188010/Csa1G202300/Csa6G497890/Csa7G043590/Csa2G418850/Csa3G119730/Csa7G031700/Csa1G188670/Csa3G169490/Csa2G416210/Csa4G095050/Csa3G895730/Csa4G637170/Csa7G058650/Csa1G188680/Csa…
MF	GO:0050662	coenzyme binding	108/3183	262/9453	0.005802245	0.179869603	Csa2G353480/Csa4G629470/Csa3G444620/Csa2G055560/Csa1G264540/Csa7G014500/Csa1G264550/Csa1G538190/Csa1G541380/Csa4G044990/Csa1G613540/Csa2G034760/Csa4G312240/Csa3G824870/Csa2G146400/Csa1G096620/Csa2G379900/Csa2G011460/Csa1G537470/Csa3G134850/Csa2G383350/Csa1G574870/Csa3G728010/Csa3G823030/Csa3G717870/Csa2G055050/Csa2G059720/Csa1G597790/Csa1G025160/Csa4G103350/Csa6G525660/Csa2G050000/Csa3G575330/Csa…	Csa2G353480/Csa4G629470/Csa3G444620/Csa2G055560/Csa1G264540/Csa7G014500/Csa1G264550/Csa1G538190/Csa1G541380/Csa4G044990/Csa1G613540/Csa2G034760/Csa4G312240/Csa3G824870/Csa2G146400/Csa1G096620/Csa2G379900/Csa2G011460/Csa1G537470/Csa3G134850/Csa2G383350/Csa1G574870/Csa3G728010/Csa3G823030/Csa3G717870/Csa2G055050/Csa2G059720/Csa1G597790/Csa1G025160/Csa4G103350/Csa6G525660/Csa2G050000/Csa3G575330/Csa…	108	53	Csa2G353480/Csa4G629470/Csa3G444620/Csa1G538190/Csa1G541380/Csa4G044990/Csa1G613540/Csa2G011460/Csa1G537470/Csa2G383350/Csa3G728010/Csa3G823030/Csa2G055050/Csa2G059720/Csa6G525660/Csa3G575330/Csa1G025890/Csa6G494950/Csa6G476120/Csa5G139300/Csa7G448000/Csa4G326550/Csa2G353460/Csa3G002890/Csa4G645290/Csa7G451340/Csa6G401490/Csa6G451470/Csa6G120420/Csa6G452730/Csa4G025070/Csa6G439420/Csa2G428390/Csa…	55	Csa2G055560/Csa1G264540/Csa7G014500/Csa1G264550/Csa2G034760/Csa4G312240/Csa3G824870/Csa2G146400/Csa1G096620/Csa2G379900/Csa3G134850/Csa1G574870/Csa3G717870/Csa1G597790/Csa1G025160/Csa4G103350/Csa2G050000/Csa7G432010/Csa3G651740/Csa6G518930/Csa6G073990/Csa6G155030/Csa5G348050/Csa6G538630/Csa2G375750/novel.192/Csa3G033770/Csa4G094000/Csa7G432140/Csa4G500330/Csa2G404730/Csa7G014520/Csa4G371570/Csa4G…
MF	GO:0022857	transmembrane transporter activity	146/3183	370/9453	0.010044918	0.280253212	Csa4G618490/Csa7G162550/Csa5G598720/Csa2G357240/Csa7G253810/Csa5G598640/Csa1G024900/Csa3G607130/Csa3G149300/Csa1G604100/Csa7G253820/Csa3G148800/Csa4G050260/Csa6G511660/Csa5G633170/Csa7G253800/Csa1G630310/Csa6G067380/Csa1G056920/Csa4G022910/Csa3G878880/Csa1G378520/Csa3G221730/Csa3G881060/Csa2G163170/Csa7G043680/Csa3G359120/Csa3G696860/Csa3G225330/Csa3G760520/Csa2G034600/Csa7G067510/Csa7G253780/Csa…	Csa4G618490/Csa7G162550/Csa5G598720/Csa2G357240/Csa7G253810/Csa5G598640/Csa1G024900/Csa3G607130/Csa3G149300/Csa1G604100/Csa7G253820/Csa3G148800/Csa4G050260/Csa6G511660/Csa5G633170/Csa7G253800/Csa1G630310/Csa6G067380/Csa1G056920/Csa4G022910/Csa3G878880/Csa1G378520/Csa3G221730/Csa3G881060/Csa2G163170/Csa7G043680/Csa3G359120/Csa3G696860/Csa3G225330/Csa3G760520/Csa2G034600/Csa7G067510/Csa7G253780/Csa…	146	71	Csa5G598720/Csa7G253810/Csa5G598640/Csa1G024900/Csa3G149300/Csa1G604100/Csa3G148800/Csa4G050260/Csa6G511660/Csa6G067380/Csa1G378520/Csa3G359120/Csa3G225330/Csa3G760520/Csa2G034600/Csa7G067510/Csa3G543170/Csa1G374520/Csa4G050270/Csa7G044190/Csa6G516920/Csa7G446670/Csa4G187820/Csa3G094510/Csa2G033950/Csa1G071870/Csa3G760510/Csa4G001710/Csa5G611100/Csa7G257320/Csa4G011730/Csa7G257840/Csa1G526830/Csa…	75	Csa4G618490/Csa7G162550/Csa2G357240/Csa3G607130/Csa7G253820/Csa5G633170/Csa7G253800/Csa1G630310/Csa1G056920/Csa4G022910/Csa3G878880/Csa3G221730/Csa3G881060/Csa2G163170/Csa7G043680/Csa3G696860/Csa7G253780/Csa4G050780/Csa4G628850/Csa6G525350/Csa3G119640/Csa5G289590/Csa1G525270/Csa3G135080/Csa7G395260/Csa6G104080/Csa7G433930/Csa7G387690/Csa2G245410/Csa2G049930/Csa2G418940/novel.724/Csa3G128910/Csa6G…
MF	GO:0016757	transferase activity, transferring glycosyl groups	127/3183	321/9453	0.014201606	0.322213197	Csa2G302250/Csa5G601500/Csa5G522970/Csa1G422990/Csa3G635870/Csa4G053280/Csa5G190520/Csa2G416240/Csa1G046060/Csa7G059660/Csa2G416220/Csa6G000080/Csa6G014800/Csa3G827420/Csa4G053250/Csa5G196560/Csa6G007450/Csa4G420150/Csa1G046170/Csa3G640640/Csa4G279800/Csa3G141890/Csa6G495770/Csa6G045050/Csa2G401440/Csa6G366280/Csa7G044980/Csa3G745000/Csa6G181560/Csa3G200710/Csa7G129380/Csa5G196570/Csa2G416200/Csa…	Csa2G302250/Csa5G601500/Csa5G522970/Csa1G422990/Csa3G635870/Csa4G053280/Csa5G190520/Csa2G416240/Csa1G046060/Csa7G059660/Csa2G416220/Csa6G000080/Csa6G014800/Csa3G827420/Csa4G053250/Csa5G196560/Csa6G007450/Csa4G420150/Csa1G046170/Csa3G640640/Csa4G279800/Csa3G141890/Csa6G495770/Csa6G045050/Csa2G401440/Csa6G366280/Csa7G044980/Csa3G745000/Csa6G181560/Csa3G200710/Csa7G129380/Csa5G196570/Csa2G416200/Csa…	127	53	Csa2G302250/Csa1G422990/Csa3G635870/Csa1G046060/Csa2G416220/Csa4G053250/Csa5G196560/Csa6G007450/Csa4G279800/Csa6G495770/Csa6G045050/Csa6G366280/Csa6G181560/Csa7G129380/Csa5G196570/Csa4G620550/Csa7G073510/Csa4G621160/Csa1G470270/Csa5G633260/Csa7G073500/Csa1G423000/Csa3G154300/Csa4G053780/Csa6G109750/Csa2G381820/Csa7G127380/Csa6G498400/Csa2G372800/Csa3G636370/Csa1G422980/Csa7G051380/Csa3G892740/Csa…	74	Csa5G601500/Csa5G522970/Csa4G053280/Csa5G190520/Csa2G416240/Csa7G059660/Csa6G000080/Csa6G014800/Csa3G827420/Csa4G420150/Csa1G046170/Csa3G640640/Csa3G141890/Csa2G401440/Csa7G044980/Csa3G745000/Csa3G200710/Csa2G416200/Csa7G405940/Csa3G734320/Csa3G121730/Csa7G428160/Csa6G188010/Csa7G397590/Csa1G202300/Csa6G497890/Csa7G043590/Csa2G418850/Csa3G119730/Csa7G031700/Csa1G188670/Csa3G169490/Csa2G416210/Csa…
MF	GO:0008194	UDP-glycosyltransferase activity	43/3183	96/9453	0.014884328	0.322213197	Csa2G302250/Csa5G522970/Csa4G053280/Csa2G416240/Csa2G416220/Csa6G014800/Csa3G827420/Csa4G053250/Csa3G141890/Csa2G401440/Csa7G129380/Csa2G416200/Csa3G734320/Csa7G428160/Csa4G621160/Csa1G470270/Csa7G031700/Csa4G053780/Csa2G416210/Csa2G381820/Csa7G127380/Csa3G895730/Csa4G637170/Csa1G351960/Csa1G224890/Csa7G429550/Csa2G070320/Csa4G645880/Csa3G878780/Csa1G597800/Csa3G105970/Csa1G042440/Csa4G053270/Csa…	Csa2G302250/Csa5G522970/Csa4G053280/Csa2G416240/Csa2G416220/Csa6G014800/Csa3G827420/Csa4G053250/Csa3G141890/Csa2G401440/Csa7G129380/Csa2G416200/Csa3G734320/Csa7G428160/Csa4G621160/Csa1G470270/Csa7G031700/Csa4G053780/Csa2G416210/Csa2G381820/Csa7G127380/Csa3G895730/Csa4G637170/Csa1G351960/Csa1G224890/Csa7G429550/Csa2G070320/Csa4G645880/Csa3G878780/Csa1G597800/Csa3G105970/Csa1G042440/Csa4G053270/Csa…	43	17	Csa2G302250/Csa2G416220/Csa4G053250/Csa7G129380/Csa4G621160/Csa1G470270/Csa4G053780/Csa2G381820/Csa7G127380/Csa1G351960/Csa1G224890/Csa2G070320/Csa1G597800/Csa2G416170/Csa2G416130/Csa6G128000/Csa7G041990	26	Csa5G522970/Csa4G053280/Csa2G416240/Csa6G014800/Csa3G827420/Csa3G141890/Csa2G401440/Csa2G416200/Csa3G734320/Csa7G428160/Csa7G031700/Csa2G416210/Csa3G895730/Csa4G637170/Csa7G429550/Csa4G645880/Csa3G878780/Csa3G105970/Csa1G042440/Csa4G053270/Csa4G054290/Csa5G598080/novel.112/Csa3G219730/Csa7G024680/Csa2G433910
MF	GO:0015399	primary active transmembrane transporter activity	28/3183	59/9453	0.019177219	0.322213197	Csa5G633170/Csa3G359120/Csa2G033950/Csa4G001710/Csa3G128910/Csa2G428920/Csa1G062930/Csa5G523050/Csa6G087950/Csa4G097120/Csa6G525360/Csa2G074200/Csa6G521010/Csa3G710840/Csa6G422820/Csa3G560240/Csa5G593380/Csa2G428910/Csa6G134350/Csa6G040630/Csa3G740230/Csa3G769610/Csa2G074190/Csa5G585950/novel.786/Csa3G696890/Csa7G396440/Csa1G212840	Csa5G633170/Csa3G359120/Csa2G033950/Csa4G001710/Csa3G128910/Csa2G428920/Csa1G062930/Csa5G523050/Csa6G087950/Csa4G097120/Csa6G525360/Csa2G074200/Csa6G521010/Csa3G710840/Csa6G422820/Csa3G560240/Csa5G593380/Csa2G428910/Csa6G134350/Csa6G040630/Csa3G740230/Csa3G769610/Csa2G074190/Csa5G585950/-/Csa3G696890/Csa7G396440/Csa1G212840	28	14	Csa3G359120/Csa2G033950/Csa4G001710/Csa2G428920/Csa5G523050/Csa6G087950/Csa4G097120/Csa6G521010/Csa3G560240/Csa2G428910/Csa6G134350/Csa2G074190/novel.786/Csa3G696890	14	Csa5G633170/Csa3G128910/Csa1G062930/Csa6G525360/Csa2G074200/Csa3G710840/Csa6G422820/Csa5G593380/Csa6G040630/Csa3G740230/Csa3G769610/Csa5G585950/Csa7G396440/Csa1G212840
MF	GO:0015405	P-P-bond-hydrolysis-driven transmembrane transporter activity	28/3183	59/9453	0.019177219	0.322213197	Csa5G633170/Csa3G359120/Csa2G033950/Csa4G001710/Csa3G128910/Csa2G428920/Csa1G062930/Csa5G523050/Csa6G087950/Csa4G097120/Csa6G525360/Csa2G074200/Csa6G521010/Csa3G710840/Csa6G422820/Csa3G560240/Csa5G593380/Csa2G428910/Csa6G134350/Csa6G040630/Csa3G740230/Csa3G769610/Csa2G074190/Csa5G585950/novel.786/Csa3G696890/Csa7G396440/Csa1G212840	Csa5G633170/Csa3G359120/Csa2G033950/Csa4G001710/Csa3G128910/Csa2G428920/Csa1G062930/Csa5G523050/Csa6G087950/Csa4G097120/Csa6G525360/Csa2G074200/Csa6G521010/Csa3G710840/Csa6G422820/Csa3G560240/Csa5G593380/Csa2G428910/Csa6G134350/Csa6G040630/Csa3G740230/Csa3G769610/Csa2G074190/Csa5G585950/-/Csa3G696890/Csa7G396440/Csa1G212840	28	14	Csa3G359120/Csa2G033950/Csa4G001710/Csa2G428920/Csa5G523050/Csa6G087950/Csa4G097120/Csa6G521010/Csa3G560240/Csa2G428910/Csa6G134350/Csa2G074190/novel.786/Csa3G696890	14	Csa5G633170/Csa3G128910/Csa1G062930/Csa6G525360/Csa2G074200/Csa3G710840/Csa6G422820/Csa5G593380/Csa6G040630/Csa3G740230/Csa3G769610/Csa5G585950/Csa7G396440/Csa1G212840
MF	GO:0004866	endopeptidase inhibitor activity	7/3183	10/9453	0.020787948	0.322213197	Csa1G043200/Csa2G021500/Csa1G043220/Csa4G296240/Csa1G043210/novel.111/Csa2G021000	Csa1G043200/Csa2G021500/Csa1G043220/Csa4G296240/Csa1G043210/-/Csa2G021000	7	6	Csa1G043200/Csa2G021500/Csa1G043220/Csa4G296240/Csa1G043210/Csa2G021000	1	novel.111
MF	GO:0030414	peptidase inhibitor activity	7/3183	10/9453	0.020787948	0.322213197	Csa1G043200/Csa2G021500/Csa1G043220/Csa4G296240/Csa1G043210/novel.111/Csa2G021000	Csa1G043200/Csa2G021500/Csa1G043220/Csa4G296240/Csa1G043210/-/Csa2G021000	7	6	Csa1G043200/Csa2G021500/Csa1G043220/Csa4G296240/Csa1G043210/Csa2G021000	1	novel.111
MF	GO:0061134	peptidase regulator activity	7/3183	10/9453	0.020787948	0.322213197	Csa1G043200/Csa2G021500/Csa1G043220/Csa4G296240/Csa1G043210/novel.111/Csa2G021000	Csa1G043200/Csa2G021500/Csa1G043220/Csa4G296240/Csa1G043210/-/Csa2G021000	7	6	Csa1G043200/Csa2G021500/Csa1G043220/Csa4G296240/Csa1G043210/Csa2G021000	1	novel.111
MF	GO:0061135	endopeptidase regulator activity	7/3183	10/9453	0.020787948	0.322213197	Csa1G043200/Csa2G021500/Csa1G043220/Csa4G296240/Csa1G043210/novel.111/Csa2G021000	Csa1G043200/Csa2G021500/Csa1G043220/Csa4G296240/Csa1G043210/-/Csa2G021000	7	6	Csa1G043200/Csa2G021500/Csa1G043220/Csa4G296240/Csa1G043210/Csa2G021000	1	novel.111
MF	GO:0022804	active transmembrane transporter activity	57/3183	138/9453	0.035795383	0.516154971	Csa5G598720/Csa5G598640/Csa1G024900/Csa4G050260/Csa5G633170/Csa7G043680/Csa3G359120/Csa3G696860/Csa3G760520/Csa7G067510/Csa4G050780/Csa3G543170/Csa4G050270/Csa7G044190/Csa2G033950/Csa3G760510/Csa4G001710/Csa5G611100/Csa2G049930/novel.724/Csa3G128910/Csa2G428920/Csa1G044870/Csa1G062930/Csa5G523050/Csa3G180310/Csa1G003490/Csa6G087950/Csa4G097120/Csa6G525360/Csa2G074200/Csa2G250960/Csa6G521010/Csa3G…	Csa5G598720/Csa5G598640/Csa1G024900/Csa4G050260/Csa5G633170/Csa7G043680/Csa3G359120/Csa3G696860/Csa3G760520/Csa7G067510/Csa4G050780/Csa3G543170/Csa4G050270/Csa7G044190/Csa2G033950/Csa3G760510/Csa4G001710/Csa5G611100/Csa2G049930/-/Csa3G128910/Csa2G428920/Csa1G044870/Csa1G062930/Csa5G523050/Csa3G180310/Csa1G003490/Csa6G087950/Csa4G097120/Csa6G525360/Csa2G074200/Csa2G250960/Csa6G521010/Csa3G710840/C…	57	32	Csa5G598720/Csa5G598640/Csa1G024900/Csa4G050260/Csa3G359120/Csa3G760520/Csa7G067510/Csa3G543170/Csa4G050270/Csa7G044190/Csa2G033950/Csa3G760510/Csa4G001710/Csa5G611100/Csa2G428920/Csa5G523050/Csa3G180310/Csa6G087950/Csa4G097120/Csa6G521010/Csa3G560240/Csa1G533480/Csa2G428910/Csa7G290540/Csa6G134350/Csa4G294410/Csa4G099750/Csa2G074190/Csa7G024020/Csa5G450650/novel.786/Csa3G696890	25	Csa5G633170/Csa7G043680/Csa3G696860/Csa4G050780/Csa2G049930/novel.724/Csa3G128910/Csa1G044870/Csa1G062930/Csa1G003490/Csa6G525360/Csa2G074200/Csa2G250960/Csa3G710840/Csa6G422820/Csa5G593380/Csa6G040630/Csa3G740230/Csa4G631610/Csa3G122590/Csa3G769610/Csa5G585950/Csa5G141050/Csa7G396440/Csa1G212840
MF	GO:0042626	ATPase activity, coupled to transmembrane movement of substances	26/3183	57/9453	0.040243669	0.516154971	Csa5G633170/Csa3G359120/Csa4G001710/Csa3G128910/Csa2G428920/Csa1G062930/Csa5G523050/Csa6G087950/Csa4G097120/Csa6G525360/Csa2G074200/Csa6G521010/Csa3G710840/Csa6G422820/Csa3G560240/Csa5G593380/Csa2G428910/Csa6G134350/Csa6G040630/Csa3G740230/Csa3G769610/Csa2G074190/Csa5G585950/novel.786/Csa3G696890/Csa7G396440	Csa5G633170/Csa3G359120/Csa4G001710/Csa3G128910/Csa2G428920/Csa1G062930/Csa5G523050/Csa6G087950/Csa4G097120/Csa6G525360/Csa2G074200/Csa6G521010/Csa3G710840/Csa6G422820/Csa3G560240/Csa5G593380/Csa2G428910/Csa6G134350/Csa6G040630/Csa3G740230/Csa3G769610/Csa2G074190/Csa5G585950/-/Csa3G696890/Csa7G396440	26	13	Csa3G359120/Csa4G001710/Csa2G428920/Csa5G523050/Csa6G087950/Csa4G097120/Csa6G521010/Csa3G560240/Csa2G428910/Csa6G134350/Csa2G074190/novel.786/Csa3G696890	13	Csa5G633170/Csa3G128910/Csa1G062930/Csa6G525360/Csa2G074200/Csa3G710840/Csa6G422820/Csa5G593380/Csa6G040630/Csa3G740230/Csa3G769610/Csa5G585950/Csa7G396440
MF	GO:0043492	ATPase activity, coupled to movement of substances	26/3183	57/9453	0.040243669	0.516154971	Csa5G633170/Csa3G359120/Csa4G001710/Csa3G128910/Csa2G428920/Csa1G062930/Csa5G523050/Csa6G087950/Csa4G097120/Csa6G525360/Csa2G074200/Csa6G521010/Csa3G710840/Csa6G422820/Csa3G560240/Csa5G593380/Csa2G428910/Csa6G134350/Csa6G040630/Csa3G740230/Csa3G769610/Csa2G074190/Csa5G585950/novel.786/Csa3G696890/Csa7G396440	Csa5G633170/Csa3G359120/Csa4G001710/Csa3G128910/Csa2G428920/Csa1G062930/Csa5G523050/Csa6G087950/Csa4G097120/Csa6G525360/Csa2G074200/Csa6G521010/Csa3G710840/Csa6G422820/Csa3G560240/Csa5G593380/Csa2G428910/Csa6G134350/Csa6G040630/Csa3G740230/Csa3G769610/Csa2G074190/Csa5G585950/-/Csa3G696890/Csa7G396440	26	13	Csa3G359120/Csa4G001710/Csa2G428920/Csa5G523050/Csa6G087950/Csa4G097120/Csa6G521010/Csa3G560240/Csa2G428910/Csa6G134350/Csa2G074190/novel.786/Csa3G696890	13	Csa5G633170/Csa3G128910/Csa1G062930/Csa6G525360/Csa2G074200/Csa3G710840/Csa6G422820/Csa5G593380/Csa6G040630/Csa3G740230/Csa3G769610/Csa5G585950/Csa7G396440
MF	GO:0016160	amylase activity	7/3183	11/9453	0.040700392	0.516154971	Csa3G047820/Csa2G167190/Csa3G636400/Csa4G652880/Csa6G072990/Csa4G056530/Csa7G044880	Csa3G047820/Csa2G167190/Csa3G636400/Csa4G652880/Csa6G072990/Csa4G056530/Csa7G044880	7	5	Csa3G047820/Csa2G167190/Csa3G636400/Csa4G652880/Csa6G072990	2	Csa4G056530/Csa7G044880
MF	GO:0008080	N-acetyltransferase activity	18/3183	38/9453	0.055279238	0.670561187	Csa1G049460/Csa6G495100/Csa1G032450/Csa6G486930/Csa3G710850/Csa3G734910/Csa6G405370/Csa2G437110/Csa6G182130/Csa1G002770/Csa6G128560/Csa1G533380/Csa5G311820/Csa3G166310/Csa4G336250/Csa7G312420/Csa2G000580/Csa3G000050	Csa1G049460/Csa6G495100/Csa1G032450/Csa6G486930/Csa3G710850/Csa3G734910/Csa6G405370/Csa2G437110/Csa6G182130/Csa1G002770/Csa6G128560/Csa1G533380/Csa5G311820/Csa3G166310/Csa4G336250/Csa7G312420/Csa2G000580/Csa3G000050	18	10	Csa1G049460/Csa6G495100/Csa1G032450/Csa6G486930/Csa6G182130/Csa1G002770/Csa6G128560/Csa5G311820/Csa3G166310/Csa3G000050	8	Csa3G710850/Csa3G734910/Csa6G405370/Csa2G437110/Csa1G533380/Csa4G336250/Csa7G312420/Csa2G000580
MF	GO:0016407	acetyltransferase activity	19/3183	41/9453	0.062336551	0.718757243	Csa1G049460/Csa6G495100/Csa1G032450/Csa6G486930/Csa3G710850/Csa3G734910/Csa6G405370/Csa2G437110/Csa6G182130/Csa1G002770/Csa2G298310/Csa6G128560/Csa1G533380/Csa5G311820/Csa3G166310/Csa4G336250/Csa7G312420/Csa2G000580/Csa3G000050	Csa1G049460/Csa6G495100/Csa1G032450/Csa6G486930/Csa3G710850/Csa3G734910/Csa6G405370/Csa2G437110/Csa6G182130/Csa1G002770/Csa2G298310/Csa6G128560/Csa1G533380/Csa5G311820/Csa3G166310/Csa4G336250/Csa7G312420/Csa2G000580/Csa3G000050	19	11	Csa1G049460/Csa6G495100/Csa1G032450/Csa6G486930/Csa6G182130/Csa1G002770/Csa2G298310/Csa6G128560/Csa5G311820/Csa3G166310/Csa3G000050	8	Csa3G710850/Csa3G734910/Csa6G405370/Csa2G437110/Csa1G533380/Csa4G336250/Csa7G312420/Csa2G000580
MF	GO:0046982	protein heterodimerization activity	24/3183	54/9453	0.064404771	0.718757243	Csa4G290220/Csa6G303770/Csa6G193590/Csa6G191580/Csa6G191570/Csa2G030610/Csa6G193580/Csa6G426970/Csa6G192080/Csa2G225360/Csa7G449470/Csa3G736780/Csa6G448180/Csa7G407540/Csa4G037610/Csa1G132130/Csa6G425700/Csa6G418910/Csa1G084320/Csa1G051770/Csa1G481210/Csa1G132680/Csa4G293870/Csa7G037630	Csa4G290220/Csa6G303770/Csa6G193590/Csa6G191580/Csa6G191570/Csa2G030610/Csa6G193580/Csa6G426970/Csa6G192080/Csa2G225360/Csa7G449470/Csa3G736780/Csa6G448180/Csa7G407540/Csa4G037610/Csa1G132130/Csa6G425700/Csa6G418910/Csa1G084320/Csa1G051770/Csa1G481210/Csa1G132680/Csa4G293870/Csa7G037630	24	5	Csa6G426970/Csa7G449470/Csa3G736780/Csa7G407540/Csa4G037610	19	Csa4G290220/Csa6G303770/Csa6G193590/Csa6G191580/Csa6G191570/Csa2G030610/Csa6G193580/Csa6G192080/Csa2G225360/Csa6G448180/Csa1G132130/Csa6G425700/Csa6G418910/Csa1G084320/Csa1G051770/Csa1G481210/Csa1G132680/Csa4G293870/Csa7G037630
MF	GO:0016410	N-acyltransferase activity	18/3183	39/9453	0.071281572	0.719763508	Csa1G049460/Csa6G495100/Csa1G032450/Csa6G486930/Csa3G710850/Csa3G734910/Csa6G405370/Csa2G437110/Csa6G182130/Csa1G002770/Csa6G128560/Csa1G533380/Csa5G311820/Csa3G166310/Csa4G336250/Csa7G312420/Csa2G000580/Csa3G000050	Csa1G049460/Csa6G495100/Csa1G032450/Csa6G486930/Csa3G710850/Csa3G734910/Csa6G405370/Csa2G437110/Csa6G182130/Csa1G002770/Csa6G128560/Csa1G533380/Csa5G311820/Csa3G166310/Csa4G336250/Csa7G312420/Csa2G000580/Csa3G000050	18	10	Csa1G049460/Csa6G495100/Csa1G032450/Csa6G486930/Csa6G182130/Csa1G002770/Csa6G128560/Csa5G311820/Csa3G166310/Csa3G000050	8	Csa3G710850/Csa3G734910/Csa6G405370/Csa2G437110/Csa1G533380/Csa4G336250/Csa7G312420/Csa2G000580
MF	GO:0051287	NAD binding	18/3183	39/9453	0.071281572	0.719763508	Csa3G444620/Csa1G538190/Csa1G574870/Csa3G728010/Csa1G025160/Csa3G651740/Csa6G073990/Csa4G094000/Csa5G457740/Csa3G836500/Csa4G340510/Csa3G848210/Csa3G217150/Csa7G113320/Csa3G124920/Csa2G373430/Csa3G127830/Csa2G000840	Csa3G444620/Csa1G538190/Csa1G574870/Csa3G728010/Csa1G025160/Csa3G651740/Csa6G073990/Csa4G094000/Csa5G457740/Csa3G836500/Csa4G340510/Csa3G848210/Csa3G217150/Csa7G113320/Csa3G124920/Csa2G373430/Csa3G127830/Csa2G000840	18	9	Csa3G444620/Csa1G538190/Csa3G728010/Csa5G457740/Csa3G836500/Csa3G217150/Csa7G113320/Csa3G124920/Csa2G000840	9	Csa1G574870/Csa1G025160/Csa3G651740/Csa6G073990/Csa4G094000/Csa4G340510/Csa3G848210/Csa2G373430/Csa3G127830
MF	GO:0043565	sequence-specific DNA binding	75/3183	193/9453	0.072711234	0.719763508	Csa1G573650/Csa7G387720/Csa3G878800/Csa3G044510/Csa2G011450/Csa1G569090/Csa7G043020/Csa3G750350/Csa6G327430/Csa1G162100/Csa6G366370/Csa2G162660/Csa4G644670/Csa6G499720/Csa3G146290/Csa6G363560/Csa3G889880/Csa2G372780/Csa6G152350/Csa2G004720/Csa4G051470/Csa2G406060/Csa6G031950/Csa2G000390/Csa6G139770/Csa4G050130/Csa7G407820/Csa3G121060/Csa6G486960/Csa6G495860/Csa7G007890/Csa6G216960/Csa4G641520/Csa…	Csa1G573650/Csa7G387720/Csa3G878800/Csa3G044510/Csa2G011450/Csa1G569090/Csa7G043020/Csa3G750350/Csa6G327430/Csa1G162100/Csa6G366370/Csa2G162660/Csa4G644670/Csa6G499720/Csa3G146290/Csa6G363560/Csa3G889880/Csa2G372780/Csa6G152350/Csa2G004720/Csa4G051470/Csa2G406060/Csa6G031950/Csa2G000390/Csa6G139770/Csa4G050130/Csa7G407820/Csa3G121060/Csa6G486960/Csa6G495860/Csa7G007890/Csa6G216960/Csa4G641520/Csa…	75	43	Csa1G573650/Csa7G387720/Csa3G878800/Csa2G011450/Csa1G569090/Csa3G750350/Csa6G327430/Csa1G162100/Csa4G644670/Csa2G372780/Csa6G152350/Csa2G004720/Csa2G406060/Csa6G031950/Csa2G000390/Csa7G407820/Csa6G495860/Csa6G216960/Csa4G012390/Csa3G800720/Csa4G003660/Csa5G606470/Csa5G155480/Csa3G119240/Csa6G502700/Csa5G637800/Csa2G004690/Csa5G139930/Csa3G168410/Csa4G463190/Csa3G119850/Csa1G009580/Csa5G025910/Csa…	32	Csa3G044510/Csa7G043020/Csa6G366370/Csa2G162660/Csa6G499720/Csa3G146290/Csa6G363560/Csa3G889880/Csa4G051470/Csa6G139770/Csa4G050130/Csa3G121060/Csa6G486960/Csa7G007890/Csa4G641520/Csa3G061560/Csa2G403160/Csa7G328830/Csa3G740110/Csa2G370430/Csa2G224260/Csa2G228420/Csa5G630820/Csa3G835890/Csa2G251490/Csa3G118080/Csa7G378410/Csa3G881870/Csa3G727990/Csa3G119700/Csa3G002610/Csa4G639930
MF	GO:0004616	phosphogluconate dehydrogenase (decarboxylating) activity	6/3183	10/9453	0.079973723	0.719763508	Csa1G538190/Csa1G025160/Csa5G642720/Csa3G848210/Csa3G217150/Csa2G000840	Csa1G538190/Csa1G025160/Csa5G642720/Csa3G848210/Csa3G217150/Csa2G000840	6	3	Csa1G538190/Csa3G217150/Csa2G000840	3	Csa1G025160/Csa5G642720/Csa3G848210
MF	GO:0008443	phosphofructokinase activity	6/3183	10/9453	0.079973723	0.719763508	Csa6G182690/Csa6G512900/Csa1G701210/Csa4G097630/Csa6G510350/Csa4G023010	Csa6G182690/Csa6G512900/Csa1G701210/Csa4G097630/Csa6G510350/Csa4G023010	6	4	Csa6G182690/Csa1G701210/Csa6G510350/Csa4G023010	2	Csa6G512900/Csa4G097630
MF	GO:0019200	carbohydrate kinase activity	6/3183	10/9453	0.079973723	0.719763508	Csa6G182690/Csa6G512900/Csa1G701210/Csa4G097630/Csa6G510350/Csa4G023010	Csa6G182690/Csa6G512900/Csa1G701210/Csa4G097630/Csa6G510350/Csa4G023010	6	4	Csa6G182690/Csa1G701210/Csa6G510350/Csa4G023010	2	Csa6G512900/Csa4G097630
MF	GO:0030170	pyridoxal phosphate binding	23/3183	54/9453	0.107515229	0.889064582	Csa4G629470/Csa3G824870/Csa1G096620/Csa1G025890/Csa6G155030/Csa5G348050/Csa7G448000/Csa4G326550/Csa2G353460/Csa6G538630/Csa3G002890/Csa4G099220/Csa7G432140/Csa2G404730/Csa4G371570/Csa4G000870/Csa7G435520/Csa4G329570/Csa4G056840/Csa6G357010/Csa6G094720/Csa6G057160/Csa3G177920	Csa4G629470/Csa3G824870/Csa1G096620/Csa1G025890/Csa6G155030/Csa5G348050/Csa7G448000/Csa4G326550/Csa2G353460/Csa6G538630/Csa3G002890/Csa4G099220/Csa7G432140/Csa2G404730/Csa4G371570/Csa4G000870/Csa7G435520/Csa4G329570/Csa4G056840/Csa6G357010/Csa6G094720/Csa6G057160/Csa3G177920	23	10	Csa4G629470/Csa1G025890/Csa7G448000/Csa4G326550/Csa2G353460/Csa3G002890/Csa4G099220/Csa4G056840/Csa6G094720/Csa3G177920	13	Csa3G824870/Csa1G096620/Csa6G155030/Csa5G348050/Csa6G538630/Csa7G432140/Csa2G404730/Csa4G371570/Csa4G000870/Csa7G435520/Csa4G329570/Csa6G357010/Csa6G057160
MF	GO:0070279	vitamin B6 binding	23/3183	54/9453	0.107515229	0.889064582	Csa4G629470/Csa3G824870/Csa1G096620/Csa1G025890/Csa6G155030/Csa5G348050/Csa7G448000/Csa4G326550/Csa2G353460/Csa6G538630/Csa3G002890/Csa4G099220/Csa7G432140/Csa2G404730/Csa4G371570/Csa4G000870/Csa7G435520/Csa4G329570/Csa4G056840/Csa6G357010/Csa6G094720/Csa6G057160/Csa3G177920	Csa4G629470/Csa3G824870/Csa1G096620/Csa1G025890/Csa6G155030/Csa5G348050/Csa7G448000/Csa4G326550/Csa2G353460/Csa6G538630/Csa3G002890/Csa4G099220/Csa7G432140/Csa2G404730/Csa4G371570/Csa4G000870/Csa7G435520/Csa4G329570/Csa4G056840/Csa6G357010/Csa6G094720/Csa6G057160/Csa3G177920	23	10	Csa4G629470/Csa1G025890/Csa7G448000/Csa4G326550/Csa2G353460/Csa3G002890/Csa4G099220/Csa4G056840/Csa6G094720/Csa3G177920	13	Csa3G824870/Csa1G096620/Csa6G155030/Csa5G348050/Csa6G538630/Csa7G432140/Csa2G404730/Csa4G371570/Csa4G000870/Csa7G435520/Csa4G329570/Csa6G357010/Csa6G057160
MF	GO:0016667	oxidoreductase activity, acting on a sulfur group of donors	24/3183	57/9453	0.114066565	0.889064582	Csa7G230940/Csa6G198280/Csa5G148770/Csa7G394610/Csa1G002810/Csa4G000950/Csa3G152090/Csa3G822190/Csa7G029430/Csa4G646150/Csa6G117200/Csa7G394580/Csa2G351650/Csa4G622800/Csa3G563270/Csa5G623750/Csa3G150230/Csa3G731030/Csa2G074080/Csa7G394080/Csa5G211540/Csa2G377910/Csa2G239390/Csa1G427520	Csa7G230940/Csa6G198280/Csa5G148770/Csa7G394610/Csa1G002810/Csa4G000950/Csa3G152090/Csa3G822190/Csa7G029430/Csa4G646150/Csa6G117200/Csa7G394580/Csa2G351650/Csa4G622800/Csa3G563270/Csa5G623750/Csa3G150230/Csa3G731030/Csa2G074080/Csa7G394080/Csa5G211540/Csa2G377910/Csa2G239390/Csa1G427520	24	9	Csa6G198280/Csa5G148770/Csa7G394610/Csa4G000950/Csa7G029430/Csa7G394580/Csa4G622800/Csa3G563270/Csa2G377910	15	Csa7G230940/Csa1G002810/Csa3G152090/Csa3G822190/Csa4G646150/Csa6G117200/Csa2G351650/Csa5G623750/Csa3G150230/Csa3G731030/Csa2G074080/Csa7G394080/Csa5G211540/Csa2G239390/Csa1G427520
MF	GO:0005216	ion channel activity	22/3183	52/9453	0.121091233	0.889064582	Csa2G357240/Csa3G607130/Csa3G221730/Csa3G881060/Csa4G628850/Csa3G119640/Csa2G418940/Csa3G119630/Csa2G357220/Csa1G448920/Csa6G361290/Csa2G383390/novel.69/Csa3G099660/Csa7G048010/Csa6G146420/Csa6G425060/Csa2G406710/Csa1G303700/Csa7G025200/Csa3G576840/Csa3G878850	Csa2G357240/Csa3G607130/Csa3G221730/Csa3G881060/Csa4G628850/Csa3G119640/Csa2G418940/Csa3G119630/Csa2G357220/Csa1G448920/Csa6G361290/Csa2G383390/-/Csa3G099660/Csa7G048010/Csa6G146420/Csa6G425060/Csa2G406710/Csa1G303700/Csa7G025200/Csa3G576840/Csa3G878850	22	5	Csa6G361290/Csa2G383390/Csa2G406710/Csa1G303700/Csa3G878850	17	Csa2G357240/Csa3G607130/Csa3G221730/Csa3G881060/Csa4G628850/Csa3G119640/Csa2G418940/Csa3G119630/Csa2G357220/Csa1G448920/novel.69/Csa3G099660/Csa7G048010/Csa6G146420/Csa6G425060/Csa7G025200/Csa3G576840
MF	GO:0015267	channel activity	22/3183	52/9453	0.121091233	0.889064582	Csa2G357240/Csa3G607130/Csa3G221730/Csa3G881060/Csa4G628850/Csa3G119640/Csa2G418940/Csa3G119630/Csa2G357220/Csa1G448920/Csa6G361290/Csa2G383390/novel.69/Csa3G099660/Csa7G048010/Csa6G146420/Csa6G425060/Csa2G406710/Csa1G303700/Csa7G025200/Csa3G576840/Csa3G878850	Csa2G357240/Csa3G607130/Csa3G221730/Csa3G881060/Csa4G628850/Csa3G119640/Csa2G418940/Csa3G119630/Csa2G357220/Csa1G448920/Csa6G361290/Csa2G383390/-/Csa3G099660/Csa7G048010/Csa6G146420/Csa6G425060/Csa2G406710/Csa1G303700/Csa7G025200/Csa3G576840/Csa3G878850	22	5	Csa6G361290/Csa2G383390/Csa2G406710/Csa1G303700/Csa3G878850	17	Csa2G357240/Csa3G607130/Csa3G221730/Csa3G881060/Csa4G628850/Csa3G119640/Csa2G418940/Csa3G119630/Csa2G357220/Csa1G448920/novel.69/Csa3G099660/Csa7G048010/Csa6G146420/Csa6G425060/Csa7G025200/Csa3G576840
MF	GO:0022803	passive transmembrane transporter activity	22/3183	52/9453	0.121091233	0.889064582	Csa2G357240/Csa3G607130/Csa3G221730/Csa3G881060/Csa4G628850/Csa3G119640/Csa2G418940/Csa3G119630/Csa2G357220/Csa1G448920/Csa6G361290/Csa2G383390/novel.69/Csa3G099660/Csa7G048010/Csa6G146420/Csa6G425060/Csa2G406710/Csa1G303700/Csa7G025200/Csa3G576840/Csa3G878850	Csa2G357240/Csa3G607130/Csa3G221730/Csa3G881060/Csa4G628850/Csa3G119640/Csa2G418940/Csa3G119630/Csa2G357220/Csa1G448920/Csa6G361290/Csa2G383390/-/Csa3G099660/Csa7G048010/Csa6G146420/Csa6G425060/Csa2G406710/Csa1G303700/Csa7G025200/Csa3G576840/Csa3G878850	22	5	Csa6G361290/Csa2G383390/Csa2G406710/Csa1G303700/Csa3G878850	17	Csa2G357240/Csa3G607130/Csa3G221730/Csa3G881060/Csa4G628850/Csa3G119640/Csa2G418940/Csa3G119630/Csa2G357220/Csa1G448920/novel.69/Csa3G099660/Csa7G048010/Csa6G146420/Csa6G425060/Csa7G025200/Csa3G576840
MF	GO:0022838	substrate-specific channel activity	22/3183	52/9453	0.121091233	0.889064582	Csa2G357240/Csa3G607130/Csa3G221730/Csa3G881060/Csa4G628850/Csa3G119640/Csa2G418940/Csa3G119630/Csa2G357220/Csa1G448920/Csa6G361290/Csa2G383390/novel.69/Csa3G099660/Csa7G048010/Csa6G146420/Csa6G425060/Csa2G406710/Csa1G303700/Csa7G025200/Csa3G576840/Csa3G878850	Csa2G357240/Csa3G607130/Csa3G221730/Csa3G881060/Csa4G628850/Csa3G119640/Csa2G418940/Csa3G119630/Csa2G357220/Csa1G448920/Csa6G361290/Csa2G383390/-/Csa3G099660/Csa7G048010/Csa6G146420/Csa6G425060/Csa2G406710/Csa1G303700/Csa7G025200/Csa3G576840/Csa3G878850	22	5	Csa6G361290/Csa2G383390/Csa2G406710/Csa1G303700/Csa3G878850	17	Csa2G357240/Csa3G607130/Csa3G221730/Csa3G881060/Csa4G628850/Csa3G119640/Csa2G418940/Csa3G119630/Csa2G357220/Csa1G448920/novel.69/Csa3G099660/Csa7G048010/Csa6G146420/Csa6G425060/Csa7G025200/Csa3G576840
MF	GO:0140110	transcription regulator activity	137/3183	375/9453	0.127306149	0.896741948	Csa1G573650/Csa1G049460/Csa2G363010/Csa1G423190/Csa3G652380/Csa3G114470/Csa6G421660/Csa6G495100/Csa6G318160/Csa7G387720/Csa3G878800/Csa3G044510/Csa2G011450/Csa6G076720/Csa1G569090/Csa7G043020/Csa3G750350/Csa7G428130/Csa6G012810/Csa6G091830/Csa1G032450/Csa6G327430/Csa1G162100/Csa4G652640/Csa2G370550/Csa6G366370/Csa2G162660/Csa4G644670/Csa6G499720/Csa3G895680/Csa3G146290/Csa5G608380/Csa6G055940/Csa…	Csa1G573650/Csa1G049460/Csa2G363010/Csa1G423190/Csa3G652380/Csa3G114470/Csa6G421660/Csa6G495100/Csa6G318160/Csa7G387720/Csa3G878800/Csa3G044510/Csa2G011450/Csa6G076720/Csa1G569090/Csa7G043020/Csa3G750350/Csa7G428130/Csa6G012810/Csa6G091830/Csa1G032450/Csa6G327430/Csa1G162100/Csa4G652640/Csa2G370550/Csa6G366370/Csa2G162660/Csa4G644670/Csa6G499720/Csa3G895680/Csa3G146290/Csa5G608380/Csa6G055940/Csa…	137	82	Csa1G573650/Csa1G049460/Csa2G363010/Csa1G423190/Csa3G652380/Csa3G114470/Csa6G421660/Csa6G495100/Csa6G318160/Csa7G387720/Csa3G878800/Csa2G011450/Csa6G076720/Csa1G569090/Csa3G750350/Csa6G012810/Csa6G091830/Csa1G032450/Csa6G327430/Csa1G162100/Csa2G370550/Csa4G644670/Csa5G608380/Csa6G055940/Csa5G151530/Csa6G152350/Csa2G406060/Csa6G031950/Csa7G047400/Csa2G356600/Csa2G000390/Csa4G314390/Csa7G407820/Csa…	55	Csa3G044510/Csa7G043020/Csa7G428130/Csa4G652640/Csa6G366370/Csa2G162660/Csa6G499720/Csa3G895680/Csa3G146290/Csa3G893290/Csa6G363560/Csa3G889880/Csa4G051470/Csa4G126480/novel.561/Csa6G439960/Csa6G139770/Csa4G050130/Csa3G121060/Csa6G486960/Csa2G279250/Csa7G007890/Csa4G641520/Csa3G061560/Csa2G403160/Csa4G594450/Csa3G019400/Csa7G328830/Csa2G367240/Csa6G104640/Csa1G364460/Csa2G370430/Csa2G374590/Csa3G…
MF	GO:0015036	disulfide oxidoreductase activity	20/3183	47/9453	0.128565154	0.896741948	Csa7G230940/Csa6G198280/Csa5G148770/Csa7G394610/Csa3G152090/Csa3G822190/Csa7G029430/Csa4G646150/Csa6G117200/Csa7G394580/Csa2G351650/Csa3G563270/Csa5G623750/Csa3G731030/Csa2G074080/Csa7G394080/Csa5G211540/Csa2G377910/Csa2G239390/Csa1G427520	Csa7G230940/Csa6G198280/Csa5G148770/Csa7G394610/Csa3G152090/Csa3G822190/Csa7G029430/Csa4G646150/Csa6G117200/Csa7G394580/Csa2G351650/Csa3G563270/Csa5G623750/Csa3G731030/Csa2G074080/Csa7G394080/Csa5G211540/Csa2G377910/Csa2G239390/Csa1G427520	20	7	Csa6G198280/Csa5G148770/Csa7G394610/Csa7G029430/Csa7G394580/Csa3G563270/Csa2G377910	13	Csa7G230940/Csa3G152090/Csa3G822190/Csa4G646150/Csa6G117200/Csa2G351650/Csa5G623750/Csa3G731030/Csa2G074080/Csa7G394080/Csa5G211540/Csa2G239390/Csa1G427520
MF	GO:0003700	DNA binding transcription factor activity	129/3183	353/9453	0.134536778	0.91550637	Csa1G573650/Csa2G363010/Csa1G423190/Csa3G652380/Csa3G114470/Csa6G421660/Csa6G318160/Csa7G387720/Csa3G878800/Csa3G044510/Csa2G011450/Csa6G076720/Csa1G569090/Csa7G043020/Csa3G750350/Csa7G428130/Csa6G012810/Csa6G091830/Csa6G327430/Csa1G162100/Csa4G652640/Csa2G370550/Csa6G366370/Csa2G162660/Csa4G644670/Csa6G499720/Csa3G895680/Csa3G146290/Csa5G608380/Csa6G055940/Csa3G893290/Csa6G363560/Csa3G889880/Csa…	Csa1G573650/Csa2G363010/Csa1G423190/Csa3G652380/Csa3G114470/Csa6G421660/Csa6G318160/Csa7G387720/Csa3G878800/Csa3G044510/Csa2G011450/Csa6G076720/Csa1G569090/Csa7G043020/Csa3G750350/Csa7G428130/Csa6G012810/Csa6G091830/Csa6G327430/Csa1G162100/Csa4G652640/Csa2G370550/Csa6G366370/Csa2G162660/Csa4G644670/Csa6G499720/Csa3G895680/Csa3G146290/Csa5G608380/Csa6G055940/Csa3G893290/Csa6G363560/Csa3G889880/Csa…	129	76	Csa1G573650/Csa2G363010/Csa1G423190/Csa3G652380/Csa3G114470/Csa6G421660/Csa6G318160/Csa7G387720/Csa3G878800/Csa2G011450/Csa6G076720/Csa1G569090/Csa3G750350/Csa6G012810/Csa6G091830/Csa6G327430/Csa1G162100/Csa2G370550/Csa4G644670/Csa5G608380/Csa6G055940/Csa5G151530/Csa6G152350/Csa2G406060/Csa6G031950/Csa7G047400/Csa2G356600/Csa2G000390/Csa4G314390/Csa7G407820/Csa6G495860/Csa6G216960/Csa4G012390/Csa…	53	Csa3G044510/Csa7G043020/Csa7G428130/Csa4G652640/Csa6G366370/Csa2G162660/Csa6G499720/Csa3G895680/Csa3G146290/Csa3G893290/Csa6G363560/Csa3G889880/Csa4G051470/Csa4G126480/novel.561/Csa6G439960/Csa6G139770/Csa4G050130/Csa3G121060/Csa6G486960/Csa2G279250/Csa7G007890/Csa4G641520/Csa3G061560/Csa2G403160/Csa3G019400/Csa7G328830/Csa2G367240/Csa6G104640/Csa1G364460/Csa2G370430/Csa2G374590/Csa3G116720/Csa2G…
MF	GO:0016651	oxidoreductase activity, acting on NAD(P)H	13/3183	29/9453	0.141344575	0.934983297	Csa3G728010/Csa7G029430/Csa6G117200/Csa6G495720/Csa5G152170/Csa7G221360/Csa2G377910/Csa6G301080/Csa2G239390/Csa1G569450/Csa6G301070/Csa3G184070/Csa4G050170	Csa3G728010/Csa7G029430/Csa6G117200/Csa6G495720/Csa5G152170/Csa7G221360/Csa2G377910/Csa6G301080/Csa2G239390/Csa1G569450/Csa6G301070/Csa3G184070/Csa4G050170	13	3	Csa3G728010/Csa7G029430/Csa2G377910	10	Csa6G117200/Csa6G495720/Csa5G152170/Csa7G221360/Csa6G301080/Csa2G239390/Csa1G569450/Csa6G301070/Csa3G184070/Csa4G050170
MF	GO:0015035	protein disulfide oxidoreductase activity	16/3183	37/9453	0.144873615	0.934983297	Csa7G230940/Csa6G198280/Csa5G148770/Csa7G394610/Csa3G152090/Csa3G822190/Csa4G646150/Csa7G394580/Csa2G351650/Csa3G563270/Csa5G623750/Csa3G731030/Csa2G074080/Csa7G394080/Csa5G211540/Csa1G427520	Csa7G230940/Csa6G198280/Csa5G148770/Csa7G394610/Csa3G152090/Csa3G822190/Csa4G646150/Csa7G394580/Csa2G351650/Csa3G563270/Csa5G623750/Csa3G731030/Csa2G074080/Csa7G394080/Csa5G211540/Csa1G427520	16	5	Csa6G198280/Csa5G148770/Csa7G394610/Csa7G394580/Csa3G563270	11	Csa7G230940/Csa3G152090/Csa3G822190/Csa4G646150/Csa2G351650/Csa5G623750/Csa3G731030/Csa2G074080/Csa7G394080/Csa5G211540/Csa1G427520
MF	GO:0019842	vitamin binding	26/3183	64/9453	0.147452563	0.934983297	Csa4G629470/Csa4G312240/Csa3G824870/Csa1G096620/Csa1G025890/Csa6G518930/Csa6G155030/Csa5G348050/Csa7G448000/Csa4G326550/Csa2G353460/Csa6G538630/Csa3G002890/Csa4G099220/Csa7G432140/Csa2G404730/Csa4G371570/Csa4G000870/Csa6G124080/Csa7G435520/Csa4G329570/Csa4G056840/Csa6G357010/Csa6G094720/Csa6G057160/Csa3G177920	Csa4G629470/Csa4G312240/Csa3G824870/Csa1G096620/Csa1G025890/Csa6G518930/Csa6G155030/Csa5G348050/Csa7G448000/Csa4G326550/Csa2G353460/Csa6G538630/Csa3G002890/Csa4G099220/Csa7G432140/Csa2G404730/Csa4G371570/Csa4G000870/Csa6G124080/Csa7G435520/Csa4G329570/Csa4G056840/Csa6G357010/Csa6G094720/Csa6G057160/Csa3G177920	26	11	Csa4G629470/Csa1G025890/Csa7G448000/Csa4G326550/Csa2G353460/Csa3G002890/Csa4G099220/Csa6G124080/Csa4G056840/Csa6G094720/Csa3G177920	15	Csa4G312240/Csa3G824870/Csa1G096620/Csa6G518930/Csa6G155030/Csa5G348050/Csa6G538630/Csa7G432140/Csa2G404730/Csa4G371570/Csa4G000870/Csa7G435520/Csa4G329570/Csa6G357010/Csa6G057160
MF	GO:0042623	ATPase activity, coupled	32/3183	81/9453	0.159110924	0.986487731	Csa5G633170/Csa1G010940/Csa3G359120/Csa2G033990/Csa4G663710/Csa4G001710/Csa3G128910/Csa2G428920/Csa1G062930/Csa5G523050/Csa3G016960/Csa6G087950/Csa4G097120/Csa6G525360/Csa2G074200/Csa6G521010/Csa3G710840/Csa6G422820/Csa3G560240/Csa5G593380/Csa2G428910/Csa6G134350/Csa6G040630/Csa3G740230/Csa3G636420/Csa3G769610/Csa2G074190/Csa5G585950/novel.786/Csa3G696890/Csa4G286930/Csa7G396440	Csa5G633170/Csa1G010940/Csa3G359120/Csa2G033990/Csa4G663710/Csa4G001710/Csa3G128910/Csa2G428920/Csa1G062930/Csa5G523050/Csa3G016960/Csa6G087950/Csa4G097120/Csa6G525360/Csa2G074200/Csa6G521010/Csa3G710840/Csa6G422820/Csa3G560240/Csa5G593380/Csa2G428910/Csa6G134350/Csa6G040630/Csa3G740230/Csa3G636420/Csa3G769610/Csa2G074190/Csa5G585950/-/Csa3G696890/Csa4G286930/Csa7G396440	32	16	Csa1G010940/Csa3G359120/Csa2G033990/Csa4G001710/Csa2G428920/Csa5G523050/Csa3G016960/Csa6G087950/Csa4G097120/Csa6G521010/Csa3G560240/Csa2G428910/Csa6G134350/Csa2G074190/novel.786/Csa3G696890	16	Csa5G633170/Csa4G663710/Csa3G128910/Csa1G062930/Csa6G525360/Csa2G074200/Csa3G710840/Csa6G422820/Csa5G593380/Csa6G040630/Csa3G740230/Csa3G636420/Csa3G769610/Csa5G585950/Csa4G286930/Csa7G396440
MF	GO:0016614	oxidoreductase activity, acting on CH-OH group of donors	43/3183	112/9453	0.167562094	1	Csa3G444620/Csa2G055560/Csa1G538190/Csa4G044990/Csa1G613540/Csa2G034760/Csa2G441240/Csa3G837550/Csa3G134850/Csa1G574870/Csa3G823030/Csa2G055050/Csa5G346550/Csa1G025160/Csa4G103350/Csa2G050000/Csa3G575330/Csa3G651740/Csa6G486810/Csa5G642720/Csa6G073990/Csa7G451340/Csa4G006270/Csa6G401490/Csa6G452730/Csa4G094000/Csa5G457740/Csa3G836500/novel.806/Csa4G340510/Csa3G848210/Csa3G217150/novel.760/Csa1G27…	Csa3G444620/Csa2G055560/Csa1G538190/Csa4G044990/Csa1G613540/Csa2G034760/Csa2G441240/Csa3G837550/Csa3G134850/Csa1G574870/Csa3G823030/Csa2G055050/Csa5G346550/Csa1G025160/Csa4G103350/Csa2G050000/Csa3G575330/Csa3G651740/Csa6G486810/Csa5G642720/Csa6G073990/Csa7G451340/Csa4G006270/Csa6G401490/Csa6G452730/Csa4G094000/Csa5G457740/Csa3G836500/-/Csa4G340510/Csa3G848210/Csa3G217150/-/Csa1G277460/Csa3G124920…	43	19	Csa3G444620/Csa1G538190/Csa4G044990/Csa1G613540/Csa3G823030/Csa2G055050/Csa3G575330/Csa7G451340/Csa4G006270/Csa6G401490/Csa6G452730/Csa5G457740/Csa3G836500/novel.806/Csa3G217150/Csa1G277460/Csa3G124920/Csa2G000840/Csa5G156120	24	Csa2G055560/Csa2G034760/Csa2G441240/Csa3G837550/Csa3G134850/Csa1G574870/Csa5G346550/Csa1G025160/Csa4G103350/Csa2G050000/Csa3G651740/Csa6G486810/Csa5G642720/Csa6G073990/Csa4G094000/Csa4G340510/Csa3G848210/novel.760/Csa4G343590/Csa2G373430/Csa2G362450/Csa3G127830/novel.267/Csa2G297240
MF	GO:0016887	ATPase activity	54/3183	143/9453	0.169862307	1	Csa5G505150/Csa5G633170/Csa1G010940/novel.628/Csa6G151640/Csa3G359120/Csa6G487570/Csa3G740240/Csa2G033990/Csa6G434400/Csa3G550680/Csa7G368750/Csa3G736560/Csa4G663710/Csa1G097710/Csa4G001710/Csa3G128910/Csa2G428920/Csa1G062930/Csa5G523050/Csa1G181360/Csa3G016960/Csa3G813820/Csa6G087950/Csa4G097120/Csa6G525360/Csa2G074200/Csa6G521010/Csa2G153580/Csa3G710840/Csa4G082340/Csa6G422820/Csa3G560240/Csa5G…	Csa5G505150/Csa5G633170/Csa1G010940/-/Csa6G151640/Csa3G359120/Csa6G487570/Csa3G740240/Csa2G033990/Csa6G434400/Csa3G550680/Csa7G368750/Csa3G736560/Csa4G663710/Csa1G097710/Csa4G001710/Csa3G128910/Csa2G428920/Csa1G062930/Csa5G523050/Csa1G181360/Csa3G016960/Csa3G813820/Csa6G087950/Csa4G097120/Csa6G525360/Csa2G074200/Csa6G521010/Csa2G153580/Csa3G710840/Csa4G082340/Csa6G422820/Csa3G560240/Csa5G593380/C…	54	26	Csa1G010940/Csa6G151640/Csa3G359120/Csa6G487570/Csa2G033990/Csa3G550680/Csa7G368750/Csa4G001710/Csa2G428920/Csa5G523050/Csa1G181360/Csa3G016960/Csa6G087950/Csa4G097120/Csa6G521010/Csa3G560240/Csa2G428910/Csa6G450940/Csa3G184580/Csa6G134350/Csa2G074190/novel.786/Csa3G784390/Csa3G696890/Csa1G118370/Csa3G814320	28	Csa5G505150/Csa5G633170/novel.628/Csa3G740240/Csa6G434400/Csa3G736560/Csa4G663710/Csa1G097710/Csa3G128910/Csa1G062930/Csa3G813820/Csa6G525360/Csa2G074200/Csa2G153580/Csa3G710840/Csa4G082340/Csa6G422820/Csa5G593380/Csa6G040630/Csa3G740230/Csa3G636420/Csa3G769610/Csa5G585950/Csa2G005890/Csa5G611600/Csa4G286930/Csa7G396440/Csa3G751990
MF	GO:0016705	oxidoreductase activity, acting on paired donors, with incorporation or reduction of molecular oxygen	81/3183	220/9453	0.176681665	1	Csa3G852560/Csa2G353480/Csa5G589920/Csa5G207960/Csa2G298280/Csa6G501320/Csa6G501300/Csa1G264540/Csa1G264550/Csa1G528600/Csa6G366560/Csa7G075600/Csa5G593440/Csa3G818260/Csa3G903530/Csa2G425740/Csa6G133710/Csa7G041960/Csa3G651800/Csa1G305710/Csa3G903540/Csa6G504720/Csa1G597790/Csa3G903510/Csa3G848830/novel.12/Csa5G157310/Csa6G492220/Csa6G001760/Csa2G006030/Csa4G038710/Csa1G154090/Csa1G328400/Csa4G6…	Csa3G852560/Csa2G353480/Csa5G589920/Csa5G207960/Csa2G298280/Csa6G501320/Csa6G501300/Csa1G264540/Csa1G264550/Csa1G528600/Csa6G366560/Csa7G075600/Csa5G593440/Csa3G818260/Csa3G903530/Csa2G425740/Csa6G133710/Csa7G041960/Csa3G651800/Csa1G305710/Csa3G903540/Csa6G504720/Csa1G597790/Csa3G903510/Csa3G848830/-/Csa5G157310/Csa6G492220/Csa6G001760/Csa2G006030/Csa4G038710/Csa1G154090/Csa1G328400/Csa4G622740/C…	81	31	Csa3G852560/Csa2G353480/Csa5G207960/Csa2G298280/Csa6G501300/Csa5G593440/Csa3G818260/Csa6G133710/Csa3G848830/Csa5G157310/Csa1G154090/Csa1G328400/Csa4G622740/Csa4G645290/Csa1G595860/Csa3G852640/Csa6G120420/Csa2G425760/Csa3G852580/novel.75/Csa6G487560/novel.76/Csa6G522820/Csa1G574240/Csa1G641020/Csa6G501310/Csa5G606840/Csa6G501360/Csa3G853170/Csa3G852630/Csa6G501340	50	Csa5G589920/Csa6G501320/Csa1G264540/Csa1G264550/Csa1G528600/Csa6G366560/Csa7G075600/Csa3G903530/Csa2G425740/Csa7G041960/Csa3G651800/Csa1G305710/Csa3G903540/Csa6G504720/Csa1G597790/Csa3G903510/novel.12/Csa6G492220/Csa6G001760/Csa2G006030/Csa4G038710/Csa2G375750/Csa2G083750/Csa5G157290/Csa2G360780/Csa5G159610/Csa3G033770/Csa4G646170/Csa1G004040/Csa4G621220/Csa4G638410/Csa6G487530/Csa5G157260/Csa3G8…
MF	GO:0003746	translation elongation factor activity	6/3183	12/9453	0.184431134	1	Csa1G256200/Csa1G207310/Csa1G050420/Csa4G651970/Csa2G382670/Csa3G728090	Csa1G256200/Csa1G207310/Csa1G050420/Csa4G651970/Csa2G382670/Csa3G728090	6	4	Csa1G207310/Csa1G050420/Csa2G382670/Csa3G728090	2	Csa1G256200/Csa4G651970
MF	GO:0008509	anion transmembrane transporter activity	15/3183	36/9453	0.198864455	1	Csa1G630310/Csa1G056920/Csa1G378520/Csa3G543170/Csa1G374520/Csa6G525350/Csa7G446670/Csa5G289590/Csa4G187820/Csa6G104080/Csa7G433930/Csa7G387690/Csa5G139260/Csa6G425060/Csa2G406710	Csa1G630310/Csa1G056920/Csa1G378520/Csa3G543170/Csa1G374520/Csa6G525350/Csa7G446670/Csa5G289590/Csa4G187820/Csa6G104080/Csa7G433930/Csa7G387690/Csa5G139260/Csa6G425060/Csa2G406710	15	6	Csa1G378520/Csa3G543170/Csa1G374520/Csa7G446670/Csa4G187820/Csa2G406710	9	Csa1G630310/Csa1G056920/Csa6G525350/Csa5G289590/Csa6G104080/Csa7G433930/Csa7G387690/Csa5G139260/Csa6G425060
MF	GO:0004185	serine-type carboxypeptidase activity	12/3183	28/9453	0.2015283	1	Csa4G643620/Csa3G681660/Csa3G823640/Csa1G654920/Csa4G644120/Csa4G099770/Csa3G681160/Csa3G816000/Csa1G256750/novel.804/Csa2G036620/Csa1G073050	Csa4G643620/Csa3G681660/Csa3G823640/Csa1G654920/Csa4G644120/Csa4G099770/Csa3G681160/Csa3G816000/Csa1G256750/-/Csa2G036620/Csa1G073050	12	1	Csa1G073050	11	Csa4G643620/Csa3G681660/Csa3G823640/Csa1G654920/Csa4G644120/Csa4G099770/Csa3G681160/Csa3G816000/Csa1G256750/novel.804/Csa2G036620
MF	GO:0020037	heme binding	95/3183	262/9453	0.201969771	1	Csa4G285740/Csa3G852560/Csa5G589920/Csa2G298280/Csa6G501320/Csa6G501300/Csa6G504560/Csa6G495000/Csa4G285730/Csa1G528600/Csa6G366560/Csa7G075600/Csa5G593440/Csa5G608020/Csa4G658590/Csa3G818260/Csa3G903530/Csa2G425740/Csa6G133710/Csa7G041960/Csa3G651800/Csa1G305710/Csa3G903540/Csa6G504720/Csa3G903510/Csa3G848830/novel.12/Csa5G157310/Csa6G492220/Csa6G001760/Csa2G006030/Csa4G038710/Csa4G026850/Csa1G1…	Csa4G285740/Csa3G852560/Csa5G589920/Csa2G298280/Csa6G501320/Csa6G501300/Csa6G504560/Csa6G495000/Csa4G285730/Csa1G528600/Csa6G366560/Csa7G075600/Csa5G593440/Csa5G608020/Csa4G658590/Csa3G818260/Csa3G903530/Csa2G425740/Csa6G133710/Csa7G041960/Csa3G651800/Csa1G305710/Csa3G903540/Csa6G504720/Csa3G903510/Csa3G848830/-/Csa5G157310/Csa6G492220/Csa6G001760/Csa2G006030/Csa4G038710/Csa4G026850/Csa1G154090/C…	95	35	Csa3G852560/Csa2G298280/Csa6G501300/Csa5G593440/Csa4G658590/Csa3G818260/Csa6G133710/Csa3G848830/Csa5G157310/Csa1G154090/Csa4G622740/novel.738/Csa7G049140/Csa4G286310/Csa1G595860/Csa5G262770/Csa1G586250/Csa3G852640/Csa2G425760/Csa3G852580/Csa7G011830/novel.75/Csa6G298480/novel.777/Csa6G487560/Csa4G285790/novel.76/Csa6G522820/Csa1G574240/Csa6G501310/Csa5G606840/Csa6G501360/Csa3G853170/Csa3G852630/C…	60	Csa4G285740/Csa5G589920/Csa6G501320/Csa6G504560/Csa6G495000/Csa4G285730/Csa1G528600/Csa6G366560/Csa7G075600/Csa5G608020/Csa3G903530/Csa2G425740/Csa7G041960/Csa3G651800/Csa1G305710/Csa3G903540/Csa6G504720/Csa3G903510/novel.12/Csa6G492220/Csa6G001760/Csa2G006030/Csa4G038710/Csa4G026850/Csa6G356990/Csa5G157290/Csa2G360780/Csa7G061710/Csa5G159610/Csa4G646170/Csa1G004040/Csa4G285770/Csa4G621220/Csa6G4…
MF	GO:0051213	dioxygenase activity	16/3183	39/9453	0.208920187	1	Csa4G056640/Csa2G023850/Csa2G027440/Csa2G023880/Csa1G435760/Csa4G088750/Csa2G023890/Csa2G023940/Csa4G288610/Csa6G424000/Csa5G590090/Csa6G106700/Csa1G641020/Csa2G028480/Csa6G523440/Csa2G023340	Csa4G056640/Csa2G023850/Csa2G027440/Csa2G023880/Csa1G435760/Csa4G088750/Csa2G023890/Csa2G023940/Csa4G288610/Csa6G424000/Csa5G590090/Csa6G106700/Csa1G641020/Csa2G028480/Csa6G523440/Csa2G023340	16	6	Csa2G023850/Csa2G023880/Csa4G088750/Csa2G023890/Csa1G641020/Csa2G023340	10	Csa4G056640/Csa2G027440/Csa1G435760/Csa2G023940/Csa4G288610/Csa6G424000/Csa5G590090/Csa6G106700/Csa2G028480/Csa6G523440
MF	GO:0015103	inorganic anion transmembrane transporter activity	10/3183	23/9453	0.216408022	1	Csa1G378520/Csa1G374520/Csa6G525350/Csa7G446670/Csa5G289590/Csa7G433930/Csa7G387690/Csa5G139260/Csa6G425060/Csa2G406710	Csa1G378520/Csa1G374520/Csa6G525350/Csa7G446670/Csa5G289590/Csa7G433930/Csa7G387690/Csa5G139260/Csa6G425060/Csa2G406710	10	4	Csa1G378520/Csa1G374520/Csa7G446670/Csa2G406710	6	Csa6G525350/Csa5G289590/Csa7G433930/Csa7G387690/Csa5G139260/Csa6G425060
MF	GO:0050660	flavin adenine dinucleotide binding	37/3183	98/9453	0.224479524	1	Csa2G353480/Csa2G055560/Csa1G264540/Csa7G014500/Csa1G264550/Csa1G541380/Csa4G044990/Csa1G613540/Csa2G379900/Csa1G537470/Csa3G134850/Csa3G823030/Csa2G055050/Csa1G597790/Csa4G103350/Csa6G525660/Csa2G050000/Csa3G575330/Csa6G476120/Csa2G375750/Csa4G645290/Csa7G451340/Csa3G033770/Csa6G451470/Csa6G120420/Csa6G452730/Csa2G428390/novel.806/Csa3G731060/Csa3G912970/Csa7G014520/Csa3G775240/Csa2G379880/Csa4G…	Csa2G353480/Csa2G055560/Csa1G264540/Csa7G014500/Csa1G264550/Csa1G541380/Csa4G044990/Csa1G613540/Csa2G379900/Csa1G537470/Csa3G134850/Csa3G823030/Csa2G055050/Csa1G597790/Csa4G103350/Csa6G525660/Csa2G050000/Csa3G575330/Csa6G476120/Csa2G375750/Csa4G645290/Csa7G451340/Csa3G033770/Csa6G451470/Csa6G120420/Csa6G452730/Csa2G428390/-/Csa3G731060/Csa3G912970/Csa7G014520/Csa3G775240/Csa2G379880/Csa4G343590/C…	37	21	Csa2G353480/Csa1G541380/Csa4G044990/Csa1G613540/Csa1G537470/Csa3G823030/Csa2G055050/Csa6G525660/Csa3G575330/Csa6G476120/Csa4G645290/Csa7G451340/Csa6G451470/Csa6G120420/Csa6G452730/Csa2G428390/novel.806/Csa3G731060/Csa3G912970/Csa3G132010/Csa5G156120	16	Csa2G055560/Csa1G264540/Csa7G014500/Csa1G264550/Csa2G379900/Csa3G134850/Csa1G597790/Csa4G103350/Csa2G050000/Csa2G375750/Csa3G033770/Csa7G014520/Csa3G775240/Csa2G379880/Csa4G343590/Csa2G362450
MF	GO:0016741	transferase activity, transferring one-carbon groups	56/3183	152/9453	0.226276154	1	novel.67/Csa5G146240/Csa2G432780/Csa2G415520/Csa3G524590/Csa2G367220/Csa3G842030/Csa4G091880/Csa3G123730/novel.635/Csa2G174120/Csa1G042800/Csa7G081680/Csa5G241640/Csa3G791480/Csa3G123200/Csa3G875420/Csa3G889740/Csa2G009410/Csa2G403730/Csa5G148690/Csa5G589940/Csa1G555080/Csa3G046220/Csa3G150750/Csa6G504380/Csa6G503880/Csa1G057010/novel.636/Csa3G881670/Csa1G025050/Csa6G476050/Csa3G636940/Csa4G06468…	-/Csa5G146240/Csa2G432780/Csa2G415520/Csa3G524590/Csa2G367220/Csa3G842030/Csa4G091880/Csa3G123730/-/Csa2G174120/Csa1G042800/Csa7G081680/Csa5G241640/Csa3G791480/Csa3G123200/Csa3G875420/Csa3G889740/Csa2G009410/Csa2G403730/Csa5G148690/Csa5G589940/Csa1G555080	56	24	Csa5G146240/Csa2G415520/Csa3G524590/Csa2G367220/Csa3G123730/novel.635/Csa2G009410/Csa5G148690/Csa5G589940/Csa3G150750/Csa1G057010/novel.636/Csa3G881670/Csa4G064680/Csa6G135980/Csa5G633240/Csa6G525730/Csa3G180380/Csa3G123720/Csa5G523020/Csa6G499770/Csa2G248730/Csa5G606270/Csa4G022990	32	novel.67/Csa2G432780/Csa3G842030/Csa4G091880/Csa2G174120/Csa1G042800/Csa7G081680/Csa5G241640/Csa3G791480/Csa3G123200/Csa3G875420/Csa3G889740/Csa2G403730/Csa1G555080/Csa3G046220/Csa6G504380/Csa6G503880/Csa1G025050/Csa6G476050/Csa3G636940/Csa5G650510/Csa6G503370/Csa7G073660/Csa3G597290/Csa5G522930/Csa3G016410/Csa3G074470/Csa3G859690/Csa3G689270/Csa3G822260/Csa3G171070/Csa1G448980
MF	GO:0016627	oxidoreductase activity, acting on the CH-CH group of donors	11/3183	26/9453	0.231107735	1	Csa5G612900/Csa4G028450/Csa4G056670/Csa2G415540/Csa3G732550/Csa5G517090/Csa2G428390/Csa3G731060/Csa5G612880/Csa5G612860/Csa7G209030	Csa5G612900/Csa4G028450/Csa4G056670/Csa2G415540/Csa3G732550/Csa5G517090/Csa2G428390/Csa3G731060/Csa5G612880/Csa5G612860/Csa7G209030	11	8	Csa5G612900/Csa4G028450/Csa4G056670/Csa2G415540/Csa2G428390/Csa3G731060/Csa5G612880/Csa5G612860	3	Csa3G732550/Csa5G517090/Csa7G209030
MF	GO:0016810	hydrolase activity, acting on carbon-nitrogen (but not peptide) bonds	11/3183	26/9453	0.231107735	1	Csa1G168360/Csa6G139790/Csa5G149340/Csa5G590070/Csa7G065130/Csa1G057010/Csa3G130320/Csa1G587400/Csa1G014490/Csa1G073760/Csa1G166770	Csa1G168360/Csa6G139790/Csa5G149340/Csa5G590070/Csa7G065130/Csa1G057010/Csa3G130320/Csa1G587400/Csa1G014490/Csa1G073760/Csa1G166770	11	8	Csa1G168360/Csa6G139790/Csa7G065130/Csa1G057010/Csa3G130320/Csa1G587400/Csa1G014490/Csa1G166770	3	Csa5G149340/Csa5G590070/Csa1G073760
MF	GO:0016702	oxidoreductase activity, acting on single donors with incorporation of molecular oxygen, incorporation of two atoms of oxygen	15/3183	37/9453	0.235676391	1	Csa4G056640/Csa2G023850/Csa2G027440/Csa2G023880/Csa1G435760/Csa4G088750/Csa2G023890/Csa2G023940/Csa4G288610/Csa6G424000/Csa5G590090/Csa6G106700/Csa2G028480/Csa6G523440/Csa2G023340	Csa4G056640/Csa2G023850/Csa2G027440/Csa2G023880/Csa1G435760/Csa4G088750/Csa2G023890/Csa2G023940/Csa4G288610/Csa6G424000/Csa5G590090/Csa6G106700/Csa2G028480/Csa6G523440/Csa2G023340	15	5	Csa2G023850/Csa2G023880/Csa4G088750/Csa2G023890/Csa2G023340	10	Csa4G056640/Csa2G027440/Csa1G435760/Csa2G023940/Csa4G288610/Csa6G424000/Csa5G590090/Csa6G106700/Csa2G028480/Csa6G523440
MF	GO:0016830	carbon-carbon lyase activity	15/3183	37/9453	0.235676391	1	Csa2G420990/Csa6G029440/Csa2G036680/Csa6G011620/Csa5G218840/Csa1G025160/Csa5G348050/Csa4G082410/Csa7G048110/Csa3G893410/Csa5G576660/Csa4G563190/Csa5G577360/Csa6G094720/Csa6G057160	Csa2G420990/Csa6G029440/Csa2G036680/Csa6G011620/Csa5G218840/Csa1G025160/Csa5G348050/Csa4G082410/Csa7G048110/Csa3G893410/Csa5G576660/Csa4G563190/Csa5G577360/Csa6G094720/Csa6G057160	15	7	Csa2G420990/Csa6G029440/Csa5G218840/Csa4G082410/Csa7G048110/Csa3G893410/Csa6G094720	8	Csa2G036680/Csa6G011620/Csa1G025160/Csa5G348050/Csa5G576660/Csa4G563190/Csa5G577360/Csa6G057160
MF	GO:0046906	tetrapyrrole binding	95/3183	265/9453	0.242528481	1	Csa4G285740/Csa3G852560/Csa5G589920/Csa2G298280/Csa6G501320/Csa6G501300/Csa6G504560/Csa6G495000/Csa4G285730/Csa1G528600/Csa6G366560/Csa7G075600/Csa5G593440/Csa5G608020/Csa4G658590/Csa3G818260/Csa3G903530/Csa2G425740/Csa6G133710/Csa7G041960/Csa3G651800/Csa1G305710/Csa3G903540/Csa6G504720/Csa3G903510/Csa3G848830/novel.12/Csa5G157310/Csa6G492220/Csa6G001760/Csa2G006030/Csa4G038710/Csa4G026850/Csa1G1…	Csa4G285740/Csa3G852560/Csa5G589920/Csa2G298280/Csa6G501320/Csa6G501300/Csa6G504560/Csa6G495000/Csa4G285730/Csa1G528600/Csa6G366560/Csa7G075600/Csa5G593440/Csa5G608020/Csa4G658590/Csa3G818260/Csa3G903530/Csa2G425740/Csa6G133710/Csa7G041960/Csa3G651800/Csa1G305710/Csa3G903540/Csa6G504720/Csa3G903510/Csa3G848830/-/Csa5G157310/Csa6G492220/Csa6G001760/Csa2G006030/Csa4G038710/Csa4G026850/Csa1G154090/C…	95	35	Csa3G852560/Csa2G298280/Csa6G501300/Csa5G593440/Csa4G658590/Csa3G818260/Csa6G133710/Csa3G848830/Csa5G157310/Csa1G154090/Csa4G622740/novel.738/Csa7G049140/Csa4G286310/Csa1G595860/Csa5G262770/Csa1G586250/Csa3G852640/Csa2G425760/Csa3G852580/Csa7G011830/novel.75/Csa6G298480/novel.777/Csa6G487560/Csa4G285790/novel.76/Csa6G522820/Csa1G574240/Csa6G501310/Csa5G606840/Csa6G501360/Csa3G853170/Csa3G852630/C…	60	Csa4G285740/Csa5G589920/Csa6G501320/Csa6G504560/Csa6G495000/Csa4G285730/Csa1G528600/Csa6G366560/Csa7G075600/Csa5G608020/Csa3G903530/Csa2G425740/Csa7G041960/Csa3G651800/Csa1G305710/Csa3G903540/Csa6G504720/Csa3G903510/novel.12/Csa6G492220/Csa6G001760/Csa2G006030/Csa4G038710/Csa4G026850/Csa6G356990/Csa5G157290/Csa2G360780/Csa7G061710/Csa5G159610/Csa4G646170/Csa1G004040/Csa4G285770/Csa4G621220/Csa6G4…
MF	GO:0004601	peroxidase activity	32/3183	85/9453	0.251318096	1	Csa4G285740/Csa6G504560/Csa6G495000/Csa4G285730/Csa5G608020/Csa4G658590/Csa4G026850/Csa6G356990/novel.738/Csa7G049140/Csa4G286310/Csa5G262770/Csa7G061710/Csa1G586250/Csa5G152170/Csa4G285770/Csa7G011830/Csa6G445010/Csa4G045010/Csa6G408810/Csa6G298480/novel.777/Csa1G062960/Csa6G013940/Csa4G285790/Csa6G301080/Csa1G569450/Csa6G301070/Csa4G285750/Csa3G881810/Csa4G050170/Csa7G392410	Csa4G285740/Csa6G504560/Csa6G495000/Csa4G285730/Csa5G608020/Csa4G658590/Csa4G026850/Csa6G356990/-/Csa7G049140/Csa4G286310/Csa5G262770/Csa7G061710/Csa1G586250/Csa5G152170/Csa4G285770/Csa7G011830/Csa6G445010/Csa4G045010/Csa6G408810/Csa6G298480/-/Csa1G062960/Csa6G013940/Csa4G285790/Csa6G301080/Csa1G569450/Csa6G301070/Csa4G285750/Csa3G881810/Csa4G050170/Csa7G392410	32	11	Csa4G658590/novel.738/Csa7G049140/Csa4G286310/Csa5G262770/Csa1G586250/Csa7G011830/Csa6G298480/novel.777/Csa4G285790/Csa7G392410	21	Csa4G285740/Csa6G504560/Csa6G495000/Csa4G285730/Csa5G608020/Csa4G026850/Csa6G356990/Csa7G061710/Csa5G152170/Csa4G285770/Csa6G445010/Csa4G045010/Csa6G408810/Csa1G062960/Csa6G013940/Csa6G301080/Csa1G569450/Csa6G301070/Csa4G285750/Csa3G881810/Csa4G050170
MF	GO:0015075	ion transmembrane transporter activity	76/3183	211/9453	0.254564931	1	Csa4G618490/Csa7G162550/Csa2G357240/Csa3G607130/Csa1G604100/Csa4G050260/Csa1G630310/Csa1G056920/Csa3G878880/Csa1G378520/Csa3G221730/Csa3G881060/Csa2G163170/Csa3G225330/Csa3G760520/Csa2G034600/Csa7G067510/Csa4G050780/Csa3G543170/Csa1G374520/Csa4G628850/Csa4G050270/Csa6G525350/Csa3G119640/Csa7G446670/Csa5G289590/Csa4G187820/Csa1G525270/Csa7G395260/Csa6G104080/Csa3G760510/Csa7G433930/Csa7G387690/Csa…	Csa4G618490/Csa7G162550/Csa2G357240/Csa3G607130/Csa1G604100/Csa4G050260/Csa1G630310/Csa1G056920/Csa3G878880/Csa1G378520/Csa3G221730/Csa3G881060/Csa2G163170/Csa3G225330/Csa3G760520/Csa2G034600/Csa7G067510/Csa4G050780/Csa3G543170/Csa1G374520/Csa4G628850/Csa4G050270/Csa6G525350/Csa3G119640/Csa7G446670/Csa5G289590/Csa4G187820/Csa1G525270/Csa7G395260/Csa6G104080/Csa3G760510/Csa7G433930/Csa7G387690/Csa…	76	32	Csa1G604100/Csa4G050260/Csa1G378520/Csa3G225330/Csa3G760520/Csa2G034600/Csa7G067510/Csa3G543170/Csa1G374520/Csa4G050270/Csa7G446670/Csa4G187820/Csa3G760510/Csa1G526830/Csa4G107490/Csa3G129750/Csa6G361290/Csa2G383390/Csa7G004130/Csa7G009750/Csa3G127810/Csa3G560240/Csa1G533480/Csa1G138280/Csa4G294410/Csa2G406710/Csa1G303700/Csa1G057060/Csa5G450650/Csa2G079120/Csa3G696890/Csa3G878850	44	Csa4G618490/Csa7G162550/Csa2G357240/Csa3G607130/Csa1G630310/Csa1G056920/Csa3G878880/Csa3G221730/Csa3G881060/Csa2G163170/Csa4G050780/Csa4G628850/Csa6G525350/Csa3G119640/Csa5G289590/Csa1G525270/Csa7G395260/Csa6G104080/Csa7G433930/Csa7G387690/Csa2G418940/Csa3G128910/Csa4G004280/Csa1G062930/Csa1G434130/Csa3G119630/Csa2G079100/Csa5G623540/Csa2G357220/Csa1G448920/Csa5G220400/novel.69/Csa3G099660/Csa5G1…
MF	GO:0070008	serine-type exopeptidase activity	13/3183	32/9453	0.255460232	1	Csa4G643620/Csa3G681660/Csa3G823640/Csa1G654920/Csa4G644120/Csa4G099770/Csa3G681160/Csa3G816000/Csa5G579570/Csa1G256750/novel.804/Csa2G036620/Csa1G073050	Csa4G643620/Csa3G681660/Csa3G823640/Csa1G654920/Csa4G644120/Csa4G099770/Csa3G681160/Csa3G816000/Csa5G579570/Csa1G256750/-/Csa2G036620/Csa1G073050	13	1	Csa1G073050	12	Csa4G643620/Csa3G681660/Csa3G823640/Csa1G654920/Csa4G644120/Csa4G099770/Csa3G681160/Csa3G816000/Csa5G579570/Csa1G256750/novel.804/Csa2G036620
MF	GO:0008168	methyltransferase activity	53/3183	145/9453	0.25586382	1	novel.67/Csa5G146240/Csa2G432780/Csa2G415520/Csa3G524590/Csa2G367220/Csa3G842030/Csa4G091880/Csa3G123730/novel.635/Csa2G174120/Csa1G042800/Csa7G081680/Csa5G241640/Csa3G791480/Csa3G123200/Csa3G875420/Csa3G889740/Csa2G009410/Csa2G403730/Csa5G148690/Csa5G589940/Csa1G555080/Csa3G046220/Csa3G150750/Csa6G504380/Csa6G503880/novel.636/Csa3G881670/Csa1G025050/Csa6G476050/Csa3G636940/Csa4G064680/Csa5G65051…	-/Csa5G146240/Csa2G432780/Csa2G415520/Csa3G524590/Csa2G367220/Csa3G842030/Csa4G091880/Csa3G123730/-/Csa2G174120/Csa1G042800/Csa7G081680/Csa5G241640/Csa3G791480/Csa3G123200/Csa3G875420/Csa3G889740/Csa2G009410/Csa2G403730/Csa5G148690/Csa5G589940/Csa1G555080	53	23	Csa5G146240/Csa2G415520/Csa3G524590/Csa2G367220/Csa3G123730/novel.635/Csa2G009410/Csa5G148690/Csa5G589940/Csa3G150750/novel.636/Csa3G881670/Csa4G064680/Csa6G135980/Csa5G633240/Csa6G525730/Csa3G180380/Csa3G123720/Csa5G523020/Csa6G499770/Csa2G248730/Csa5G606270/Csa4G022990	30	novel.67/Csa2G432780/Csa3G842030/Csa4G091880/Csa2G174120/Csa1G042800/Csa7G081680/Csa5G241640/Csa3G791480/Csa3G123200/Csa3G875420/Csa3G889740/Csa2G403730/Csa1G555080/Csa3G046220/Csa6G504380/Csa6G503880/Csa1G025050/Csa6G476050/Csa3G636940/Csa5G650510/Csa6G503370/Csa7G073660/Csa3G597290/Csa5G522930/Csa3G016410/Csa3G689270/Csa3G822260/Csa3G171070/Csa1G448980
MF	GO:0015297	antiporter activity	28/3183	74/9453	0.259356202	1	Csa5G598720/Csa1G024900/Csa4G050260/Csa7G043680/Csa3G696860/Csa3G760520/Csa7G067510/Csa4G050780/Csa3G543170/Csa4G050270/Csa7G044190/Csa3G760510/Csa5G611100/Csa2G049930/novel.724/Csa1G044870/Csa3G180310/Csa1G003490/Csa2G250960/Csa1G533480/Csa7G290540/Csa4G631610/Csa4G294410/Csa3G122590/Csa4G099750/Csa7G024020/Csa5G450650/Csa5G141050	Csa5G598720/Csa1G024900/Csa4G050260/Csa7G043680/Csa3G696860/Csa3G760520/Csa7G067510/Csa4G050780/Csa3G543170/Csa4G050270/Csa7G044190/Csa3G760510/Csa5G611100/Csa2G049930/-/Csa1G044870/Csa3G180310/Csa1G003490/Csa2G250960/Csa1G533480/Csa7G290540/Csa4G631610/Csa4G294410/Csa3G122590/Csa4G099750/Csa7G024020/Csa5G450650/Csa5G141050	28	17	Csa5G598720/Csa1G024900/Csa4G050260/Csa3G760520/Csa7G067510/Csa3G543170/Csa4G050270/Csa7G044190/Csa3G760510/Csa5G611100/Csa3G180310/Csa1G533480/Csa7G290540/Csa4G294410/Csa4G099750/Csa7G024020/Csa5G450650	11	Csa7G043680/Csa3G696860/Csa4G050780/Csa2G049930/novel.724/Csa1G044870/Csa1G003490/Csa2G250960/Csa4G631610/Csa3G122590/Csa5G141050
MF	GO:0015238	drug transmembrane transporter activity	18/3183	46/9453	0.261551431	1	Csa5G598720/Csa1G024900/Csa7G043680/Csa3G696860/Csa3G543170/Csa7G044190/Csa5G611100/Csa2G049930/novel.724/Csa1G044870/Csa3G180310/Csa1G003490/Csa2G250960/Csa7G290540/Csa4G631610/Csa4G099750/Csa7G024020/Csa5G141050	Csa5G598720/Csa1G024900/Csa7G043680/Csa3G696860/Csa3G543170/Csa7G044190/Csa5G611100/Csa2G049930/-/Csa1G044870/Csa3G180310/Csa1G003490/Csa2G250960/Csa7G290540/Csa4G631610/Csa4G099750/Csa7G024020/Csa5G141050	18	9	Csa5G598720/Csa1G024900/Csa3G543170/Csa7G044190/Csa5G611100/Csa3G180310/Csa7G290540/Csa4G099750/Csa7G024020	9	Csa7G043680/Csa3G696860/Csa2G049930/novel.724/Csa1G044870/Csa1G003490/Csa2G250960/Csa4G631610/Csa5G141050
MF	GO:0005506	iron ion binding	75/3183	209/9453	0.269154621	1	Csa3G852560/Csa5G589920/Csa1G575130/Csa3G183920/Csa2G298280/Csa6G501320/Csa6G501300/Csa1G528600/Csa6G366560/Csa7G075600/Csa5G593440/Csa3G818260/Csa3G903530/Csa2G425740/Csa6G133710/Csa7G041960/Csa3G651800/Csa1G305710/Csa3G903540/Csa6G504720/Csa6G045100/Csa3G903510/Csa3G848830/novel.12/Csa5G157310/Csa6G492220/Csa6G001760/Csa2G006030/Csa4G038710/Csa1G154090/Csa4G622740/Csa5G157290/Csa2G360780/Csa1G5…	Csa3G852560/Csa5G589920/Csa1G575130/Csa3G183920/Csa2G298280/Csa6G501320/Csa6G501300/Csa1G528600/Csa6G366560/Csa7G075600/Csa5G593440/Csa3G818260/Csa3G903530/Csa2G425740/Csa6G133710/Csa7G041960/Csa3G651800/Csa1G305710/Csa3G903540/Csa6G504720/Csa6G045100/Csa3G903510/Csa3G848830/-/Csa5G157310/Csa6G492220/Csa6G001760/Csa2G006030/Csa4G038710/Csa1G154090/Csa4G622740/Csa5G157290/Csa2G360780/Csa1G595860/C…	75	30	Csa3G852560/Csa1G575130/Csa3G183920/Csa2G298280/Csa6G501300/Csa5G593440/Csa3G818260/Csa6G133710/Csa6G045100/Csa3G848830/Csa5G157310/Csa1G154090/Csa4G622740/Csa1G595860/Csa3G852640/Csa2G425760/Csa3G852580/novel.75/Csa6G487560/novel.76/Csa6G522820/Csa1G574240/Csa5G605020/Csa1G641020/Csa6G501310/Csa5G606840/Csa6G501360/Csa3G853170/Csa3G852630/Csa6G501340	45	Csa5G589920/Csa6G501320/Csa1G528600/Csa6G366560/Csa7G075600/Csa3G903530/Csa2G425740/Csa7G041960/Csa3G651800/Csa1G305710/Csa3G903540/Csa6G504720/Csa3G903510/novel.12/Csa6G492220/Csa6G001760/Csa2G006030/Csa4G038710/Csa5G157290/Csa2G360780/Csa5G152820/Csa5G159610/Csa4G646170/Csa1G004040/Csa4G621220/Csa4G638410/Csa6G487530/Csa5G157260/Csa3G855340/Csa5G202330/Csa3G852590/Csa7G075590/Csa3G643770/Csa5G6…
MF	GO:0005507	copper ion binding	15/3183	38/9453	0.274971376	1	Csa6G012820/Csa5G158580/Csa5G158570/Csa7G235250/Csa7G043570/Csa1G062350/Csa1G604040/Csa6G423480/Csa6G500640/Csa1G533470/Csa3G875430/Csa1G042710/Csa2G348200/Csa3G734150/Csa6G490140	Csa6G012820/Csa5G158580/Csa5G158570/Csa7G235250/Csa7G043570/Csa1G062350/Csa1G604040/Csa6G423480/Csa6G500640/Csa1G533470/Csa3G875430/Csa1G042710/Csa2G348200/Csa3G734150/Csa6G490140	15	2	Csa7G043570/Csa3G734150	13	Csa6G012820/Csa5G158580/Csa5G158570/Csa7G235250/Csa1G062350/Csa1G604040/Csa6G423480/Csa6G500640/Csa1G533470/Csa3G875430/Csa1G042710/Csa2G348200/Csa6G490140
MF	GO:0016462	pyrophosphatase activity	94/3183	265/9453	0.285204092	1	Csa5G505150/Csa5G633170/Csa1G010940/novel.628/Csa4G000580/Csa6G151640/Csa3G359120/Csa3G732650/Csa6G487570/Csa7G446860/Csa3G740240/Csa3G777560/Csa5G153160/Csa7G004700/Csa6G502810/Csa2G033990/Csa6G499030/Csa6G434400/Csa6G095940/Csa3G550680/Csa2G033950/Csa7G430220/Csa1G573710/Csa7G368750/Csa3G722880/Csa3G736560/Csa4G663710/Csa1G097710/Csa2G368830/Csa4G047870/Csa4G001710/Csa1G065980/Csa3G062600/Csa3G…	Csa5G505150/Csa5G633170/Csa1G010940/-/Csa4G000580/Csa6G151640/Csa3G359120/Csa3G732650/Csa6G487570/Csa7G446860/Csa3G740240/Csa3G777560/Csa5G153160/Csa7G004700/Csa6G502810/Csa2G033990/Csa6G499030/Csa6G434400/Csa6G095940/Csa3G550680/Csa2G033950/Csa7G430220/Csa1G573710/Csa7G368750/Csa3G722880/Csa3G736560/Csa4G663710/Csa1G097710/Csa2G368830/Csa4G047870/Csa4G001710/Csa1G065980/Csa3G062600/Csa3G128910/C…	94	43	Csa1G010940/Csa6G151640/Csa3G359120/Csa6G487570/Csa2G033990/Csa6G499030/Csa6G095940/Csa3G550680/Csa2G033950/Csa7G368750/Csa4G001710/Csa1G065980/Csa1G024810/Csa1G537560/Csa2G428920/Csa1G560830/Csa5G523050/Csa1G181360/Csa3G016960/Csa6G087950/Csa7G375800/Csa3G816090/Csa4G097120/Csa6G521010/Csa7G066310/Csa3G560240/Csa2G428910/Csa6G450940/Csa3G184580/Csa6G134350/Csa2G010140/Csa3G127820/Csa2G074190/nov…	51	Csa5G505150/Csa5G633170/novel.628/Csa4G000580/Csa3G732650/Csa7G446860/Csa3G740240/Csa3G777560/Csa5G153160/Csa7G004700/Csa6G502810/Csa6G434400/Csa7G430220/Csa1G573710/Csa3G722880/Csa3G736560/Csa4G663710/Csa1G097710/Csa2G368830/Csa4G047870/Csa3G062600/Csa3G128910/Csa1G568560/Csa1G062930/Csa2G237130/Csa1G240580/Csa3G813820/Csa6G525360/Csa3G133920/Csa2G074200/Csa2G153580/Csa3G710840/Csa4G082340/Csa6G…
MF	GO:0016209	antioxidant activity	34/3183	92/9453	0.285387027	1	Csa4G285740/Csa6G504560/Csa6G495000/Csa4G285730/Csa5G608020/Csa4G658590/Csa4G025180/Csa4G026850/Csa6G356990/novel.738/Csa7G049140/Csa4G286310/Csa5G262770/Csa7G061710/Csa1G586250/Csa5G152170/Csa4G285770/Csa7G011830/Csa6G445010/Csa4G045010/Csa6G408810/Csa6G298480/novel.777/Csa1G062960/Csa6G013940/Csa4G285790/Csa6G301080/Csa1G569450/Csa6G301070/Csa4G285750/Csa7G318960/Csa3G881810/Csa4G050170/Csa7G39…	Csa4G285740/Csa6G504560/Csa6G495000/Csa4G285730/Csa5G608020/Csa4G658590/Csa4G025180/Csa4G026850/Csa6G356990/-/Csa7G049140/Csa4G286310/Csa5G262770/Csa7G061710/Csa1G586250/Csa5G152170/Csa4G285770/Csa7G011830/Csa6G445010/Csa4G045010/Csa6G408810/Csa6G298480/-/Csa1G062960/Csa6G013940/Csa4G285790/Csa6G301080/Csa1G569450/Csa6G301070/Csa4G285750/Csa7G318960/Csa3G881810/Csa4G050170/Csa7G392410	34	13	Csa4G658590/Csa4G025180/novel.738/Csa7G049140/Csa4G286310/Csa5G262770/Csa1G586250/Csa7G011830/Csa6G298480/novel.777/Csa4G285790/Csa7G318960/Csa7G392410	21	Csa4G285740/Csa6G504560/Csa6G495000/Csa4G285730/Csa5G608020/Csa4G026850/Csa6G356990/Csa7G061710/Csa5G152170/Csa4G285770/Csa6G445010/Csa4G045010/Csa6G408810/Csa1G062960/Csa6G013940/Csa6G301080/Csa1G569450/Csa6G301070/Csa4G285750/Csa3G881810/Csa4G050170
MF	GO:0016616	oxidoreductase activity, acting on the CH-OH group of donors, NAD or NADP as acceptor	28/3183	75/9453	0.287815017	1	Csa3G444620/Csa1G538190/Csa2G034760/Csa2G441240/Csa3G837550/Csa1G574870/Csa5G346550/Csa1G025160/Csa3G651740/Csa6G486810/Csa5G642720/Csa6G073990/Csa4G006270/Csa6G401490/Csa4G094000/Csa5G457740/Csa3G836500/Csa4G340510/Csa3G848210/Csa3G217150/novel.760/Csa1G277460/Csa3G124920/Csa2G373430/Csa3G127830/novel.267/Csa2G297240/Csa2G000840	Csa3G444620/Csa1G538190/Csa2G034760/Csa2G441240/Csa3G837550/Csa1G574870/Csa5G346550/Csa1G025160/Csa3G651740/Csa6G486810/Csa5G642720/Csa6G073990/Csa4G006270/Csa6G401490/Csa4G094000/Csa5G457740/Csa3G836500/Csa4G340510/Csa3G848210/Csa3G217150/-/Csa1G277460/Csa3G124920/Csa2G373430/Csa3G127830/-/Csa2G297240/Csa2G000840	28	10	Csa3G444620/Csa1G538190/Csa4G006270/Csa6G401490/Csa5G457740/Csa3G836500/Csa3G217150/Csa1G277460/Csa3G124920/Csa2G000840	18	Csa2G034760/Csa2G441240/Csa3G837550/Csa1G574870/Csa5G346550/Csa1G025160/Csa3G651740/Csa6G486810/Csa5G642720/Csa6G073990/Csa4G094000/Csa4G340510/Csa3G848210/novel.760/Csa2G373430/Csa3G127830/novel.267/Csa2G297240
MF	GO:0004180	carboxypeptidase activity	12/3183	30/9453	0.289424959	1	Csa4G643620/Csa3G681660/Csa3G823640/Csa1G654920/Csa4G644120/Csa4G099770/Csa3G681160/Csa3G816000/Csa1G256750/novel.804/Csa2G036620/Csa1G073050	Csa4G643620/Csa3G681660/Csa3G823640/Csa1G654920/Csa4G644120/Csa4G099770/Csa3G681160/Csa3G816000/Csa1G256750/-/Csa2G036620/Csa1G073050	12	1	Csa1G073050	11	Csa4G643620/Csa3G681660/Csa3G823640/Csa1G654920/Csa4G644120/Csa4G099770/Csa3G681160/Csa3G816000/Csa1G256750/novel.804/Csa2G036620
MF	GO:0003843	1,3-beta-D-glucan synthase activity	5/3183	11/9453	0.297430331	1	Csa2G302250/Csa4G621160/Csa7G429550/novel.112/Csa6G128000	Csa2G302250/Csa4G621160/Csa7G429550/-/Csa6G128000	5	3	Csa2G302250/Csa4G621160/Csa6G128000	2	Csa7G429550/novel.112
MF	GO:0016638	oxidoreductase activity, acting on the CH-NH2 group of donors	5/3183	11/9453	0.297430331	1	Csa5G158580/Csa5G158570/Csa7G235250/Csa6G423480/Csa3G889990	Csa5G158580/Csa5G158570/Csa7G235250/Csa6G423480/Csa3G889990	5	1	Csa3G889990	4	Csa5G158580/Csa5G158570/Csa7G235250/Csa6G423480
MF	GO:0016684	oxidoreductase activity, acting on peroxide as acceptor	32/3183	87/9453	0.30452234	1	Csa4G285740/Csa6G504560/Csa6G495000/Csa4G285730/Csa5G608020/Csa4G658590/Csa4G026850/Csa6G356990/novel.738/Csa7G049140/Csa4G286310/Csa5G262770/Csa7G061710/Csa1G586250/Csa5G152170/Csa4G285770/Csa7G011830/Csa6G445010/Csa4G045010/Csa6G408810/Csa6G298480/novel.777/Csa1G062960/Csa6G013940/Csa4G285790/Csa6G301080/Csa1G569450/Csa6G301070/Csa4G285750/Csa3G881810/Csa4G050170/Csa7G392410	Csa4G285740/Csa6G504560/Csa6G495000/Csa4G285730/Csa5G608020/Csa4G658590/Csa4G026850/Csa6G356990/-/Csa7G049140/Csa4G286310/Csa5G262770/Csa7G061710/Csa1G586250/Csa5G152170/Csa4G285770/Csa7G011830/Csa6G445010/Csa4G045010/Csa6G408810/Csa6G298480/-/Csa1G062960/Csa6G013940/Csa4G285790/Csa6G301080/Csa1G569450/Csa6G301070/Csa4G285750/Csa3G881810/Csa4G050170/Csa7G392410	32	11	Csa4G658590/novel.738/Csa7G049140/Csa4G286310/Csa5G262770/Csa1G586250/Csa7G011830/Csa6G298480/novel.777/Csa4G285790/Csa7G392410	21	Csa4G285740/Csa6G504560/Csa6G495000/Csa4G285730/Csa5G608020/Csa4G026850/Csa6G356990/Csa7G061710/Csa5G152170/Csa4G285770/Csa6G445010/Csa4G045010/Csa6G408810/Csa1G062960/Csa6G013940/Csa6G301080/Csa1G569450/Csa6G301070/Csa4G285750/Csa3G881810/Csa4G050170
MF	GO:0015318	inorganic molecular entity transmembrane transporter activity	68/3183	191/9453	0.308927037	1	Csa4G618490/Csa7G162550/Csa2G357240/Csa5G598640/Csa3G607130/Csa4G050260/Csa1G630310/Csa1G056920/Csa3G878880/Csa1G378520/Csa3G221730/Csa3G881060/Csa3G225330/Csa3G760520/Csa2G034600/Csa7G067510/Csa4G050780/Csa1G374520/Csa4G628850/Csa4G050270/Csa6G525350/Csa3G119640/Csa7G446670/Csa5G289590/Csa4G187820/Csa7G395260/Csa6G104080/Csa3G760510/Csa7G433930/Csa7G387690/Csa2G418940/Csa3G128910/Csa1G526830/Csa…	Csa4G618490/Csa7G162550/Csa2G357240/Csa5G598640/Csa3G607130/Csa4G050260/Csa1G630310/Csa1G056920/Csa3G878880/Csa1G378520/Csa3G221730/Csa3G881060/Csa3G225330/Csa3G760520/Csa2G034600/Csa7G067510/Csa4G050780/Csa1G374520/Csa4G628850/Csa4G050270/Csa6G525350/Csa3G119640/Csa7G446670/Csa5G289590/Csa4G187820/Csa7G395260/Csa6G104080/Csa3G760510/Csa7G433930/Csa7G387690/Csa2G418940/Csa3G128910/Csa1G526830/Csa…	68	30	Csa5G598640/Csa4G050260/Csa1G378520/Csa3G225330/Csa3G760520/Csa2G034600/Csa7G067510/Csa1G374520/Csa4G050270/Csa7G446670/Csa4G187820/Csa3G760510/Csa1G526830/Csa4G107490/Csa3G129750/Csa6G361290/Csa2G383390/Csa7G004130/Csa7G009750/Csa3G127810/Csa3G560240/Csa1G533480/Csa1G138280/Csa4G294410/Csa2G406710/Csa1G303700/Csa1G057060/Csa5G450650/Csa3G696890/Csa3G878850	38	Csa4G618490/Csa7G162550/Csa2G357240/Csa3G607130/Csa1G630310/Csa1G056920/Csa3G878880/Csa3G221730/Csa3G881060/Csa4G050780/Csa4G628850/Csa6G525350/Csa3G119640/Csa5G289590/Csa7G395260/Csa6G104080/Csa7G433930/Csa7G387690/Csa2G418940/Csa3G128910/Csa4G004280/Csa1G062930/Csa3G119630/Csa5G623540/Csa2G357220/Csa1G448920/Csa5G220400/novel.69/Csa3G099660/Csa5G139260/Csa7G048010/Csa6G146420/Csa6G425060/Csa1G7…
MF	GO:0016818	hydrolase activity, acting on acid anhydrides, in phosphorus-containing anhydrides	95/3183	270/9453	0.317871233	1	Csa5G505150/Csa5G633170/Csa1G010940/novel.628/Csa4G000580/Csa6G151640/Csa3G359120/Csa3G732650/Csa6G487570/Csa7G446860/Csa3G740240/Csa3G777560/Csa5G153160/Csa7G004700/Csa6G502810/Csa2G033990/Csa6G499030/Csa6G434400/Csa6G095940/Csa3G550680/Csa2G033950/Csa7G430220/Csa1G573710/Csa7G368750/Csa3G722880/Csa3G736560/Csa4G663710/Csa1G097710/Csa2G368830/Csa4G047870/Csa4G001710/Csa1G065980/Csa3G062600/Csa3G…	Csa5G505150/Csa5G633170/Csa1G010940/-/Csa4G000580/Csa6G151640/Csa3G359120/Csa3G732650/Csa6G487570/Csa7G446860/Csa3G740240/Csa3G777560/Csa5G153160/Csa7G004700/Csa6G502810/Csa2G033990/Csa6G499030/Csa6G434400/Csa6G095940/Csa3G550680/Csa2G033950/Csa7G430220/Csa1G573710/Csa7G368750/Csa3G722880/Csa3G736560/Csa4G663710/Csa1G097710/Csa2G368830/Csa4G047870/Csa4G001710/Csa1G065980/Csa3G062600/Csa3G128910/C…	95	44	Csa1G010940/Csa6G151640/Csa3G359120/Csa6G487570/Csa2G033990/Csa6G499030/Csa6G095940/Csa3G550680/Csa2G033950/Csa7G368750/Csa4G001710/Csa1G065980/Csa1G024810/Csa1G537560/Csa2G428920/Csa1G560830/Csa5G523050/Csa1G181360/Csa3G016960/Csa6G087950/Csa7G375800/Csa3G816090/Csa4G097120/Csa6G521010/Csa7G066310/Csa3G560240/Csa2G428910/Csa6G450940/Csa3G184580/Csa6G134350/Csa2G010140/Csa6G199780/Csa3G127820/Csa…	51	Csa5G505150/Csa5G633170/novel.628/Csa4G000580/Csa3G732650/Csa7G446860/Csa3G740240/Csa3G777560/Csa5G153160/Csa7G004700/Csa6G502810/Csa6G434400/Csa7G430220/Csa1G573710/Csa3G722880/Csa3G736560/Csa4G663710/Csa1G097710/Csa2G368830/Csa4G047870/Csa3G062600/Csa3G128910/Csa1G568560/Csa1G062930/Csa2G237130/Csa1G240580/Csa3G813820/Csa6G525360/Csa3G133920/Csa2G074200/Csa2G153580/Csa3G710840/Csa4G082340/Csa6G…
MF	GO:0016645	oxidoreductase activity, acting on the CH-NH group of donors	6/3183	14/9453	0.319938641	1	Csa3G173020/Csa3G823030/Csa3G122600/Csa4G343590/Csa2G362450/Csa2G248730	Csa3G173020/Csa3G823030/Csa3G122600/Csa4G343590/Csa2G362450/Csa2G248730	6	3	Csa3G173020/Csa3G823030/Csa2G248730	3	Csa3G122600/Csa4G343590/Csa2G362450
MF	GO:0044877	protein-containing complex binding	6/3183	14/9453	0.319938641	1	Csa1G256200/Csa4G651970/Csa6G199780/Csa2G382670/Csa2G336670/Csa4G648550	Csa1G256200/Csa4G651970/Csa6G199780/Csa2G382670/Csa2G336670/Csa4G648550	6	3	Csa6G199780/Csa2G382670/Csa2G336670	3	Csa1G256200/Csa4G651970/Csa4G648550
MF	GO:0015291	secondary active transmembrane transporter activity	29/3183	79/9453	0.321369656	1	Csa5G598720/Csa5G598640/Csa1G024900/Csa4G050260/Csa7G043680/Csa3G696860/Csa3G760520/Csa7G067510/Csa4G050780/Csa3G543170/Csa4G050270/Csa7G044190/Csa3G760510/Csa5G611100/Csa2G049930/novel.724/Csa1G044870/Csa3G180310/Csa1G003490/Csa2G250960/Csa1G533480/Csa7G290540/Csa4G631610/Csa4G294410/Csa3G122590/Csa4G099750/Csa7G024020/Csa5G450650/Csa5G141050	Csa5G598720/Csa5G598640/Csa1G024900/Csa4G050260/Csa7G043680/Csa3G696860/Csa3G760520/Csa7G067510/Csa4G050780/Csa3G543170/Csa4G050270/Csa7G044190/Csa3G760510/Csa5G611100/Csa2G049930/-/Csa1G044870/Csa3G180310/Csa1G003490/Csa2G250960/Csa1G533480/Csa7G290540/Csa4G631610/Csa4G294410/Csa3G122590/Csa4G099750/Csa7G024020/Csa5G450650/Csa5G141050	29	18	Csa5G598720/Csa5G598640/Csa1G024900/Csa4G050260/Csa3G760520/Csa7G067510/Csa3G543170/Csa4G050270/Csa7G044190/Csa3G760510/Csa5G611100/Csa3G180310/Csa1G533480/Csa7G290540/Csa4G294410/Csa4G099750/Csa7G024020/Csa5G450650	11	Csa7G043680/Csa3G696860/Csa4G050780/Csa2G049930/novel.724/Csa1G044870/Csa1G003490/Csa2G250960/Csa4G631610/Csa3G122590/Csa5G141050
MF	GO:0016879	ligase activity, forming carbon-nitrogen bonds	11/3183	28/9453	0.327757425	1	Csa6G538800/Csa7G253200/Csa5G410730/Csa7G420690/Csa6G183190/Csa6G362920/Csa3G304140/Csa1G002130/Csa6G409330/Csa4G570720/Csa3G149920	Csa6G538800/Csa7G253200/Csa5G410730/Csa7G420690/Csa6G183190/Csa6G362920/Csa3G304140/Csa1G002130/Csa6G409330/Csa4G570720/Csa3G149920	11	8	Csa6G538800/Csa7G253200/Csa5G410730/Csa6G183190/Csa6G362920/Csa1G002130/Csa6G409330/Csa3G149920	3	Csa7G420690/Csa3G304140/Csa4G570720
MF	GO:0016817	hydrolase activity, acting on acid anhydrides	95/3183	271/9453	0.333901141	1	Csa5G505150/Csa5G633170/Csa1G010940/novel.628/Csa4G000580/Csa6G151640/Csa3G359120/Csa3G732650/Csa6G487570/Csa7G446860/Csa3G740240/Csa3G777560/Csa5G153160/Csa7G004700/Csa6G502810/Csa2G033990/Csa6G499030/Csa6G434400/Csa6G095940/Csa3G550680/Csa2G033950/Csa7G430220/Csa1G573710/Csa7G368750/Csa3G722880/Csa3G736560/Csa4G663710/Csa1G097710/Csa2G368830/Csa4G047870/Csa4G001710/Csa1G065980/Csa3G062600/Csa3G…	Csa5G505150/Csa5G633170/Csa1G010940/-/Csa4G000580/Csa6G151640/Csa3G359120/Csa3G732650/Csa6G487570/Csa7G446860/Csa3G740240/Csa3G777560/Csa5G153160/Csa7G004700/Csa6G502810/Csa2G033990/Csa6G499030/Csa6G434400/Csa6G095940/Csa3G550680/Csa2G033950/Csa7G430220/Csa1G573710/Csa7G368750/Csa3G722880/Csa3G736560/Csa4G663710/Csa1G097710/Csa2G368830/Csa4G047870/Csa4G001710/Csa1G065980/Csa3G062600/Csa3G128910/C…	95	44	Csa1G010940/Csa6G151640/Csa3G359120/Csa6G487570/Csa2G033990/Csa6G499030/Csa6G095940/Csa3G550680/Csa2G033950/Csa7G368750/Csa4G001710/Csa1G065980/Csa1G024810/Csa1G537560/Csa2G428920/Csa1G560830/Csa5G523050/Csa1G181360/Csa3G016960/Csa6G087950/Csa7G375800/Csa3G816090/Csa4G097120/Csa6G521010/Csa7G066310/Csa3G560240/Csa2G428910/Csa6G450940/Csa3G184580/Csa6G134350/Csa2G010140/Csa6G199780/Csa3G127820/Csa…	51	Csa5G505150/Csa5G633170/novel.628/Csa4G000580/Csa3G732650/Csa7G446860/Csa3G740240/Csa3G777560/Csa5G153160/Csa7G004700/Csa6G502810/Csa6G434400/Csa7G430220/Csa1G573710/Csa3G722880/Csa3G736560/Csa4G663710/Csa1G097710/Csa2G368830/Csa4G047870/Csa3G062600/Csa3G128910/Csa1G568560/Csa1G062930/Csa2G237130/Csa1G240580/Csa3G813820/Csa6G525360/Csa3G133920/Csa2G074200/Csa2G153580/Csa3G710840/Csa4G082340/Csa6G…
MF	GO:0016701	oxidoreductase activity, acting on single donors with incorporation of molecular oxygen	18/3183	48/9453	0.33623035	1	Csa4G056640/Csa1G575130/Csa2G023850/Csa2G027440/Csa2G023880/Csa1G435760/Csa4G088750/Csa2G023890/Csa2G023940/Csa4G288610/Csa1G600130/Csa6G424000/Csa5G590090/Csa6G106700/Csa1G132160/Csa2G028480/Csa6G523440/Csa2G023340	Csa4G056640/Csa1G575130/Csa2G023850/Csa2G027440/Csa2G023880/Csa1G435760/Csa4G088750/Csa2G023890/Csa2G023940/Csa4G288610/Csa1G600130/Csa6G424000/Csa5G590090/Csa6G106700/Csa1G132160/Csa2G028480/Csa6G523440/Csa2G023340	18	8	Csa1G575130/Csa2G023850/Csa2G023880/Csa4G088750/Csa2G023890/Csa1G600130/Csa1G132160/Csa2G023340	10	Csa4G056640/Csa2G027440/Csa1G435760/Csa2G023940/Csa4G288610/Csa6G424000/Csa5G590090/Csa6G106700/Csa2G028480/Csa6G523440
MF	GO:0008374	O-acyltransferase activity	7/3183	17/9453	0.336977815	1	Csa3G900970/Csa2G298310/Csa1G702040/Csa6G014730/Csa7G450610/Csa7G051350/Csa2G093800	Csa3G900970/Csa2G298310/Csa1G702040/Csa6G014730/Csa7G450610/Csa7G051350/Csa2G093800	7	5	Csa3G900970/Csa2G298310/Csa1G702040/Csa6G014730/Csa7G450610	2	Csa7G051350/Csa2G093800
MF	GO:0031406	carboxylic acid binding	7/3183	17/9453	0.336977815	1	Csa6G495830/Csa6G367150/Csa3G651740/Csa6G124080/Csa3G074470/Csa3G859690/Csa2G405050	Csa6G495830/Csa6G367150/Csa3G651740/Csa6G124080/Csa3G074470/Csa3G859690/Csa2G405050	7	3	Csa6G495830/Csa6G124080/Csa2G405050	4	Csa6G367150/Csa3G651740/Csa3G074470/Csa3G859690
MF	GO:0043177	organic acid binding	7/3183	17/9453	0.336977815	1	Csa6G495830/Csa6G367150/Csa3G651740/Csa6G124080/Csa3G074470/Csa3G859690/Csa2G405050	Csa6G495830/Csa6G367150/Csa3G651740/Csa6G124080/Csa3G074470/Csa3G859690/Csa2G405050	7	3	Csa6G495830/Csa6G124080/Csa2G405050	4	Csa6G367150/Csa3G651740/Csa3G074470/Csa3G859690
MF	GO:0004842	ubiquitin-protein transferase activity	21/3183	57/9453	0.35192882	1	Csa6G516760/Csa3G872720/Csa5G167050/Csa6G004520/Csa1G505960/Csa4G644630/Csa1G045990/Csa3G748190/Csa2G000350/Csa6G511700/Csa6G426370/Csa5G631520/Csa6G191020/Csa3G203270/Csa2G334540/Csa3G308190/Csa6G484010/Csa3G182750/Csa2G370380/Csa3G736800/Csa5G590030	Csa6G516760/Csa3G872720/Csa5G167050/Csa6G004520/Csa1G505960/Csa4G644630/Csa1G045990/Csa3G748190/Csa2G000350/Csa6G511700/Csa6G426370/Csa5G631520/Csa6G191020/Csa3G203270/Csa2G334540/Csa3G308190/Csa6G484010/Csa3G182750/Csa2G370380/Csa3G736800/Csa5G590030	21	13	Csa6G516760/Csa6G004520/Csa1G045990/Csa3G748190/Csa6G511700/Csa6G426370/Csa3G203270/Csa3G308190/Csa6G484010/Csa3G182750/Csa2G370380/Csa3G736800/Csa5G590030	8	Csa3G872720/Csa5G167050/Csa1G505960/Csa4G644630/Csa2G000350/Csa5G631520/Csa6G191020/Csa2G334540
MF	GO:0019787	ubiquitin-like protein transferase activity	21/3183	57/9453	0.35192882	1	Csa6G516760/Csa3G872720/Csa5G167050/Csa6G004520/Csa1G505960/Csa4G644630/Csa1G045990/Csa3G748190/Csa2G000350/Csa6G511700/Csa6G426370/Csa5G631520/Csa6G191020/Csa3G203270/Csa2G334540/Csa3G308190/Csa6G484010/Csa3G182750/Csa2G370380/Csa3G736800/Csa5G590030	Csa6G516760/Csa3G872720/Csa5G167050/Csa6G004520/Csa1G505960/Csa4G644630/Csa1G045990/Csa3G748190/Csa2G000350/Csa6G511700/Csa6G426370/Csa5G631520/Csa6G191020/Csa3G203270/Csa2G334540/Csa3G308190/Csa6G484010/Csa3G182750/Csa2G370380/Csa3G736800/Csa5G590030	21	13	Csa6G516760/Csa6G004520/Csa1G045990/Csa3G748190/Csa6G511700/Csa6G426370/Csa3G203270/Csa3G308190/Csa6G484010/Csa3G182750/Csa2G370380/Csa3G736800/Csa5G590030	8	Csa3G872720/Csa5G167050/Csa1G505960/Csa4G644630/Csa2G000350/Csa5G631520/Csa6G191020/Csa2G334540
MF	GO:0017111	nucleoside-triphosphatase activity	90/3183	258/9453	0.360628786	1	Csa5G505150/Csa5G633170/Csa1G010940/novel.628/Csa4G000580/Csa6G151640/Csa3G359120/Csa3G732650/Csa6G487570/Csa7G446860/Csa3G740240/Csa3G777560/Csa5G153160/Csa7G004700/Csa2G033990/Csa6G499030/Csa6G434400/Csa3G550680/Csa7G430220/Csa1G573710/Csa7G368750/Csa3G722880/Csa3G736560/Csa4G663710/Csa1G097710/Csa2G368830/Csa4G047870/Csa4G001710/Csa1G065980/Csa3G062600/Csa3G128910/Csa1G568560/Csa1G024810/Csa1G…	Csa5G505150/Csa5G633170/Csa1G010940/-/Csa4G000580/Csa6G151640/Csa3G359120/Csa3G732650/Csa6G487570/Csa7G446860/Csa3G740240/Csa3G777560/Csa5G153160/Csa7G004700/Csa2G033990/Csa6G499030/Csa6G434400/Csa3G550680/Csa7G430220/Csa1G573710/Csa7G368750/Csa3G722880/Csa3G736560/Csa4G663710/Csa1G097710/Csa2G368830/Csa4G047870/Csa4G001710/Csa1G065980/Csa3G062600/Csa3G128910/Csa1G568560/Csa1G024810/Csa1G537560/C…	90	41	Csa1G010940/Csa6G151640/Csa3G359120/Csa6G487570/Csa2G033990/Csa6G499030/Csa3G550680/Csa7G368750/Csa4G001710/Csa1G065980/Csa1G024810/Csa1G537560/Csa2G428920/Csa1G560830/Csa5G523050/Csa1G181360/Csa3G016960/Csa6G087950/Csa7G375800/Csa3G816090/Csa4G097120/Csa6G521010/Csa7G066310/Csa3G560240/Csa2G428910/Csa6G450940/Csa3G184580/Csa6G134350/Csa2G010140/Csa3G127820/Csa2G074190/novel.786/Csa3G734250/Csa2G…	49	Csa5G505150/Csa5G633170/novel.628/Csa4G000580/Csa3G732650/Csa7G446860/Csa3G740240/Csa3G777560/Csa5G153160/Csa7G004700/Csa6G434400/Csa7G430220/Csa1G573710/Csa3G722880/Csa3G736560/Csa4G663710/Csa1G097710/Csa2G368830/Csa4G047870/Csa3G062600/Csa3G128910/Csa1G568560/Csa1G062930/Csa2G237130/Csa1G240580/Csa3G813820/Csa6G525360/Csa3G133920/Csa2G074200/Csa2G153580/Csa3G710840/Csa4G082340/Csa6G422820/Csa5G…
MF	GO:0016762	xyloglucan:xyloglucosyl transferase activity	10/3183	26/9453	0.370922287	1	Csa1G422990/Csa7G044980/Csa1G202300/Csa1G423000/Csa1G188670/Csa1G422980/Csa1G188680/Csa6G147660/Csa1G422470/Csa1G422480	Csa1G422990/Csa7G044980/Csa1G202300/Csa1G423000/Csa1G188670/Csa1G422980/Csa1G188680/Csa6G147660/Csa1G422470/Csa1G422480	10	3	Csa1G422990/Csa1G423000/Csa1G422980	7	Csa7G044980/Csa1G202300/Csa1G188670/Csa1G188680/Csa6G147660/Csa1G422470/Csa1G422480
MF	GO:0016903	oxidoreductase activity, acting on the aldehyde or oxo group of donors	10/3183	26/9453	0.370922287	1	Csa6G395130/Csa3G252490/Csa5G603950/Csa6G483270/Csa6G008590/Csa7G239050/Csa6G514950/Csa1G050250/Csa1G050240/Csa5G181450	Csa6G395130/Csa3G252490/Csa5G603950/Csa6G483270/Csa6G008590/Csa7G239050/Csa6G514950/Csa1G050250/Csa1G050240/Csa5G181450	10	3	Csa6G395130/Csa5G603950/Csa6G483270	7	Csa3G252490/Csa6G008590/Csa7G239050/Csa6G514950/Csa1G050250/Csa1G050240/Csa5G181450
MF	GO:0000155	phosphorelay sensor kinase activity	5/3183	12/9453	0.378144042	1	Csa1G461000/Csa2G034540/Csa3G166340/Csa7G405830/Csa6G095330	Csa1G461000/Csa2G034540/Csa3G166340/Csa7G405830/Csa6G095330	5	4	Csa1G461000/Csa2G034540/Csa3G166340/Csa6G095330	1	Csa7G405830
MF	GO:0004673	protein histidine kinase activity	5/3183	12/9453	0.378144042	1	Csa1G461000/Csa2G034540/Csa3G166340/Csa7G405830/Csa6G095330	Csa1G461000/Csa2G034540/Csa3G166340/Csa7G405830/Csa6G095330	5	4	Csa1G461000/Csa2G034540/Csa3G166340/Csa6G095330	1	Csa7G405830
MF	GO:0015116	sulfate transmembrane transporter activity	5/3183	12/9453	0.378144042	1	Csa1G378520/Csa1G374520/Csa7G446670/Csa5G289590/Csa7G387690	Csa1G378520/Csa1G374520/Csa7G446670/Csa5G289590/Csa7G387690	5	3	Csa1G378520/Csa1G374520/Csa7G446670	2	Csa5G289590/Csa7G387690
MF	GO:0016763	transferase activity, transferring pentosyl groups	5/3183	12/9453	0.378144042	1	Csa1G046060/Csa7G397590/Csa2G372800/Csa2G396220/Csa2G000910	Csa1G046060/Csa7G397590/Csa2G372800/Csa2G396220/Csa2G000910	5	3	Csa1G046060/Csa2G372800/Csa2G000910	2	Csa7G397590/Csa2G396220
MF	GO:0016775	phosphotransferase activity, nitrogenous group as acceptor	5/3183	12/9453	0.378144042	1	Csa1G461000/Csa2G034540/Csa3G166340/Csa7G405830/Csa6G095330	Csa1G461000/Csa2G034540/Csa3G166340/Csa7G405830/Csa6G095330	5	4	Csa1G461000/Csa2G034540/Csa3G166340/Csa6G095330	1	Csa7G405830
MF	GO:0051537	2 iron, 2 sulfur cluster binding	5/3183	12/9453	0.378144042	1	Csa1G600130/Csa5G171700/Csa1G641020/Csa5G464800/Csa1G132160	Csa1G600130/Csa5G171700/Csa1G641020/Csa5G464800/Csa1G132160	5	4	Csa1G600130/Csa5G171700/Csa1G641020/Csa1G132160	1	Csa5G464800
MF	GO:1901682	sulfur compound transmembrane transporter activity	5/3183	12/9453	0.378144042	1	Csa1G378520/Csa1G374520/Csa7G446670/Csa5G289590/Csa7G387690	Csa1G378520/Csa1G374520/Csa7G446670/Csa5G289590/Csa7G387690	5	3	Csa1G378520/Csa1G374520/Csa7G446670	2	Csa5G289590/Csa7G387690
MF	GO:0038023	signaling receptor activity	13/3183	35/9453	0.39210156	1	Csa2G357240/Csa4G628850/Csa2G418940/Csa1G461000/Csa2G357220/Csa6G361290/Csa2G383390/Csa6G120400/Csa2G034540/Csa3G166340/Csa7G025200/Csa7G405830/Csa6G095330	Csa2G357240/Csa4G628850/Csa2G418940/Csa1G461000/Csa2G357220/Csa6G361290/Csa2G383390/Csa6G120400/Csa2G034540/Csa3G166340/Csa7G025200/Csa7G405830/Csa6G095330	13	6	Csa1G461000/Csa6G361290/Csa2G383390/Csa2G034540/Csa3G166340/Csa6G095330	7	Csa2G357240/Csa4G628850/Csa2G418940/Csa2G357220/Csa6G120400/Csa7G025200/Csa7G405830
MF	GO:0060089	molecular transducer activity	13/3183	35/9453	0.39210156	1	Csa2G357240/Csa4G628850/Csa2G418940/Csa1G461000/Csa2G357220/Csa6G361290/Csa2G383390/Csa6G120400/Csa2G034540/Csa3G166340/Csa7G025200/Csa7G405830/Csa6G095330	Csa2G357240/Csa4G628850/Csa2G418940/Csa1G461000/Csa2G357220/Csa6G361290/Csa2G383390/Csa6G120400/Csa2G034540/Csa3G166340/Csa7G025200/Csa7G405830/Csa6G095330	13	6	Csa1G461000/Csa6G361290/Csa2G383390/Csa2G034540/Csa3G166340/Csa6G095330	7	Csa2G357240/Csa4G628850/Csa2G418940/Csa2G357220/Csa6G120400/Csa7G025200/Csa7G405830
MF	GO:0016597	amino acid binding	6/3183	15/9453	0.392487543	1	Csa6G495830/Csa6G367150/Csa3G651740/Csa3G074470/Csa3G859690/Csa2G405050	Csa6G495830/Csa6G367150/Csa3G651740/Csa3G074470/Csa3G859690/Csa2G405050	6	2	Csa6G495830/Csa2G405050	4	Csa6G367150/Csa3G651740/Csa3G074470/Csa3G859690
MF	GO:0010181	FMN binding	7/3183	18/9453	0.403425593	1	Csa2G059720/novel.192/Csa4G025070/Csa3G129710/Csa5G514490/Csa3G889990/Csa1G423150	Csa2G059720/-/Csa4G025070/Csa3G129710/Csa5G514490/Csa3G889990/Csa1G423150	7	5	Csa2G059720/Csa4G025070/Csa3G129710/Csa3G889990/Csa1G423150	2	novel.192/Csa5G514490
MF	GO:0003887	DNA-directed DNA polymerase activity	4/3183	10/9453	0.449985224	1	Csa3G113330/Csa1G039840/Csa6G151760/Csa7G081710	Csa3G113330/Csa1G039840/Csa6G151760/Csa7G081710	4	1	Csa7G081710	3	Csa3G113330/Csa1G039840/Csa6G151760
MF	GO:0008483	transaminase activity	4/3183	10/9453	0.449985224	1	Csa1G025890/Csa4G326550/Csa7G432140/Csa4G056840	Csa1G025890/Csa4G326550/Csa7G432140/Csa4G056840	4	3	Csa1G025890/Csa4G326550/Csa4G056840	1	Csa7G432140
MF	GO:0016668	oxidoreductase activity, acting on a sulfur group of donors, NAD(P) as acceptor	4/3183	10/9453	0.449985224	1	Csa7G029430/Csa6G117200/Csa2G377910/Csa2G239390	Csa7G029430/Csa6G117200/Csa2G377910/Csa2G239390	4	2	Csa7G029430/Csa2G377910	2	Csa6G117200/Csa2G239390
MF	GO:0016769	transferase activity, transferring nitrogenous groups	4/3183	10/9453	0.449985224	1	Csa1G025890/Csa4G326550/Csa7G432140/Csa4G056840	Csa1G025890/Csa4G326550/Csa7G432140/Csa4G056840	4	3	Csa1G025890/Csa4G326550/Csa4G056840	1	Csa7G432140
MF	GO:0016780	phosphotransferase activity, for other substituted phosphate groups	4/3183	10/9453	0.449985224	1	Csa5G608060/novel.142/Csa5G430510/Csa1G108820	Csa5G608060/-/Csa5G430510/Csa1G108820	4	1	Csa5G608060	3	novel.142/Csa5G430510/Csa1G108820
MF	GO:0016891	endoribonuclease activity, producing 5'-phosphomonoesters	4/3183	10/9453	0.449985224	1	Csa3G848810/Csa6G361370/Csa6G494980/Csa7G041940	Csa3G848810/Csa6G361370/Csa6G494980/Csa7G041940	4	3	Csa3G848810/Csa6G494980/Csa7G041940	1	Csa6G361370
MF	GO:0016893	endonuclease activity, active with either ribo- or deoxyribonucleic acids and producing 5'-phosphomonoesters	4/3183	10/9453	0.449985224	1	Csa3G848810/Csa6G361370/Csa6G494980/Csa7G041940	Csa3G848810/Csa6G361370/Csa6G494980/Csa7G041940	4	3	Csa3G848810/Csa6G494980/Csa7G041940	1	Csa6G361370
MF	GO:0019829	cation-transporting ATPase activity	4/3183	10/9453	0.449985224	1	Csa3G128910/Csa1G062930/Csa3G560240/Csa3G696890	Csa3G128910/Csa1G062930/Csa3G560240/Csa3G696890	4	2	Csa3G560240/Csa3G696890	2	Csa3G128910/Csa1G062930
MF	GO:0022853	active ion transmembrane transporter activity	4/3183	10/9453	0.449985224	1	Csa3G128910/Csa1G062930/Csa3G560240/Csa3G696890	Csa3G128910/Csa1G062930/Csa3G560240/Csa3G696890	4	2	Csa3G560240/Csa3G696890	2	Csa3G128910/Csa1G062930
MF	GO:0042625	ATPase coupled ion transmembrane transporter activity	4/3183	10/9453	0.449985224	1	Csa3G128910/Csa1G062930/Csa3G560240/Csa3G696890	Csa3G128910/Csa1G062930/Csa3G560240/Csa3G696890	4	2	Csa3G560240/Csa3G696890	2	Csa3G128910/Csa1G062930
MF	GO:0044769	ATPase activity, coupled to transmembrane movement of ions, rotational mechanism	4/3183	10/9453	0.449985224	1	Csa3G128910/Csa1G062930/Csa3G560240/Csa3G696890	Csa3G128910/Csa1G062930/Csa3G560240/Csa3G696890	4	2	Csa3G560240/Csa3G696890	2	Csa3G128910/Csa1G062930
MF	GO:0047134	protein-disulfide reductase activity	4/3183	10/9453	0.449985224	1	Csa7G029430/Csa6G117200/Csa2G377910/Csa2G239390	Csa7G029430/Csa6G117200/Csa2G377910/Csa2G239390	4	2	Csa7G029430/Csa2G377910	2	Csa6G117200/Csa2G239390
MF	GO:0008514	organic anion transmembrane transporter activity	5/3183	13/9453	0.458460213	1	Csa1G630310/Csa1G056920/Csa3G543170/Csa4G187820/Csa6G104080	Csa1G630310/Csa1G056920/Csa3G543170/Csa4G187820/Csa6G104080	5	2	Csa3G543170/Csa4G187820	3	Csa1G630310/Csa1G056920/Csa6G104080
MF	GO:0015079	potassium ion transmembrane transporter activity	5/3183	13/9453	0.458460213	1	Csa7G395260/Csa4G107490/Csa5G220400/Csa5G602170/Csa1G057060	Csa7G395260/Csa4G107490/Csa5G220400/Csa5G602170/Csa1G057060	5	2	Csa4G107490/Csa1G057060	3	Csa7G395260/Csa5G220400/Csa5G602170
MF	GO:0046983	protein dimerization activity	81/3183	237/9453	0.45849239	1	Csa6G522710/Csa2G285890/Csa4G290220/novel.129/Csa6G303770/Csa6G193590/Csa6G327940/Csa2G000420/Csa6G191580/Csa6G191570/Csa2G415520/Csa2G030610/Csa6G193580/Csa7G428890/Csa3G893290/Csa6G426970/Csa7G452040/Csa4G126480/novel.561/Csa3G598900/Csa4G091880/Csa1G589140/Csa6G192080/Csa2G225360/Csa7G449470/Csa1G555600/Csa2G263910/Csa7G360030/Csa3G736780/Csa5G269890/Csa3G733950/Csa4G417510/Csa1G051740/Csa1G47…	Csa6G522710/Csa2G285890/Csa4G290220/-/Csa6G303770/Csa6G193590/Csa6G327940/Csa2G000420/Csa6G191580/Csa6G191570/Csa2G415520/Csa2G030610/Csa6G193580/Csa7G428890/Csa3G893290/Csa6G426970/Csa7G452040/Csa4G126480/-/Csa3G598900/Csa4G091880/Csa1G589140/Csa6G192080/Csa2G225360/Csa7G449470/Csa1G555600/Csa2G263910/Csa7G360030/Csa3G736780/Csa5G269890/Csa3G733950/Csa4G417510/Csa1G051740/Csa1G477540/Csa6G448180…	81	34	Csa2G285890/Csa6G327940/Csa2G415520/Csa7G428890/Csa6G426970/Csa7G452040/Csa3G598900/Csa7G449470/Csa1G555600/Csa2G263910/Csa3G736780/Csa4G417510/Csa7G407540/Csa1G527910/Csa2G356640/Csa3G119500/Csa4G037610/Csa4G006420/Csa4G125410/Csa3G810510/Csa1G095010/Csa1G024150/Csa1G542450/Csa6G423350/Csa5G652220/Csa4G639900/Csa1G051760/novel.223/Csa6G520410/Csa3G901180/Csa6G497120/Csa6G108570/Csa3G116640/Csa6G…	47	Csa6G522710/Csa4G290220/novel.129/Csa6G303770/Csa6G193590/Csa2G000420/Csa6G191580/Csa6G191570/Csa2G030610/Csa6G193580/Csa3G893290/Csa4G126480/novel.561/Csa4G091880/Csa1G589140/Csa6G192080/Csa2G225360/Csa7G360030/Csa5G269890/Csa3G733950/Csa1G051740/Csa1G477540/Csa6G448180/Csa7G069180/Csa3G850530/Csa1G039980/Csa3G810530/Csa3G172980/Csa6G403070/Csa1G132130/Csa1G573680/Csa6G425700/Csa6G497260/Csa6G41…
MF	GO:0000989	transcription factor activity, transcription factor binding	8/3183	22/9453	0.473524138	1	Csa1G049460/Csa6G495100/Csa1G032450/Csa4G594450/Csa2G011430/Csa4G052710/Csa3G002880/Csa3G000050	Csa1G049460/Csa6G495100/Csa1G032450/Csa4G594450/Csa2G011430/Csa4G052710/Csa3G002880/Csa3G000050	8	6	Csa1G049460/Csa6G495100/Csa1G032450/Csa2G011430/Csa3G002880/Csa3G000050	2	Csa4G594450/Csa4G052710
MF	GO:0003712	transcription cofactor activity	8/3183	22/9453	0.473524138	1	Csa1G049460/Csa6G495100/Csa1G032450/Csa4G594450/Csa2G011430/Csa4G052710/Csa3G002880/Csa3G000050	Csa1G049460/Csa6G495100/Csa1G032450/Csa4G594450/Csa2G011430/Csa4G052710/Csa3G002880/Csa3G000050	8	6	Csa1G049460/Csa6G495100/Csa1G032450/Csa2G011430/Csa3G002880/Csa3G000050	2	Csa4G594450/Csa4G052710
MF	GO:0016831	carboxy-lyase activity	9/3183	25/9453	0.476879368	1	Csa2G036680/Csa5G218840/Csa5G348050/Csa4G082410/Csa7G048110/Csa3G893410/Csa5G577360/Csa6G094720/Csa6G057160	Csa2G036680/Csa5G218840/Csa5G348050/Csa4G082410/Csa7G048110/Csa3G893410/Csa5G577360/Csa6G094720/Csa6G057160	9	5	Csa5G218840/Csa4G082410/Csa7G048110/Csa3G893410/Csa6G094720	4	Csa2G036680/Csa5G348050/Csa5G577360/Csa6G057160
MF	GO:0015298	solute:cation antiporter activity	10/3183	28/9453	0.479776508	1	Csa4G050260/Csa3G760520/Csa7G067510/Csa4G050780/Csa4G050270/Csa3G760510/Csa1G533480/Csa4G294410/Csa3G122590/Csa5G450650	Csa4G050260/Csa3G760520/Csa7G067510/Csa4G050780/Csa4G050270/Csa3G760510/Csa1G533480/Csa4G294410/Csa3G122590/Csa5G450650	10	8	Csa4G050260/Csa3G760520/Csa7G067510/Csa4G050270/Csa3G760510/Csa1G533480/Csa4G294410/Csa5G450650	2	Csa4G050780/Csa3G122590
MF	GO:0015299	solute:proton antiporter activity	10/3183	28/9453	0.479776508	1	Csa4G050260/Csa3G760520/Csa7G067510/Csa4G050780/Csa4G050270/Csa3G760510/Csa1G533480/Csa4G294410/Csa3G122590/Csa5G450650	Csa4G050260/Csa3G760520/Csa7G067510/Csa4G050780/Csa4G050270/Csa3G760510/Csa1G533480/Csa4G294410/Csa3G122590/Csa5G450650	10	8	Csa4G050260/Csa3G760520/Csa7G067510/Csa4G050270/Csa3G760510/Csa1G533480/Csa4G294410/Csa5G450650	2	Csa4G050780/Csa3G122590
MF	GO:0008375	acetylglucosaminyltransferase activity	13/3183	37/9453	0.48665084	1	Csa5G522970/Csa3G827420/Csa3G734320/Csa7G031700/Csa2G381820/Csa4G637170/Csa1G351960/Csa4G645880/Csa3G105970/Csa1G042440/Csa5G598080/Csa2G416130/Csa7G024680	Csa5G522970/Csa3G827420/Csa3G734320/Csa7G031700/Csa2G381820/Csa4G637170/Csa1G351960/Csa4G645880/Csa3G105970/Csa1G042440/Csa5G598080/Csa2G416130/Csa7G024680	13	3	Csa2G381820/Csa1G351960/Csa2G416130	10	Csa5G522970/Csa3G827420/Csa3G734320/Csa7G031700/Csa4G637170/Csa4G645880/Csa3G105970/Csa1G042440/Csa5G598080/Csa7G024680
MF	GO:0008238	exopeptidase activity	15/3183	43/9453	0.490245028	1	Csa4G643620/Csa3G681660/Csa3G823640/Csa1G654920/Csa4G644120/Csa4G099770/Csa2G035470/Csa3G681160/Csa3G816000/Csa5G579570/Csa1G256750/novel.804/Csa2G036620/Csa3G732570/Csa1G073050	Csa4G643620/Csa3G681660/Csa3G823640/Csa1G654920/Csa4G644120/Csa4G099770/Csa2G035470/Csa3G681160/Csa3G816000/Csa5G579570/Csa1G256750/-/Csa2G036620/Csa3G732570/Csa1G073050	15	3	Csa2G035470/Csa3G732570/Csa1G073050	12	Csa4G643620/Csa3G681660/Csa3G823640/Csa1G654920/Csa4G644120/Csa4G099770/Csa3G681160/Csa3G816000/Csa5G579570/Csa1G256750/novel.804/Csa2G036620
MF	GO:0008236	serine-type peptidase activity	35/3183	103/9453	0.510738237	1	Csa6G149400/Csa2G200940/Csa4G643620/Csa6G520430/Csa4G047950/Csa3G681660/Csa2G033990/Csa3G823640/Csa2G354860/Csa5G141040/Csa3G778210/Csa4G571740/Csa1G654920/Csa4G644120/Csa4G099770/Csa3G681160/Csa6G451510/Csa2G270180/Csa3G816000/Csa3G889110/Csa3G016960/Csa5G579570/Csa6G149410/Csa1G256750/Csa6G493920/Csa5G157240/Csa4G094530/CsaUNG012590/Csa7G448090/novel.804/Csa5G155500/Csa2G036620/Csa5G139420/Csa1…	Csa6G149400/Csa2G200940/Csa4G643620/Csa6G520430/Csa4G047950/Csa3G681660/Csa2G033990/Csa3G823640/Csa2G354860/Csa5G141040/Csa3G778210/Csa4G571740/Csa1G654920/Csa4G644120/Csa4G099770/Csa3G681160/Csa6G451510/Csa2G270180/Csa3G816000/Csa3G889110/Csa3G016960/Csa5G579570/Csa6G149410/Csa1G256750/Csa6G493920/Csa5G157240/Csa4G094530/CsaUNG012590/Csa7G448090/-/Csa5G155500/Csa2G036620/Csa5G139420/Csa1G073050/…	35	7	Csa2G200940/Csa2G033990/Csa3G889110/Csa3G016960/Csa5G155500/Csa1G073050/Csa5G187880	28	Csa6G149400/Csa4G643620/Csa6G520430/Csa4G047950/Csa3G681660/Csa3G823640/Csa2G354860/Csa5G141040/Csa3G778210/Csa4G571740/Csa1G654920/Csa4G644120/Csa4G099770/Csa3G681160/Csa6G451510/Csa2G270180/Csa3G816000/Csa5G579570/Csa6G149410/Csa1G256750/Csa6G493920/Csa5G157240/Csa4G094530/CsaUNG012590/Csa7G448090/novel.804/Csa2G036620/Csa5G139420
MF	GO:0017171	serine hydrolase activity	35/3183	103/9453	0.510738237	1	Csa6G149400/Csa2G200940/Csa4G643620/Csa6G520430/Csa4G047950/Csa3G681660/Csa2G033990/Csa3G823640/Csa2G354860/Csa5G141040/Csa3G778210/Csa4G571740/Csa1G654920/Csa4G644120/Csa4G099770/Csa3G681160/Csa6G451510/Csa2G270180/Csa3G816000/Csa3G889110/Csa3G016960/Csa5G579570/Csa6G149410/Csa1G256750/Csa6G493920/Csa5G157240/Csa4G094530/CsaUNG012590/Csa7G448090/novel.804/Csa5G155500/Csa2G036620/Csa5G139420/Csa1…	Csa6G149400/Csa2G200940/Csa4G643620/Csa6G520430/Csa4G047950/Csa3G681660/Csa2G033990/Csa3G823640/Csa2G354860/Csa5G141040/Csa3G778210/Csa4G571740/Csa1G654920/Csa4G644120/Csa4G099770/Csa3G681160/Csa6G451510/Csa2G270180/Csa3G816000/Csa3G889110/Csa3G016960/Csa5G579570/Csa6G149410/Csa1G256750/Csa6G493920/Csa5G157240/Csa4G094530/CsaUNG012590/Csa7G448090/-/Csa5G155500/Csa2G036620/Csa5G139420/Csa1G073050/…	35	7	Csa2G200940/Csa2G033990/Csa3G889110/Csa3G016960/Csa5G155500/Csa1G073050/Csa5G187880	28	Csa6G149400/Csa4G643620/Csa6G520430/Csa4G047950/Csa3G681660/Csa3G823640/Csa2G354860/Csa5G141040/Csa3G778210/Csa4G571740/Csa1G654920/Csa4G644120/Csa4G099770/Csa3G681160/Csa6G451510/Csa2G270180/Csa3G816000/Csa5G579570/Csa6G149410/Csa1G256750/Csa6G493920/Csa5G157240/Csa4G094530/CsaUNG012590/Csa7G448090/novel.804/Csa2G036620/Csa5G139420
MF	GO:0016829	lyase activity	38/3183	112/9453	0.512757138	1	Csa2G420990/Csa2G009560/Csa3G021130/Csa6G029440/novel.154/Csa2G036680/Csa4G182270/Csa6G011620/Csa3G042380/Csa4G049620/Csa5G218840/Csa1G025160/Csa3G836520/Csa2G401270/Csa3G125530/Csa6G486810/Csa2G298310/Csa7G234700/Csa5G348050/Csa7G239640/Csa3G040850/novel.63/Csa4G082410/Csa7G048110/Csa2G299870/Csa4G001990/Csa3G127100/Csa3G893410/Csa2G000100/Csa1G014400/Csa5G410710/Csa5G576660/Csa4G563190/Csa2G297…	Csa2G420990/Csa2G009560/Csa3G021130/Csa6G029440/-/Csa2G036680/Csa4G182270/Csa6G011620/Csa3G042380/Csa4G049620/Csa5G218840/Csa1G025160/Csa3G836520/Csa2G401270/Csa3G125530/Csa6G486810/Csa2G298310/Csa7G234700/Csa5G348050/Csa7G239640/Csa3G040850/-/Csa4G082410/Csa7G048110/Csa2G299870/Csa4G001990/Csa3G127100/Csa3G893410/Csa2G000100/Csa1G014400/Csa5G410710/Csa5G576660/Csa4G563190/Csa2G297240/Csa1G045510…	38	16	Csa2G420990/Csa2G009560/Csa3G021130/Csa6G029440/novel.154/Csa5G218840/Csa2G401270/Csa2G298310/Csa3G040850/Csa4G082410/Csa7G048110/Csa3G127100/Csa3G893410/Csa5G410710/Csa1G045510/Csa6G094720	22	Csa2G036680/Csa4G182270/Csa6G011620/Csa3G042380/Csa4G049620/Csa1G025160/Csa3G836520/Csa3G125530/Csa6G486810/Csa7G234700/Csa5G348050/Csa7G239640/novel.63/Csa2G299870/Csa4G001990/Csa2G000100/Csa1G014400/Csa5G576660/Csa4G563190/Csa2G297240/Csa5G577360/Csa6G057160
MF	GO:0004888	transmembrane signaling receptor activity	8/3183	23/9453	0.533223729	1	Csa2G357240/Csa4G628850/Csa2G418940/Csa2G357220/Csa6G361290/Csa2G383390/Csa6G120400/Csa7G025200	Csa2G357240/Csa4G628850/Csa2G418940/Csa2G357220/Csa6G361290/Csa2G383390/Csa6G120400/Csa7G025200	8	2	Csa6G361290/Csa2G383390	6	Csa2G357240/Csa4G628850/Csa2G418940/Csa2G357220/Csa6G120400/Csa7G025200
MF	GO:0003682	chromatin binding	6/3183	17/9453	0.534334199	1	Csa5G002610/Csa3G644850/Csa6G199780/Csa6G032500/Csa1G701230/Csa3G829230	Csa5G002610/Csa3G644850/Csa6G199780/Csa6G032500/Csa1G701230/Csa3G829230	6	5	Csa3G644850/Csa6G199780/Csa6G032500/Csa1G701230/Csa3G829230	1	Csa5G002610
MF	GO:0003993	acid phosphatase activity	6/3183	17/9453	0.534334199	1	Csa2G363020/Csa1G225410/Csa5G635360/Csa7G004110/Csa1G002040/Csa6G452090	Csa2G363020/Csa1G225410/Csa5G635360/Csa7G004110/Csa1G002040/Csa6G452090	6	4	Csa2G363020/Csa1G225410/Csa5G635360/Csa6G452090	2	Csa7G004110/Csa1G002040
[truncated: 148 more rows]
