# Supplementary material for: Cytological, genetic and transcriptomic characterization of a cucumber albino mutant
Source: Front Plant Sci. 2022 Oct 20;13:1047090. doi: 10.3389/fpls.2022.1047090 (PMC9630852; doi:10.3389/fpls.2022.1047090)
Supplement: Supplementary Table 4 — KEGG analysis of differentially expressed genes between albino mutant and wild type. [file Table_5.xls]

Supplementary Table 4 KEGG analysis of differentially expressed genes between albino mutant and wild type.
KEGGID	Description	GeneRatio	BgRatio	pvalue	padj	geneID	geneName	keggID	Count	Up	Up_Gene_id	Down	Down_Gene_id
csv00280	Valine, leucine and isoleucine degradation	27/959	38/2804	3.38E-06	0.000372246	Csa6G395130/Csa6G291910/Csa3G133140/Csa2G352930/Csa1G538190/Csa7G387180/Csa1G005520/Csa3G164470/Csa3G823050/Csa7G073600/Csa1G599400/Csa4G291370/Csa4G326550/Csa7G066830/Csa2G129150/Csa3G127100/Csa7G031640/Csa6G496970/Csa7G448900/Csa6G483270/Csa3G217150/Csa2G010420/Csa3G099620/Csa2G000840/Csa1G173130/Csa6G330970/Csa3G624070	Csa6G395130/Csa6G291910/Csa3G133140/Csa2G352930/Csa1G538190/Csa7G387180/Csa1G005520/Csa3G164470/Csa3G823050/Csa7G073600/Csa1G599400/Csa4G291370/Csa4G326550/Csa7G066830/Csa2G129150/Csa3G127100/Csa7G031640/Csa6G496970/Csa7G448900/Csa6G483270/Csa3G217150/Csa2G010420/Csa3G099620/Csa2G000840/Csa1G173130/Csa6G330970/Csa3G624070	csv:101216977/csv:101216988/csv:101217710/csv:101214004/csv:101210819/csv:101221786/csv:101209430/csv:101206829/csv:101207316/csv:101204438/csv:101216174/csv:101205263/csv:101210304/csv:101204924/csv:101212301/csv:101221427/csv:101214645/csv:101217437/csv:101205436/csv:101205130/csv:101221094/csv:101202756/csv:101208501/csv:101218062/csv:101212707/csv:101221248/csv:101208182	27	21	Csa6G395130/Csa6G291910/Csa3G133140/Csa2G352930/Csa1G538190/Csa7G387180/Csa3G164470/Csa3G823050/Csa7G073600/Csa1G599400/Csa4G326550/Csa7G066830/Csa2G129150/Csa3G127100/Csa7G448900/Csa6G483270/Csa3G217150/Csa2G010420/Csa3G099620/Csa2G000840/Csa6G330970	6	Csa1G005520/Csa4G291370/Csa7G031640/Csa6G496970/Csa1G173130/Csa3G624070
csv00564	Glycerophospholipid metabolism	37/959	66/2804	0.000188481	0.010366452	Csa3G556210/novel.67/Csa1G433610/Csa4G011780/Csa5G182690/Csa4G004970/Csa4G358630/Csa5G610470/Csa2G404960/Csa7G412840/Csa1G001490/Csa1G042800/Csa6G423450/Csa1G039220/Csa3G900970/Csa3G735050/Csa2G380030/Csa1G702040/Csa6G185850/Csa3G727900/Csa6G014730/Csa5G457740/Csa6G018610/Csa2G058110/Csa1G025050/Csa6G123470/Csa5G430510/Csa3G116760/Csa1G295150/Csa2G381740/Csa2G032750/Csa2G093800/Csa5G626030/Csa2G3…	Csa3G556210/-/Csa1G433610/Csa4G011780/Csa5G182690/Csa4G004970/Csa4G358630/Csa5G610470/Csa2G404960/Csa7G412840/Csa1G001490/Csa1G042800/Csa6G423450/Csa1G039220/Csa3G900970/Csa3G735050/Csa2G380030/Csa1G702040/Csa6G185850/Csa3G727900/Csa6G014730/Csa5G457740/Csa6G018610/Csa2G058110/Csa1G025050/Csa6G123470/Csa5G430510/Csa3G116760/Csa1G295150/Csa2G381740/Csa2G032750/Csa2G093800/Csa5G626030/Csa2G361360/C…	csv:101216746/csv:101220267/csv:101203184/csv:101216924/csv:101205124/csv:101215246/csv:101220288/csv:101215334/csv:101213816/csv:101218362/csv:101212856/csv:101219872/csv:101214551/csv:101222932/csv:101213494/csv:101209025/csv:101218992/csv:101219898/csv:101211426/csv:101219788/csv:101212778/csv:101221307/csv:101209183/csv:101217776/csv:101220498/csv:101210099/csv:101205809/csv:101220804/csv:101…	37	20	Csa3G556210/Csa1G433610/Csa4G011780/Csa4G358630/Csa7G412840/Csa1G001490/Csa1G039220/Csa3G900970/Csa3G735050/Csa1G702040/Csa6G185850/Csa3G727900/Csa6G014730/Csa5G457740/Csa6G018610/Csa3G116760/Csa5G626030/Csa2G361360/Csa3G099600/Csa4G471190	17	novel.67/Csa5G182690/Csa4G004970/Csa5G610470/Csa2G404960/Csa1G042800/Csa6G423450/Csa2G380030/Csa2G058110/Csa1G025050/Csa6G123470/Csa5G430510/Csa1G295150/Csa2G381740/Csa2G032750/Csa2G093800/Csa1G108820
csv00940	Phenylpropanoid biosynthesis	50/959	102/2804	0.001174845	0.043077648	Csa4G285740/Csa3G402970/Csa6G504560/Csa3G822330/Csa6G405960/Csa6G495000/Csa4G285730/Csa7G431440/Csa6G133710/Csa6G366400/Csa1G537470/Csa6G445240/Csa1G612830/Csa4G091880/Csa6G504720/Csa3G539670/Csa3G717870/Csa5G146280/Csa3G200710/Csa3G710200/Csa1G611290/Csa4G026850/Csa6G445740/Csa7G073500/Csa6G445760/Csa2G300950/Csa4G286310/Csa1G528540/Csa2G048330/Csa7G061710/Csa5G589940/Csa3G046220/Csa6G445750/Csa…	Csa4G285740/Csa3G402970/Csa6G504560/Csa3G822330/Csa6G405960/Csa6G495000/Csa4G285730/Csa7G431440/Csa6G133710/Csa6G366400/Csa1G537470/Csa6G445240/Csa1G612830/Csa4G091880/Csa6G504720/Csa3G539670/Csa3G717870/Csa5G146280/Csa3G200710/Csa3G710200/Csa1G611290/Csa4G026850/Csa6G445740/Csa7G073500/Csa6G445760/Csa2G300950/Csa4G286310/Csa1G528540/Csa2G048330/Csa7G061710/Csa5G589940/Csa3G046220/Csa6G445750/Csa…	csv:101212717/csv:101217315/csv:101204648/csv:101215343/csv:101206890/csv:101206860/csv:101212957/csv:101214857/csv:101221846/csv:101202924/csv:101213333/csv:101217907/csv:101205705/csv:101204109/csv:101205783/csv:101215782/csv:101219069/csv:101211438/csv:101220507/csv:101215427/csv:101214518/csv:101211442/csv:101218144/csv:101218912/csv:101218617/csv:101205228/csv:101211257/csv:101214999/csv:101…	50	17	Csa3G402970/Csa3G822330/Csa7G431440/Csa6G133710/Csa6G366400/Csa1G537470/Csa3G539670/Csa5G146280/Csa7G073500/Csa4G286310/Csa1G528540/Csa5G589940/Csa5G589320/Csa2G251480/Csa4G285790/Csa7G073480/Csa7G073460	33	Csa4G285740/Csa6G504560/Csa6G405960/Csa6G495000/Csa4G285730/Csa6G445240/Csa1G612830/Csa4G091880/Csa6G504720/Csa3G717870/Csa3G200710/Csa3G710200/Csa1G611290/Csa4G026850/Csa6G445740/Csa6G445760/Csa2G300950/Csa2G048330/Csa7G061710/Csa3G046220/Csa6G445750/Csa4G285770/Csa6G445010/Csa3G716370/Csa6G013940/Csa7G073660/Csa3G199580/Csa7G430230/Csa4G285750/Csa4G008760/Csa3G717370/Csa3G819790/Csa3G881810
csv00500	Starch and sucrose metabolism	44/959	89/2804	0.001848983	0.050847027	Csa1G467060/Csa3G402970/Csa3G822330/Csa2G167190/Csa5G648680/Csa3G636400/Csa4G652880/Csa6G366400/Csa5G150400/Csa1G005560/Csa4G420150/Csa1G612830/Csa3G033800/Csa7G213180/Csa5G602180/Csa7G392380/Csa2G401440/Csa3G880540/Csa3G784370/Csa1G611290/Csa5G172280/Csa6G357030/Csa3G113920/Csa6G188010/Csa3G009420/Csa3G777580/Csa1G528540/Csa6G520240/Csa4G095050/Csa6G153460/Csa1G651130/Csa4G622880/Csa6G361400/Csa…	Csa1G467060/Csa3G402970/Csa3G822330/Csa2G167190/Csa5G648680/Csa3G636400/Csa4G652880/Csa6G366400/Csa5G150400/Csa1G005560/Csa4G420150/Csa1G612830/Csa3G033800/Csa7G213180/Csa5G602180/Csa7G392380/Csa2G401440/Csa3G880540/Csa3G784370/Csa1G611290/Csa5G172280/Csa6G357030/Csa3G113920/Csa6G188010/Csa3G009420/Csa3G777580/Csa1G528540/Csa6G520240/Csa4G095050/Csa6G153460/Csa1G651130/Csa4G622880/Csa6G361400/Csa…	csv:101213690/csv:101217315/csv:101215343/csv:101216744/csv:101222401/csv:101217041/csv:101219341/csv:101202924/csv:101209379/csv:101209676/csv:101216247/csv:101205705/csv:101220548/csv:101205661/csv:101212688/csv:101207395/csv:101220898/csv:101202827/csv:101212615/csv:101214518/csv:101209451/csv:101215687/csv:101213564/csv:101209204/csv:101207192/csv:101223138/csv:101214999/csv:101213082/csv:101…	44	20	Csa3G402970/Csa3G822330/Csa2G167190/Csa3G636400/Csa4G652880/Csa6G366400/Csa1G005560/Csa3G033800/Csa7G213180/Csa5G602180/Csa3G880540/Csa3G777580/Csa1G528540/Csa6G520240/Csa6G153460/Csa1G651130/Csa6G361400/Csa2G251480/Csa1G597800/Csa7G450780	24	Csa1G467060/Csa5G648680/Csa5G150400/Csa4G420150/Csa1G612830/Csa7G392380/Csa2G401440/Csa3G784370/Csa1G611290/Csa5G172280/Csa6G357030/Csa3G113920/Csa6G188010/Csa3G009420/Csa4G095050/Csa4G622880/Csa4G280410/Csa1G075580/Csa3G859710/Csa4G056530/Csa5G157250/Csa3G175690/Csa1G630300/Csa7G030510
csv00071	Fatty acid degradation	19/959	32/2804	0.002953183	0.064970028	Csa3G133140/Csa4G028450/Csa1G528600/Csa1G005520/Csa3G149320/Csa6G361250/Csa2G415540/Csa4G291370/Csa2G129150/Csa7G031640/Csa3G731060/Csa7G448900/Csa7G031600/Csa2G010420/Csa1G173130/Csa6G330970/Csa3G624070/Csa5G150390/Csa6G361260	Csa3G133140/Csa4G028450/Csa1G528600/Csa1G005520/Csa3G149320/Csa6G361250/Csa2G415540/Csa4G291370/Csa2G129150/Csa7G031640/Csa3G731060/Csa7G448900/Csa7G031600/Csa2G010420/Csa1G173130/Csa6G330970/Csa3G624070/Csa5G150390/Csa6G361260	csv:101217710/csv:101218159/csv:101214516/csv:101209430/csv:101207461/csv:101206456/csv:101220632/csv:101205263/csv:101212301/csv:101214645/csv:101209181/csv:101205436/csv:101212158/csv:101202756/csv:101212707/csv:101221248/csv:101208182/csv:101209130/csv:101211996	19	13	Csa3G133140/Csa4G028450/Csa3G149320/Csa6G361250/Csa2G415540/Csa2G129150/Csa3G731060/Csa7G448900/Csa7G031600/Csa2G010420/Csa6G330970/Csa5G150390/Csa6G361260	6	Csa1G528600/Csa1G005520/Csa4G291370/Csa7G031640/Csa1G173130/Csa3G624070
csv00905	Brassinosteroid biosynthesis	8/959	10/2804	0.004031044	0.073902467	Csa1G305710/Csa2G006030/Csa4G038710/Csa5G202330/Csa3G643770/Csa5G641590/Csa5G517880/Csa5G606840	Csa1G305710/Csa2G006030/Csa4G038710/Csa5G202330/Csa3G643770/Csa5G641590/Csa5G517880/Csa5G606840	csv:101213466/csv:101208789/csv:101211854/csv:101216594/csv:101203328/csv:101206858/csv:101215045/csv:101219145	8	1	Csa5G606840	7	Csa1G305710/Csa2G006030/Csa4G038710/Csa5G202330/Csa3G643770/Csa5G641590/Csa5G517880
csv01200	Carbon metabolism	69/959	156/2804	0.004774455	0.075027148	Csa2G420990/Csa1G050360/Csa3G444620/Csa3G638540/Csa4G028450/Csa7G435550/Csa3G595230/Csa3G904100/Csa1G538190/Csa4G062380/Csa4G658590/Csa1G574790/Csa2G034760/Csa4G038700/Csa6G448730/Csa1G096620/Csa1G574870/Csa6G004600/Csa6G361250/Csa5G346550/Csa3G252490/Csa5G603950/Csa3G651740/Csa2G415540/Csa2G298310/Csa5G160240/Csa7G448000/Csa1G435750/CsaUNG006260/Csa6G448740/Csa6G356990/Csa4G092990/Csa3G002370/Cs…	Csa2G420990/Csa1G050360/Csa3G444620/Csa3G638540/Csa4G028450/Csa7G435550/Csa3G595230/Csa3G904100/Csa1G538190/Csa4G062380/Csa4G658590/Csa1G574790/Csa2G034760/Csa4G038700/Csa6G448730/Csa1G096620/Csa1G574870/Csa6G004600/Csa6G361250/Csa5G346550/Csa3G252490/Csa5G603950/Csa3G651740/Csa2G415540/Csa2G298310/Csa5G160240/Csa7G448000/Csa1G435750/CsaUNG006260/Csa6G448740/Csa6G356990/Csa4G092990/Csa3G002370/Cs…	csv:101214114/csv:101214523/csv:101214108/csv:101220055/csv:101218159/csv:101222060/csv:101220767/csv:101223065/csv:101210819/csv:101212892/csv:101202931/csv:101218750/csv:101221775/csv:101211616/csv:101205445/csv:101217299/csv:101219936/csv:101220896/csv:101206456/csv:101211294/csv:101202856/csv:101208773/csv:101219910/csv:101220632/csv:101214580/csv:101215470/csv:101212146/csv:101204247/csv:101…	69	30	Csa2G420990/Csa1G050360/Csa3G444620/Csa4G028450/Csa7G435550/Csa3G595230/Csa3G904100/Csa1G538190/Csa4G062380/Csa4G658590/Csa4G038700/Csa6G448730/Csa6G361250/Csa5G603950/Csa2G415540/Csa2G298310/Csa7G448000/Csa7G066830/Csa3G002550/Csa7G048110/Csa3G127100/Csa3G836500/Csa3G731060/Csa1G617370/Csa3G015880/Csa6G169340/Csa2G406760/Csa4G023010/Csa2G292790/Csa6G361260	39	Csa3G638540/Csa1G574790/Csa2G034760/Csa1G096620/Csa1G574870/Csa6G004600/Csa5G346550/Csa3G252490/Csa3G651740/Csa5G160240/Csa1G435750/CsaUNG006260/Csa6G448740/Csa6G356990/Csa4G092990/Csa3G002370/Csa7G212650/Csa7G031640/Csa6G088110/Csa6G008590/Csa3G253500/novel.760/Csa5G576660/Csa5G609710/Csa2G385080/Csa3G359130/Csa5G139140/Csa3G645990/Csa4G097630/Csa4G329570/Csa1G062310/Csa3G127830/Csa1G013750/Csa1…
csv00640	Propanoate metabolism	17/959	29/2804	0.0058536	0.080487003	Csa6G395130/Csa4G028450/Csa1G538190/Csa3G164470/Csa1G599400/Csa2G415540/CsaUNG006260/Csa4G092990/Csa7G066830/Csa3G127100/Csa7G031640/Csa3G731060/Csa6G088110/Csa6G483270/Csa3G253500/Csa1G173130/Csa6G330970	Csa6G395130/Csa4G028450/Csa1G538190/Csa3G164470/Csa1G599400/Csa2G415540/CsaUNG006260/Csa4G092990/Csa7G066830/Csa3G127100/Csa7G031640/Csa3G731060/Csa6G088110/Csa6G483270/Csa3G253500/Csa1G173130/Csa6G330970	csv:101216977/csv:101218159/csv:101210819/csv:101206829/csv:101216174/csv:101220632/csv:101222352/csv:101222930/csv:101204924/csv:101221427/csv:101214645/csv:101209181/csv:101205496/csv:101205130/csv:101203579/csv:101212707/csv:101221248	17	11	Csa6G395130/Csa4G028450/Csa1G538190/Csa3G164470/Csa1G599400/Csa2G415540/Csa7G066830/Csa3G127100/Csa3G731060/Csa6G483270/Csa6G330970	6	CsaUNG006260/Csa4G092990/Csa7G031640/Csa6G088110/Csa3G253500/Csa1G173130
csv00410	beta-Alanine metabolism	19/959	34/2804	0.007396973	0.088044342	Csa5G158580/Csa4G028450/Csa1G538190/Csa5G158570/Csa1G005520/Csa7G235250/Csa2G415540/Csa6G409330/Csa7G065130/Csa4G291370/Csa6G423480/Csa6G430660/Csa7G066830/Csa3G127100/Csa3G731060/Csa2G000460/Csa7G448900/Csa2G010420/Csa6G330970	Csa5G158580/Csa4G028450/Csa1G538190/Csa5G158570/Csa1G005520/Csa7G235250/Csa2G415540/Csa6G409330/Csa7G065130/Csa4G291370/Csa6G423480/Csa6G430660/Csa7G066830/Csa3G127100/Csa3G731060/Csa2G000460/Csa7G448900/Csa2G010420/Csa6G330970	csv:101212818/csv:101218159/csv:101210819/csv:101213059/csv:101209430/csv:101210998/csv:101220632/csv:101220670/csv:101223016/csv:101205263/csv:101222232/csv:101204944/csv:101204924/csv:101221427/csv:101209181/csv:101205432/csv:101205436/csv:101202756/csv:101221248	19	11	Csa4G028450/Csa1G538190/Csa2G415540/Csa6G409330/Csa7G065130/Csa7G066830/Csa3G127100/Csa3G731060/Csa7G448900/Csa2G010420/Csa6G330970	8	Csa5G158580/Csa5G158570/Csa1G005520/Csa7G235250/Csa4G291370/Csa6G423480/Csa6G430660/Csa2G000460
csv00062	Fatty acid elongation	12/959	19/2804	0.009127648	0.088044342	Csa3G144140/Csa6G303230/Csa6G302180/Csa5G517090/Csa5G178710/Csa2G361630/Csa3G178500/Csa5G177700/Csa1G501850/Csa5G609650/Csa1G501840/Csa3G178490	Csa3G144140/Csa6G303230/Csa6G302180/Csa5G517090/Csa5G178710/Csa2G361630/Csa3G178500/Csa5G177700/Csa1G501850/Csa5G609650/Csa1G501840/Csa3G178490	csv:101219531/csv:101212013/csv:101213216/csv:101213758/csv:101221340/csv:101217470/csv:101215310/csv:101222954/csv:101206967/csv:101218433/csv:101209161/csv:101215547	12	7	Csa6G303230/Csa5G178710/Csa3G178500/Csa5G177700/Csa1G501850/Csa1G501840/Csa3G178490	5	Csa3G144140/Csa6G302180/Csa5G517090/Csa2G361630/Csa5G609650
csv00360	Phenylalanine metabolism	17/959	30/2804	0.0092768	0.088044342	Csa4G608160/Csa5G158580/Csa6G405960/Csa5G158570/Csa7G235250/Csa1G096620/Csa6G445240/Csa1G570110/Csa6G445740/Csa6G423480/Csa6G445760/Csa6G445750/Csa4G000870/Csa4G329570/Csa6G330970/Csa4G008760/Csa2G264040	Csa4G608160/Csa5G158580/Csa6G405960/Csa5G158570/Csa7G235250/Csa1G096620/Csa6G445240/Csa1G570110/Csa6G445740/Csa6G423480/Csa6G445760/Csa6G445750/Csa4G000870/Csa4G329570/Csa6G330970/Csa4G008760/Csa2G264040	csv:101215051/csv:101212818/csv:101206890/csv:101213059/csv:101210998/csv:101217299/csv:101217907/csv:101209171/csv:101218144/csv:101222232/csv:101218617/csv:101218382/csv:101212914/csv:101209562/csv:101221248/csv:101204574/csv:101215057	17	3	Csa4G608160/Csa1G570110/Csa6G330970	14	Csa5G158580/Csa6G405960/Csa5G158570/Csa7G235250/Csa1G096620/Csa6G445240/Csa6G445740/Csa6G423480/Csa6G445760/Csa6G445750/Csa4G000870/Csa4G329570/Csa4G008760/Csa2G264040
csv00950	Isoquinoline alkaloid biosynthesis	8/959	11/2804	0.010359103	0.088044342	Csa5G158580/Csa5G158570/Csa7G235250/Csa1G096620/Csa6G423480/Csa4G000870/Csa1G073620/Csa4G329570	Csa5G158580/Csa5G158570/Csa7G235250/Csa1G096620/Csa6G423480/Csa4G000870/Csa1G073620/Csa4G329570	csv:101212818/csv:101213059/csv:101210998/csv:101217299/csv:101222232/csv:101212914/csv:101220458/csv:101209562	8	1	Csa1G073620	7	Csa5G158580/Csa5G158570/Csa7G235250/Csa1G096620/Csa6G423480/Csa4G000870/Csa4G329570
csv04146	Peroxisome	30/959	61/2804	0.01040524	0.088044342	Csa3G133140/Csa4G028450/Csa6G513580/Csa6G421720/Csa1G716240/Csa4G658590/Csa1G613540/Csa4G025180/Csa3G823050/Csa3G149320/Csa5G346550/Csa2G415540/Csa2G006060/Csa6G356990/Csa2G075430/Csa2G129150/Csa3G020030/Csa3G039290/Csa3G731060/Csa1G617370/Csa7G047330/Csa1G715740/novel.777/Csa1G004940/Csa3G471200/Csa7G031600/Csa3G645990/Csa4G010950/Csa3G624070/Csa5G150390	Csa3G133140/Csa4G028450/Csa6G513580/Csa6G421720/Csa1G716240/Csa4G658590/Csa1G613540/Csa4G025180/Csa3G823050/Csa3G149320/Csa5G346550/Csa2G415540/Csa2G006060/Csa6G356990/Csa2G075430/Csa2G129150/Csa3G020030/Csa3G039290/Csa3G731060/Csa1G617370/Csa7G047330/Csa1G715740/-/Csa1G004940/Csa3G471200/Csa7G031600/Csa3G645990/Csa4G010950/Csa3G624070/Csa5G150390	csv:101217710/csv:101218159/csv:101221512/csv:101211500/csv:101216440/csv:101202931/csv:101211977/csv:101222338/csv:101207316/csv:101207461/csv:101211294/csv:101220632/csv:101203635/csv:101216662/csv:101206004/csv:101212301/csv:101220303/csv:101209718/csv:101209181/csv:101217893/csv:101214701/csv:101213891/csv:101202931/csv:101207964/csv:101208029/csv:101212158/csv:101205684/csv:101221260/csv:101…	30	24	Csa3G133140/Csa4G028450/Csa1G716240/Csa4G658590/Csa1G613540/Csa4G025180/Csa3G823050/Csa3G149320/Csa2G415540/Csa2G006060/Csa2G075430/Csa2G129150/Csa3G020030/Csa3G039290/Csa3G731060/Csa1G617370/Csa7G047330/Csa1G715740/novel.777/Csa1G004940/Csa3G471200/Csa7G031600/Csa4G010950/Csa5G150390	6	Csa6G513580/Csa6G421720/Csa5G346550/Csa6G356990/Csa3G645990/Csa3G624070
csv00620	Pyruvate metabolism	24/959	47/2804	0.012066612	0.094809092	Csa1G050360/Csa3G444620/Csa5G223120/Csa1G005520/Csa3G076020/Csa1G574870/Csa5G603950/Csa4G291370/Csa1G435750/CsaUNG006260/Csa4G092990/Csa4G001570/Csa7G048110/Csa4G009870/Csa7G031640/Csa7G448900/Csa3G253500/Csa6G446460/Csa2G385080/Csa3G359130/Csa2G010420/Csa3G127830/Csa1G173130/Csa5G577360	Csa1G050360/Csa3G444620/Csa5G223120/Csa1G005520/Csa3G076020/Csa1G574870/Csa5G603950/Csa4G291370/Csa1G435750/CsaUNG006260/Csa4G092990/Csa4G001570/Csa7G048110/Csa4G009870/Csa7G031640/Csa7G448900/Csa3G253500/Csa6G446460/Csa2G385080/Csa3G359130/Csa2G010420/Csa3G127830/Csa1G173130/Csa5G577360	csv:101214523/csv:101214108/csv:101207676/csv:101209430/csv:101203268/csv:101219936/csv:101208773/csv:101205263/csv:101204247/csv:101222352/csv:101222930/csv:101208672/csv:101208202/csv:101223148/csv:101214645/csv:101205436/csv:101203579/csv:101221855/csv:101205566/csv:101206887/csv:101202756/csv:101204181/csv:101212707/csv:101216256	24	10	Csa1G050360/Csa3G444620/Csa5G223120/Csa3G076020/Csa5G603950/Csa4G001570/Csa7G048110/Csa4G009870/Csa7G448900/Csa2G010420	14	Csa1G005520/Csa1G574870/Csa4G291370/Csa1G435750/CsaUNG006260/Csa4G092990/Csa7G031640/Csa3G253500/Csa6G446460/Csa2G385080/Csa3G359130/Csa3G127830/Csa1G173130/Csa5G577360
csv00561	Glycerolipid metabolism	24/959	48/2804	0.016493696	0.120953768	Csa7G435550/Csa1G043010/Csa1G005520/Csa5G182690/Csa4G358630/Csa5G610470/Csa2G404960/Csa7G412840/Csa6G423450/Csa3G900970/Csa3G735050/Csa4G291370/Csa5G580630/Csa2G058110/Csa6G123470/Csa7G448900/Csa4G646090/Csa4G001810/Csa1G295150/Csa2G010420/Csa5G365670/Csa2G361360/Csa3G099600/Csa4G471190	Csa7G435550/Csa1G043010/Csa1G005520/Csa5G182690/Csa4G358630/Csa5G610470/Csa2G404960/Csa7G412840/Csa6G423450/Csa3G900970/Csa3G735050/Csa4G291370/Csa5G580630/Csa2G058110/Csa6G123470/Csa7G448900/Csa4G646090/Csa4G001810/Csa1G295150/Csa2G010420/Csa5G365670/Csa2G361360/Csa3G099600/Csa4G471190	csv:101222060/csv:101210503/csv:101209430/csv:101205124/csv:101220288/csv:101215334/csv:101213816/csv:101218362/csv:101214551/csv:101213494/csv:101209025/csv:101205263/csv:101211924/csv:101217776/csv:101210099/csv:101205436/csv:101208634/csv:101214595/csv:101219598/csv:101202756/csv:101222469/csv:101220795/csv:101208743/csv:101204879	24	13	Csa7G435550/Csa1G043010/Csa4G358630/Csa7G412840/Csa3G900970/Csa3G735050/Csa7G448900/Csa4G646090/Csa4G001810/Csa2G010420/Csa2G361360/Csa3G099600/Csa4G471190	11	Csa1G005520/Csa5G182690/Csa5G610470/Csa2G404960/Csa6G423450/Csa4G291370/Csa5G580630/Csa2G058110/Csa6G123470/Csa1G295150/Csa5G365670
csv00196	Photosynthesis - antenna proteins	7/959	10/2804	0.022603102	0.155396323	Csa3G664560/Csa6G522680/Csa6G522690/Csa6G139750/Csa1G445860/Csa1G630330/Csa4G664560	Csa3G664560/Csa6G522680/Csa6G522690/Csa6G139750/Csa1G445860/Csa1G630330/Csa4G664560	csv:101203342/csv:101221671/csv:101222687/csv:101213845/csv:101211276/csv:101202993/csv:101209460	7	1	Csa4G664560	6	Csa3G664560/Csa6G522680/Csa6G522690/Csa6G139750/Csa1G445860/Csa1G630330
csv04016	MAPK signaling pathway - plant	37/959	83/2804	0.029976089	0.193962929	Csa1G042980/Csa7G060160/Csa1G470460/Csa4G108510/Csa4G658590/Csa1G470320/Csa4G312880/Csa4G454150/Csa6G012800/Csa6G216960/Csa5G139540/Csa6G052050/Csa1G600260/Csa2G236620/Csa3G651720/Csa6G356990/Csa3G354490/Csa6G008720/Csa6G526450/Csa4G648020/Csa4G340540/Csa5G152170/Csa6G057150/Csa4G515040/Csa4G052590/Csa3G604110/Csa6G507520/Csa3G135120/Csa2G416770/Csa6G363590/Csa3G839800/Csa1G569450/Csa1G612900/Csa…	Csa1G042980/Csa7G060160/Csa1G470460/Csa4G108510/Csa4G658590/Csa1G470320/Csa4G312880/Csa4G454150/Csa6G012800/Csa6G216960/Csa5G139540/Csa6G052050/Csa1G600260/Csa2G236620/Csa3G651720/Csa6G356990/Csa3G354490/Csa6G008720/Csa6G526450/Csa4G648020/Csa4G340540/Csa5G152170/Csa6G057150/Csa4G515040/Csa4G052590/Csa3G604110/Csa6G507520/Csa3G135120/Csa2G416770/Csa6G363590/Csa3G839800/Csa1G569450/Csa1G612900/Csa…	csv:101203133/csv:101216386/csv:101210966/csv:101214702/csv:101202931/csv:101208746/csv:101216106/csv:101209540/csv:101221757/csv:101205221/csv:101221554/csv:101215276/csv:101203816/csv:101207512/csv:101219669/csv:101216662/csv:101208823/csv:101220425/csv:101205642/csv:101214637/csv:101205905/csv:101212879/csv:101215277/csv:101214088/csv:101210301/csv:101214188/csv:101215573/csv:101210326/csv:101…	37	17	Csa1G470460/Csa4G108510/Csa4G658590/Csa1G470320/Csa4G312880/Csa6G012800/Csa6G216960/Csa6G008720/Csa6G526450/Csa4G648020/Csa3G604110/Csa6G507520/Csa2G416770/Csa3G839800/Csa1G612900/Csa1G025960/Csa3G121580	20	Csa1G042980/Csa7G060160/Csa4G454150/Csa5G139540/Csa6G052050/Csa1G600260/Csa2G236620/Csa3G651720/Csa6G356990/Csa3G354490/Csa4G340540/Csa5G152170/Csa6G057150/Csa4G515040/Csa4G052590/Csa3G135120/Csa6G363590/Csa1G569450/Csa4G050170/Csa7G405830
csv01040	Biosynthesis of unsaturated fatty acids	9/959	15/2804	0.03601614	0.219990454	Csa3G133140/Csa4G028450/Csa2G415540/Csa6G303230/Csa2G083750/Csa5G517090/Csa2G129150/Csa3G731060/Csa3G624070	Csa3G133140/Csa4G028450/Csa2G415540/Csa6G303230/Csa2G083750/Csa5G517090/Csa2G129150/Csa3G731060/Csa3G624070	csv:101217710/csv:101218159/csv:101220632/csv:101212013/csv:101217109/csv:101213758/csv:101212301/csv:101209181/csv:101208182	9	6	Csa3G133140/Csa4G028450/Csa2G415540/Csa6G303230/Csa2G129150/Csa3G731060	3	Csa2G083750/Csa5G517090/Csa3G624070
csv00052	Galactose metabolism	15/959	29/2804	0.038269531	0.219990454	Csa5G601500/Csa4G631570/Csa4G052620/Csa6G000080/Csa7G407800/Csa3G838720/Csa5G172280/Csa5G148720/Csa3G777580/Csa5G580630/Csa4G097630/Csa3G124840/Csa1G025130/Csa4G023010/Csa7G450780	Csa5G601500/Csa4G631570/Csa4G052620/Csa6G000080/Csa7G407800/Csa3G838720/Csa5G172280/Csa5G148720/Csa3G777580/Csa5G580630/Csa4G097630/Csa3G124840/Csa1G025130/Csa4G023010/Csa7G450780	csv:101216937/csv:101214893/csv:101209558/csv:101208382/csv:101219223/csv:101217277/csv:101209451/csv:101205820/csv:101223138/csv:101211924/csv:101219465/csv:101208525/csv:101222545/csv:101204973/csv:101209367	15	5	Csa4G631570/Csa3G777580/Csa1G025130/Csa4G023010/Csa7G450780	10	Csa5G601500/Csa4G052620/Csa6G000080/Csa7G407800/Csa3G838720/Csa5G172280/Csa5G148720/Csa5G580630/Csa4G097630/Csa3G124840
csv00960	Tropane, piperidine and pyridine alkaloid biosynthesis	8/959	13/2804	0.039998264	0.219990454	Csa5G158580/Csa3G733970/Csa5G158570/Csa7G235250/Csa1G096620/Csa6G423480/Csa4G000870/Csa4G329570	Csa5G158580/Csa3G733970/Csa5G158570/Csa7G235250/Csa1G096620/Csa6G423480/Csa4G000870/Csa4G329570	csv:101212818/csv:101205728/csv:101213059/csv:101210998/csv:101217299/csv:101222232/csv:101212914/csv:101209562	8	1	Csa3G733970	7	Csa5G158580/Csa5G158570/Csa7G235250/Csa1G096620/Csa6G423480/Csa4G000870/Csa4G329570
csv00592	alpha-Linolenic acid metabolism	18/959	37/2804	0.047858647	0.250688153	Csa3G133140/Csa4G028450/Csa7G075600/Csa1G433610/Csa5G622450/Csa7G351890/Csa4G358630/Csa7G041960/Csa2G415540/Csa5G644020/Csa4G286970/Csa2G360780/Csa1G702040/Csa2G129150/Csa3G731060/Csa3G116760/Csa2G093800/Csa3G624070	Csa3G133140/Csa4G028450/Csa7G075600/Csa1G433610/Csa5G622450/Csa7G351890/Csa4G358630/Csa7G041960/Csa2G415540/Csa5G644020/Csa4G286970/Csa2G360780/Csa1G702040/Csa2G129150/Csa3G731060/Csa3G116760/Csa2G093800/Csa3G624070	csv:101217710/csv:101218159/csv:101211574/csv:101203184/csv:101206690/csv:101208825/csv:101220288/csv:101223126/csv:101220632/csv:101213826/csv:101216079/csv:101221732/csv:101219898/csv:101212301/csv:101209181/csv:101220804/csv:101218290/csv:101208182	18	10	Csa3G133140/Csa4G028450/Csa1G433610/Csa7G351890/Csa4G358630/Csa2G415540/Csa1G702040/Csa2G129150/Csa3G731060/Csa3G116760	8	Csa7G075600/Csa5G622450/Csa7G041960/Csa5G644020/Csa4G286970/Csa2G360780/Csa2G093800/Csa3G624070
csv00380	Tryptophan metabolism	13/959	26/2804	0.069523189	0.332855474	Csa4G658590/Csa1G005520/Csa1G570110/Csa4G291370/Csa6G356990/Csa7G212650/Csa7G031640/Csa7G448900/Csa4G336250/Csa2G010420/Csa1G173130/Csa6G330970/Csa2G264040	Csa4G658590/Csa1G005520/Csa1G570110/Csa4G291370/Csa6G356990/Csa7G212650/Csa7G031640/Csa7G448900/Csa4G336250/Csa2G010420/Csa1G173130/Csa6G330970/Csa2G264040	csv:101202931/csv:101209430/csv:101209171/csv:101205263/csv:101216662/csv:101204042/csv:101214645/csv:101205436/csv:101204410/csv:101202756/csv:101212707/csv:101221248/csv:101215057	13	5	Csa4G658590/Csa1G570110/Csa7G448900/Csa2G010420/Csa6G330970	8	Csa1G005520/Csa4G291370/Csa6G356990/Csa7G212650/Csa7G031640/Csa4G336250/Csa1G173130/Csa2G264040
csv01212	Fatty acid metabolism	21/959	46/2804	0.069597054	0.332855474	Csa3G133140/Csa4G028450/Csa1G051630/Csa3G149320/Csa2G415540/Csa4G092990/Csa4G029990/Csa6G303230/Csa2G083750/Csa5G160250/Csa5G517090/Csa2G005370/Csa2G129150/Csa7G031640/Csa3G731060/Csa7G031600/Csa3G099620/Csa1G173130/Csa6G330970/Csa3G624070/Csa5G150390	Csa3G133140/Csa4G028450/Csa1G051630/Csa3G149320/Csa2G415540/Csa4G092990/Csa4G029990/Csa6G303230/Csa2G083750/Csa5G160250/Csa5G517090/Csa2G005370/Csa2G129150/Csa7G031640/Csa3G731060/Csa7G031600/Csa3G099620/Csa1G173130/Csa6G330970/Csa3G624070/Csa5G150390	csv:101217710/csv:101218159/csv:101218502/csv:101207461/csv:101220632/csv:101222930/csv:101207195/csv:101212013/csv:101217109/csv:101215700/csv:101213758/csv:101206509/csv:101212301/csv:101214645/csv:101209181/csv:101212158/csv:101208501/csv:101212707/csv:101221248/csv:101208182/csv:101209130	21	11	Csa3G133140/Csa4G028450/Csa3G149320/Csa2G415540/Csa6G303230/Csa2G129150/Csa3G731060/Csa7G031600/Csa3G099620/Csa6G330970/Csa5G150390	10	Csa1G051630/Csa4G092990/Csa4G029990/Csa2G083750/Csa5G160250/Csa5G517090/Csa2G005370/Csa7G031640/Csa1G173130/Csa3G624070
csv00520	Amino sugar and nucleotide sugar metabolism	35/959	83/2804	0.076994002	0.343858118	Csa5G139760/Csa4G052620/Csa5G182060/Csa1G267230/Csa5G139770/Csa2G377950/Csa2G037230/Csa2G146400/Csa2G011460/Csa6G526280/Csa5G512920/Csa1G039880/Csa5G172280/Csa6G366530/Csa5G148720/Csa2G006110/Csa4G194790/Csa2G099490/Csa4G094000/Csa7G058620/Csa6G153460/Csa4G646090/Csa5G011690/Csa3G859710/Csa6G507520/Csa4G098720/Csa3G124840/Csa3G119380/Csa6G150460/Csa6G310490/Csa7G426500/Csa1G554540/Csa7G024120/Csa…	Csa5G139760/Csa4G052620/Csa5G182060/Csa1G267230/Csa5G139770/Csa2G377950/Csa2G037230/Csa2G146400/Csa2G011460/Csa6G526280/Csa5G512920/Csa1G039880/Csa5G172280/Csa6G366530/Csa5G148720/Csa2G006110/Csa4G194790/Csa2G099490/Csa4G094000/Csa7G058620/Csa6G153460/Csa4G646090/Csa5G011690/Csa3G859710/Csa6G507520/Csa4G098720/Csa3G124840/Csa3G119380/Csa6G150460/Csa6G310490/Csa7G426500/Csa1G554540/Csa7G024120/Csa…	csv:101214593/csv:101209558/csv:101219906/csv:101214415/csv:101214892/csv:101214230/csv:101214888/csv:101216154/csv:101222554/csv:101207951/csv:101210360/csv:101203952/csv:101209451/csv:101221070/csv:101205820/csv:101223173/csv:101218632/csv:101222628/csv:101222306/csv:101216143/csv:101204159/csv:101208634/csv:101212422/csv:101221562/csv:101215573/csv:101218758/csv:101208525/csv:101204338/csv:101…	35	9	Csa5G182060/Csa2G377950/Csa2G011460/Csa6G153460/Csa4G646090/Csa6G507520/Csa4G098720/Csa7G426500/Csa7G024120	26	Csa5G139760/Csa4G052620/Csa1G267230/Csa5G139770/Csa2G037230/Csa2G146400/Csa6G526280/Csa5G512920/Csa1G039880/Csa5G172280/Csa6G366530/Csa5G148720/Csa2G006110/Csa4G194790/Csa2G099490/Csa4G094000/Csa7G058620/Csa5G011690/Csa3G859710/Csa3G124840/Csa3G119380/Csa6G150460/Csa6G310490/Csa1G554540/Csa7G030510/Csa3G816050
csv00220	Arginine biosynthesis	12/959	24/2804	0.079825979	0.343858118	Csa6G495740/Csa2G379190/Csa3G304140/Csa1G096620/Csa5G590070/Csa3G734910/Csa1G002130/Csa7G448000/Csa7G432140/Csa3G891650/Csa4G329570/Csa3G859690	Csa6G495740/Csa2G379190/Csa3G304140/Csa1G096620/Csa5G590070/Csa3G734910/Csa1G002130/Csa7G448000/Csa7G432140/Csa3G891650/Csa4G329570/Csa3G859690	csv:101223180/csv:101203871/csv:101221473/csv:101217299/csv:101209590/csv:101222699/csv:101215982/csv:101212146/csv:101211809/csv:101205167/csv:101209562/csv:101222023	12	3	Csa6G495740/Csa1G002130/Csa7G448000	9	Csa2G379190/Csa3G304140/Csa1G096620/Csa5G590070/Csa3G734910/Csa7G432140/Csa3G891650/Csa4G329570/Csa3G859690
csv01230	Biosynthesis of amino acids	53/959	132/2804	0.084529613	0.343858118	Csa2G009560/Csa2G352930/Csa6G495740/Csa3G904100/Csa4G062380/Csa7G064020/Csa1G574790/Csa2G379190/Csa3G824870/Csa6G183190/Csa6G448730/Csa3G304140/Csa1G096620/Csa3G133100/Csa3G734910/Csa1G046170/Csa5G457770/Csa6G011620/Csa6G004600/Csa5G346550/Csa1G002130/Csa3G651740/Csa3G125530/Csa6G486810/Csa2G298310/Csa7G234700/Csa5G160240/Csa7G448000/Csa6G448740/Csa3G002370/Csa3G002550/Csa7G432140/Csa6G499800/Csa…	Csa2G009560/Csa2G352930/Csa6G495740/Csa3G904100/Csa4G062380/Csa7G064020/Csa1G574790/Csa2G379190/Csa3G824870/Csa6G183190/Csa6G448730/Csa3G304140/Csa1G096620/Csa3G133100/Csa3G734910/Csa1G046170/Csa5G457770/Csa6G011620/Csa6G004600/Csa5G346550/Csa1G002130/Csa3G651740/Csa3G125530/Csa6G486810/Csa2G298310/Csa7G234700/Csa5G160240/Csa7G448000/Csa6G448740/Csa3G002370/Csa3G002550/Csa7G432140/Csa6G499800/Csa…	csv:101207481/csv:101214004/csv:101223180/csv:101223065/csv:101212892/csv:101221603/csv:101218750/csv:101203871/csv:101212851/csv:101214250/csv:101205445/csv:101221473/csv:101217299/csv:101217323/csv:101222699/csv:101204330/csv:101222001/csv:101217107/csv:101220896/csv:101211294/csv:101215982/csv:101219910/csv:101211954/csv:101209860/csv:101214580/csv:101211659/csv:101215470/csv:101212146/csv:101…	53	17	Csa2G009560/Csa2G352930/Csa6G495740/Csa3G904100/Csa4G062380/Csa6G183190/Csa6G448730/Csa3G133100/Csa1G002130/Csa2G298310/Csa7G448000/Csa3G002550/Csa3G015880/Csa6G169340/Csa2G406760/Csa4G023010/Csa2G292790	36	Csa7G064020/Csa1G574790/Csa2G379190/Csa3G824870/Csa3G304140/Csa1G096620/Csa3G734910/Csa1G046170/Csa5G457770/Csa6G011620/Csa6G004600/Csa5G346550/Csa3G651740/Csa3G125530/Csa6G486810/Csa7G234700/Csa5G160240/Csa6G448740/Csa3G002370/Csa7G432140/Csa6G499800/Csa6G496970/Csa4G000870/Csa6G008590/Csa5G576660/Csa3G359130/Csa4G097630/Csa2G248740/Csa3G891650/Csa4G329570/Csa1G013750/Csa3G859690/Csa6G357010/Csa…
csv00565	Ether lipid metabolism	9/959	17/2804	0.08671183	0.343858118	Csa1G433610/Csa4G004970/Csa4G358630/Csa1G001490/Csa6G185850/Csa5G430510/Csa2G381740/Csa2G032750/Csa1G108820	Csa1G433610/Csa4G004970/Csa4G358630/Csa1G001490/Csa6G185850/Csa5G430510/Csa2G381740/Csa2G032750/Csa1G108820	csv:101203184/csv:101215246/csv:101220288/csv:101212856/csv:101211426/csv:101205809/csv:101207900/csv:101220522/csv:101220610	9	4	Csa1G433610/Csa4G358630/Csa1G001490/Csa6G185850	5	Csa4G004970/Csa5G430510/Csa2G381740/Csa2G032750/Csa1G108820
csv00630	Glyoxylate and dicarboxylate metabolism	19/959	42/2804	0.089393894	0.343858118	Csa2G420990/Csa1G050360/Csa7G435550/Csa4G062380/Csa4G658590/Csa3G304140/CsaUNG006260/Csa6G356990/Csa3G002550/Csa3G836500/Csa7G031640/Csa1G617370/Csa3G253500/Csa5G609710/Csa3G645990/Csa1G062310/Csa6G169340/Csa1G173130/Csa2G145880	Csa2G420990/Csa1G050360/Csa7G435550/Csa4G062380/Csa4G658590/Csa3G304140/CsaUNG006260/Csa6G356990/Csa3G002550/Csa3G836500/Csa7G031640/Csa1G617370/Csa3G253500/Csa5G609710/Csa3G645990/Csa1G062310/Csa6G169340/Csa1G173130/Csa2G145880	csv:101214114/csv:101214523/csv:101222060/csv:101212892/csv:101202931/csv:101221473/csv:101222352/csv:101216662/csv:101217715/csv:101213516/csv:101214645/csv:101217893/csv:101203579/csv:101219300/csv:101205684/csv:101209820/csv:101209376/csv:101212707/csv:101215910	19	9	Csa2G420990/Csa1G050360/Csa7G435550/Csa4G062380/Csa4G658590/Csa3G002550/Csa3G836500/Csa1G617370/Csa6G169340	10	Csa3G304140/CsaUNG006260/Csa6G356990/Csa7G031640/Csa3G253500/Csa5G609710/Csa3G645990/Csa1G062310/Csa1G173130/Csa2G145880
csv00270	Cysteine and methionine metabolism	24/959	55/2804	0.090653504	0.343858118	Csa2G352930/Csa1G574790/Csa3G824870/Csa7G387160/Csa2G036690/Csa1G096620/Csa5G457770/Csa6G004600/Csa3G651740/Csa2G298310/Csa5G002610/Csa6G160180/Csa7G009190/Csa4G326550/Csa3G002370/Csa2G353460/Csa4G099220/Csa6G496970/Csa4G361270/Csa2G140370/Csa4G329570/Csa5G609660/Csa1G031770/Csa6G357010	Csa2G352930/Csa1G574790/Csa3G824870/Csa7G387160/Csa2G036690/Csa1G096620/Csa5G457770/Csa6G004600/Csa3G651740/Csa2G298310/Csa5G002610/Csa6G160180/Csa7G009190/Csa4G326550/Csa3G002370/Csa2G353460/Csa4G099220/Csa6G496970/Csa4G361270/Csa2G140370/Csa4G329570/Csa5G609660/Csa1G031770/Csa6G357010	csv:101214004/csv:101218750/csv:101212851/csv:101221323/csv:101215844/csv:101217299/csv:101222001/csv:101220896/csv:101219910/csv:101214580/csv:101206078/csv:101221653/csv:101204791/csv:101210304/csv:101202934/csv:101213522/csv:101205326/csv:101217437/csv:101221460/csv:101215667/csv:101209562/csv:101218830/csv:101211651/csv:101216175	24	6	Csa2G352930/Csa7G387160/Csa2G298310/Csa4G326550/Csa2G353460/Csa4G099220	18	Csa1G574790/Csa3G824870/Csa2G036690/Csa1G096620/Csa5G457770/Csa6G004600/Csa3G651740/Csa5G002610/Csa6G160180/Csa7G009190/Csa3G002370/Csa6G496970/Csa4G361270/Csa2G140370/Csa4G329570/Csa5G609660/Csa1G031770/Csa6G357010
csv04075	Plant hormone signal transduction	60/959	152/2804	0.094135973	0.345165234	Csa7G060160/Csa1G422990/Csa1G470460/Csa1G408720/Csa5G623800/Csa1G162100/Csa1G207820/Csa4G312880/Csa7G391240/Csa6G152350/Csa4G454150/Csa6G031950/Csa2G381840/Csa3G198490/Csa6G012800/Csa3G866510/Csa3G180290/Csa2G403160/Csa5G139540/Csa5G576720/Csa2G236620/Csa3G651720/Csa6G518210/Csa3G354490/Csa4G308640/Csa3G822100/Csa2G372720/Csa6G008720/Csa3G516530/Csa6G312560/Csa6G519650/Csa5G148790/Csa3G199660/Csa…	Csa7G060160/Csa1G422990/Csa1G470460/Csa1G408720/Csa5G623800/Csa1G162100/Csa1G207820/Csa4G312880/Csa7G391240/Csa6G152350/Csa4G454150/Csa6G031950/Csa2G381840/Csa3G198490/Csa6G012800/Csa3G866510/Csa3G180290/Csa2G403160/Csa5G139540/Csa5G576720/Csa2G236620/Csa3G651720/Csa6G518210/Csa3G354490/Csa4G308640/Csa3G822100/Csa2G372720/Csa6G008720/Csa3G516530/Csa6G312560/Csa6G519650/Csa5G148790/Csa3G199660/Csa…	csv:101216386/csv:101217842/csv:101210966/csv:101213450/csv:101207245/csv:101204604/csv:101215632/csv:101216106/csv:101219912/csv:101223216/csv:101209540/csv:101210308/csv:101206679/csv:101203475/csv:101221757/csv:101216825/csv:101217116/csv:101217648/csv:101221554/csv:101203501/csv:101207512/csv:101219669/csv:101220018/csv:101208823/csv:101214383/csv:101220810/csv:101221088/csv:101220425/csv:101…	60	23	Csa1G422990/Csa1G470460/Csa5G623800/Csa1G162100/Csa4G312880/Csa7G391240/Csa6G152350/Csa6G031950/Csa2G381840/Csa3G198490/Csa6G012800/Csa3G180290/Csa5G576720/Csa6G008720/Csa6G312560/Csa6G358660/Csa1G597690/Csa3G604110/Csa1G600830/Csa6G411220/Csa2G010920/Csa4G641660/Csa1G612900	37	Csa7G060160/Csa1G408720/Csa1G207820/Csa4G454150/Csa3G866510/Csa2G403160/Csa5G139540/Csa2G236620/Csa3G651720/Csa6G518210/Csa3G354490/Csa4G308640/Csa3G822100/Csa2G372720/Csa3G516530/Csa6G519650/Csa5G148790/Csa3G199660/Csa7G008430/Csa7G378520/Csa1G006300/Csa4G515040/Csa4G052740/Csa1G422470/Csa3G516540/Csa6G486870/Csa1G572420/Csa3G135120/Csa1G422480/Csa6G363590/Csa2G008740/Csa7G440550/Csa4G007100/Csa…
csv00250	Alanine, aspartate and glutamate metabolism	16/959	35/2804	0.104338933	0.370234922	Csa1G045490/Csa2G252070/Csa6G183190/Csa3G304140/Csa1G096620/Csa6G135470/Csa1G002130/Csa7G448000/Csa4G326550/Csa4G570720/Csa2G099490/Csa7G189190/Csa1G617370/Csa3G891650/Csa4G329570/Csa4G056840	Csa1G045490/Csa2G252070/Csa6G183190/Csa3G304140/Csa1G096620/Csa6G135470/Csa1G002130/Csa7G448000/Csa4G326550/Csa4G570720/Csa2G099490/Csa7G189190/Csa1G617370/Csa3G891650/Csa4G329570/Csa4G056840	csv:101214440/csv:101203840/csv:101214250/csv:101221473/csv:101217299/csv:101217352/csv:101215982/csv:101212146/csv:101210304/csv:101202854/csv:101222628/csv:101218056/csv:101217893/csv:101205167/csv:101209562/csv:101220932	16	8	Csa1G045490/Csa2G252070/Csa6G183190/Csa1G002130/Csa7G448000/Csa4G326550/Csa1G617370/Csa4G056840	8	Csa3G304140/Csa1G096620/Csa6G135470/Csa4G570720/Csa2G099490/Csa7G189190/Csa3G891650/Csa4G329570
csv04712	Circadian rhythm - plant	11/959	23/2804	0.123654223	0.425061393	Csa3G914590/Csa1G699620/Csa5G175170/Csa1G651710/Csa5G139010/Csa7G293730/Csa6G055360/Csa2G352370/Csa5G150990/Csa1G038380/Csa7G452030	Csa3G914590/Csa1G699620/Csa5G175170/Csa1G651710/Csa5G139010/Csa7G293730/Csa6G055360/Csa2G352370/Csa5G150990/Csa1G038380/Csa7G452030	csv:101214341/csv:101203654/csv:101206050/csv:101207969/csv:101209788/csv:101216952/csv:101220984/csv:101203735/csv:101211350/csv:101220107/csv:101208149	11	8	Csa3G914590/Csa1G699620/Csa1G651710/Csa5G139010/Csa2G352370/Csa5G150990/Csa1G038380/Csa7G452030	3	Csa5G175170/Csa7G293730/Csa6G055360
csv00020	Citrate cycle (TCA cycle)	13/959	29/2804	0.15483394	0.47144319	Csa3G595230/Csa4G038700/Csa5G346550/Csa5G603950/Csa1G435750/Csa7G212650/Csa3G002550/Csa6G088110/Csa6G331010/Csa2G385080/Csa6G169340/Csa1G560680/Csa5G181450	Csa3G595230/Csa4G038700/Csa5G346550/Csa5G603950/Csa1G435750/Csa7G212650/Csa3G002550/Csa6G088110/Csa6G331010/Csa2G385080/Csa6G169340/Csa1G560680/Csa5G181450	csv:101220767/csv:101211616/csv:101211294/csv:101208773/csv:101204247/csv:101204042/csv:101217715/csv:101205496/csv:101222110/csv:101205566/csv:101209376/csv:101216462/csv:101222022	13	5	Csa3G595230/Csa4G038700/Csa5G603950/Csa3G002550/Csa6G169340	8	Csa5G346550/Csa1G435750/Csa7G212650/Csa6G088110/Csa6G331010/Csa2G385080/Csa1G560680/Csa5G181450
csv00900	Terpenoid backbone biosynthesis	13/959	29/2804	0.15483394	0.47144319	Csa7G211090/Csa3G836510/Csa3G270270/Csa4G049620/Csa1G600780/Csa6G017060/Csa7G031640/Csa3G114510/Csa3G113320/Csa1G173130/Csa2G074290/Csa1G004930/Csa7G075680	Csa7G211090/Csa3G836510/Csa3G270270/Csa4G049620/Csa1G600780/Csa6G017060/Csa7G031640/Csa3G114510/Csa3G113320/Csa1G173130/Csa2G074290/Csa1G004930/Csa7G075680	csv:101204450/csv:101213752/csv:101206540/csv:101212970/csv:101221308/csv:101210090/csv:101214645/csv:101218190/csv:101212112/csv:101212707/csv:101208431/csv:101207716/csv:101212295	13	3	Csa3G836510/Csa3G270270/Csa3G114510	10	Csa7G211090/Csa4G049620/Csa1G600780/Csa6G017060/Csa7G031640/Csa3G113320/Csa1G173130/Csa2G074290/Csa1G004930/Csa7G075680
csv00350	Tyrosine metabolism	11/959	24/2804	0.160739661	0.47144319	Csa4G608160/Csa5G158580/Csa5G158570/Csa7G235250/Csa1G096620/Csa6G361250/Csa6G423480/Csa4G000870/Csa1G073620/Csa4G329570/Csa6G361260	Csa4G608160/Csa5G158580/Csa5G158570/Csa7G235250/Csa1G096620/Csa6G361250/Csa6G423480/Csa4G000870/Csa1G073620/Csa4G329570/Csa6G361260	csv:101215051/csv:101212818/csv:101213059/csv:101210998/csv:101217299/csv:101206456/csv:101222232/csv:101212914/csv:101220458/csv:101209562/csv:101211996	11	4	Csa4G608160/Csa6G361250/Csa1G073620/Csa6G361260	7	Csa5G158580/Csa5G158570/Csa7G235250/Csa1G096620/Csa6G423480/Csa4G000870/Csa4G329570
csv00904	Diterpenoid biosynthesis	7/959	14/2804	0.166171055	0.47144319	Csa6G523390/Csa2G379300/Csa4G638410/Csa7G434970/Csa3G903550/Csa3G535100/Csa7G413380	Csa6G523390/Csa2G379300/Csa4G638410/Csa7G434970/Csa3G903550/Csa3G535100/Csa7G413380	csv:101215016/csv:101222627/csv:101209283/csv:101223012/csv:101207275/csv:101205466/csv:101217885	7	2	Csa6G523390/Csa7G413380	5	Csa2G379300/Csa4G638410/Csa7G434970/Csa3G903550/Csa3G535100
csv00999	Biosynthesis of secondary metabolites - unclassified	7/959	14/2804	0.166171055	0.47144319	Csa6G133710/Csa3G710200/Csa2G048330/Csa5G589940/Csa5G589320/Csa7G073660/Csa7G430230	Csa6G133710/Csa3G710200/Csa2G048330/Csa5G589940/Csa5G589320/Csa7G073660/Csa7G430230	csv:101221846/csv:101215427/csv:101210868/csv:101212121/csv:101220731/csv:101205648/csv:101218595	7	3	Csa6G133710/Csa5G589940/Csa5G589320	4	Csa3G710200/Csa2G048330/Csa7G073660/Csa7G430230
csv00130	Ubiquinone and other terpenoid-quinone biosynthesis	14/959	32/2804	0.168600278	0.47144319	Csa4G608160/Csa2G432780/Csa5G601480/Csa4G495230/Csa6G501980/Csa6G133710/Csa3G710200/Csa3G791510/Csa3G171760/Csa2G048330/Csa5G589320/Csa6G516740/Csa7G430230/Csa2G059830	Csa4G608160/Csa2G432780/Csa5G601480/Csa4G495230/Csa6G501980/Csa6G133710/Csa3G710200/Csa3G791510/Csa3G171760/Csa2G048330/Csa5G589320/Csa6G516740/Csa7G430230/Csa2G059830	csv:101215051/csv:101205148/csv:101216706/csv:101223053/csv:101216659/csv:101221846/csv:101215427/csv:101215738/csv:101206950/csv:101210868/csv:101220731/csv:101214126/csv:101218595/csv:101221791	14	6	Csa4G608160/Csa5G601480/Csa4G495230/Csa6G501980/Csa6G133710/Csa5G589320	8	Csa2G432780/Csa3G710200/Csa3G791510/Csa3G171760/Csa2G048330/Csa6G516740/Csa7G430230/Csa2G059830
csv01210	2-Oxocarboxylic acid metabolism	14/959	32/2804	0.168600278	0.47144319	Csa2G352930/Csa6G495740/Csa2G379190/Csa1G096620/Csa3G133100/Csa3G734910/Csa5G457770/Csa5G346550/Csa7G448000/Csa3G002550/Csa7G432140/Csa6G496970/Csa4G329570/Csa6G169340	Csa2G352930/Csa6G495740/Csa2G379190/Csa1G096620/Csa3G133100/Csa3G734910/Csa5G457770/Csa5G346550/Csa7G448000/Csa3G002550/Csa7G432140/Csa6G496970/Csa4G329570/Csa6G169340	csv:101214004/csv:101223180/csv:101203871/csv:101217299/csv:101217323/csv:101222699/csv:101222001/csv:101211294/csv:101212146/csv:101217715/csv:101211809/csv:101217437/csv:101209562/csv:101209376	14	6	Csa2G352930/Csa6G495740/Csa3G133100/Csa7G448000/Csa3G002550/Csa6G169340	8	Csa2G379190/Csa1G096620/Csa3G734910/Csa5G457770/Csa5G346550/Csa7G432140/Csa6G496970/Csa4G329570
csv00330	Arginine and proline metabolism	17/959	40/2804	0.171433887	0.47144319	Csa5G643300/Csa1G045490/Csa1G005520/Csa2G036690/Csa1G096620/Csa1G570110/Csa1G025890/Csa4G291370/Csa2G000460/Csa7G448900/Csa4G329570/Csa2G009610/Csa2G010420/Csa1G014490/Csa2G264040/Csa3G150820/Csa1G166770	Csa5G643300/Csa1G045490/Csa1G005520/Csa2G036690/Csa1G096620/Csa1G570110/Csa1G025890/Csa4G291370/Csa2G000460/Csa7G448900/Csa4G329570/Csa2G009610/Csa2G010420/Csa1G014490/Csa2G264040/Csa3G150820/Csa1G166770	csv:101219166/csv:101214440/csv:101209430/csv:101215844/csv:101217299/csv:101209171/csv:101206436/csv:101205263/csv:101205432/csv:101205436/csv:101209562/csv:101221376/csv:101202756/csv:101210752/csv:101215057/csv:101215570/csv:101207902	17	9	Csa5G643300/Csa1G045490/Csa1G570110/Csa1G025890/Csa7G448900/Csa2G009610/Csa2G010420/Csa1G014490/Csa1G166770	8	Csa1G005520/Csa2G036690/Csa1G096620/Csa4G291370/Csa2G000460/Csa4G329570/Csa2G264040/Csa3G150820
csv00053	Ascorbate and aldarate metabolism	13/959	30/2804	0.191765587	0.510938191	Csa1G005520/Csa2G011460/Csa1G604040/Csa4G291370/Csa3G285550/Csa6G451470/Csa4G094000/Csa5G290670/Csa7G011830/Csa3G775240/Csa7G448900/Csa7G219200/Csa2G010420	Csa1G005520/Csa2G011460/Csa1G604040/Csa4G291370/Csa3G285550/Csa6G451470/Csa4G094000/Csa5G290670/Csa7G011830/Csa3G775240/Csa7G448900/Csa7G219200/Csa2G010420	csv:101209430/csv:101222554/csv:101215231/csv:101205263/csv:101203335/csv:101210277/csv:101222306/csv:101206206/csv:101206941/csv:101207933/csv:101205436/csv:101205337/csv:101202756	13	7	Csa2G011460/Csa3G285550/Csa6G451470/Csa7G011830/Csa7G448900/Csa7G219200/Csa2G010420	6	Csa1G005520/Csa1G604040/Csa4G291370/Csa4G094000/Csa5G290670/Csa3G775240
csv00590	Arachidonic acid metabolism	6/959	12/2804	0.195085491	0.510938191	Csa5G503560/Csa1G433610/Csa4G358630/Csa6G501260/Csa2G000660/Csa6G408810	Csa5G503560/Csa1G433610/Csa4G358630/Csa6G501260/Csa2G000660/Csa6G408810	csv:101222193/csv:101203184/csv:101220288/csv:101214973/csv:101221216/csv:101221379	6	2	Csa1G433610/Csa4G358630	4	Csa5G503560/Csa6G501260/Csa2G000660/Csa6G408810
csv00240	Pyrimidine metabolism	11/959	25/2804	0.202635153	0.518368995	Csa6G538800/Csa7G253200/Csa6G486750/Csa7G065130/Csa3G127790/Csa6G430660/Csa7G189190/Csa4G052590/Csa4G297440/Csa6G079760/Csa6G483490	Csa6G538800/Csa7G253200/Csa6G486750/Csa7G065130/Csa3G127790/Csa6G430660/Csa7G189190/Csa4G052590/Csa4G297440/Csa6G079760/Csa6G483490	csv:101219296/csv:101213614/csv:101210105/csv:101223016/csv:101204669/csv:101204944/csv:101218056/csv:101210301/csv:101209447/csv:101223081/csv:101221565	11	4	Csa6G538800/Csa7G253200/Csa7G065130/Csa6G483490	7	Csa6G486750/Csa3G127790/Csa6G430660/Csa7G189190/Csa4G052590/Csa4G297440/Csa6G079760
csv00310	Lysine degradation	10/959	23/2804	0.23233136	0.5808284	Csa1G598330/Csa1G005520/Csa4G291370/Csa7G212650/Csa7G031640/Csa4G003700/Csa7G448900/Csa2G010420/Csa1G173130/Csa6G330970	Csa1G598330/Csa1G005520/Csa4G291370/Csa7G212650/Csa7G031640/Csa4G003700/Csa7G448900/Csa2G010420/Csa1G173130/Csa6G330970	csv:101214976/csv:101209430/csv:101205263/csv:101204042/csv:101214645/csv:101219756/csv:101205436/csv:101202756/csv:101212707/csv:101221248	10	4	Csa1G598330/Csa7G448900/Csa2G010420/Csa6G330970	6	Csa1G005520/Csa4G291370/Csa7G212650/Csa7G031640/Csa4G003700/Csa1G173130
csv00190	Oxidative phosphorylation	20/959	51/2804	0.267021498	0.639217752	Csa3G595230/Csa2G252030/Csa4G038700/Csa6G502810/Csa6G095940/Csa1G042310/Csa3G105960/Csa7G004130/Csa2G432800/Csa6G422820/Csa3G560240/Csa3G127180/Csa4G006380/Csa5G321490/Csa3G212480/Csa3G184070/Csa5G611600/Csa2G169710/Csa5G576620/Csa1G538810	Csa3G595230/Csa2G252030/Csa4G038700/Csa6G502810/Csa6G095940/Csa1G042310/Csa3G105960/Csa7G004130/Csa2G432800/Csa6G422820/Csa3G560240/Csa3G127180/Csa4G006380/Csa5G321490/Csa3G212480/Csa3G184070/Csa5G611600/Csa2G169710/Csa5G576620/Csa1G538810	csv:101220767/csv:101204810/csv:101211616/csv:101222890/csv:101214636/csv:101213094/csv:101205238/csv:101211364/csv:101204899/csv:101213101/csv:101217221/csv:101222607/csv:101209815/csv:11123893/csv:101215359/csv:101209685/csv:101213164/csv:101210459/csv:101205618/csv:101212532	20	7	Csa3G595230/Csa4G038700/Csa6G095940/Csa7G004130/Csa3G560240/Csa3G127180/Csa5G321490	13	Csa2G252030/Csa6G502810/Csa1G042310/Csa3G105960/Csa2G432800/Csa6G422820/Csa4G006380/Csa3G212480/Csa3G184070/Csa5G611600/Csa2G169710/Csa5G576620/Csa1G538810
csv00710	Carbon fixation in photosynthetic organisms	16/959	40/2804	0.267309242	0.639217752	Csa3G444620/Csa3G638540/Csa1G096620/Csa1G574870/Csa3G252490/Csa7G448000/Csa7G048110/Csa6G008590/Csa5G576660/Csa5G609710/Csa4G329570/Csa3G127830/Csa6G514950/Csa5G577360/Csa2G406760/Csa1G050240	Csa3G444620/Csa3G638540/Csa1G096620/Csa1G574870/Csa3G252490/Csa7G448000/Csa7G048110/Csa6G008590/Csa5G576660/Csa5G609710/Csa4G329570/Csa3G127830/Csa6G514950/Csa5G577360/Csa2G406760/Csa1G050240	csv:101214108/csv:101220055/csv:101217299/csv:101219936/csv:101202856/csv:101212146/csv:101208202/csv:101214545/csv:101218080/csv:101219300/csv:101209562/csv:101204181/csv:101205112/csv:101216256/csv:101209273/csv:101213074	16	4	Csa3G444620/Csa7G448000/Csa7G048110/Csa2G406760	12	Csa3G638540/Csa1G096620/Csa1G574870/Csa3G252490/Csa6G008590/Csa5G576660/Csa5G609710/Csa4G329570/Csa3G127830/Csa6G514950/Csa5G577360/Csa1G050240
csv00260	Glycine, serine and threonine metabolism	20/959	52/2804	0.302647472	0.695937313	Csa2G009560/Csa5G158580/Csa7G435550/Csa5G158570/Csa4G062380/Csa7G235250/Csa6G448730/Csa5G457770/Csa3G651740/Csa6G448740/Csa4G326550/Csa3G002370/Csa6G423480/Csa1G617370/Csa7G448900/Csa1G062310/Csa1G641020/Csa1G013750/Csa2G145880/Csa2G292790	Csa2G009560/Csa5G158580/Csa7G435550/Csa5G158570/Csa4G062380/Csa7G235250/Csa6G448730/Csa5G457770/Csa3G651740/Csa6G448740/Csa4G326550/Csa3G002370/Csa6G423480/Csa1G617370/Csa7G448900/Csa1G062310/Csa1G641020/Csa1G013750/Csa2G145880/Csa2G292790	csv:101207481/csv:101212818/csv:101222060/csv:101213059/csv:101212892/csv:101210998/csv:101205445/csv:101222001/csv:101219910/csv:101205680/csv:101210304/csv:101202934/csv:101222232/csv:101217893/csv:101205436/csv:101209820/csv:101222314/csv:101208305/csv:101215910/csv:101209304	20	9	Csa2G009560/Csa7G435550/Csa4G062380/Csa6G448730/Csa4G326550/Csa1G617370/Csa7G448900/Csa1G641020/Csa2G292790	11	Csa5G158580/Csa5G158570/Csa7G235250/Csa5G457770/Csa3G651740/Csa6G448740/Csa3G002370/Csa6G423480/Csa1G062310/Csa1G013750/Csa2G145880
csv00760	Nicotinate and nicotinamide metabolism	5/959	11/2804	0.310730026	0.695937313	Csa3G734170/Csa5G149340/Csa2G006060/Csa7G113320/Csa6G381800	Csa3G734170/Csa5G149340/Csa2G006060/Csa7G113320/Csa6G381800	csv:101205253/csv:101207747/csv:101203635/csv:101212255/csv:101204002	5	4	Csa3G734170/Csa2G006060/Csa7G113320/Csa6G381800	1	Csa5G149340
csv00945	Stilbenoid, diarylheptanoid and gingerol biosynthesis	5/959	11/2804	0.310730026	0.695937313	Csa7G431440/Csa6G133710/Csa5G589940/Csa7G073660/Csa3G819790	Csa7G431440/Csa6G133710/Csa5G589940/Csa7G073660/Csa3G819790	csv:101214857/csv:101221846/csv:101212121/csv:101205648/csv:101217257	5	3	Csa7G431440/Csa6G133710/Csa5G589940	2	Csa7G073660/Csa3G819790
csv00040	Pentose and glucuronate interconversions	22/959	58/2804	0.317086634	0.695937313	Csa5G517820/Csa2G049960/Csa5G622520/Csa3G088980/Csa5G568300/Csa7G343870/Csa3G126810/Csa1G031910/Csa3G133180/Csa2G326460/Csa3G624020/Csa7G405820/Csa4G094000/Csa3G000060/Csa7G433170/Csa7G447990/Csa4G043950/Csa7G414390/Csa1G045510/Csa6G404190/Csa2G406760/Csa3G180220	Csa5G517820/Csa2G049960/Csa5G622520/Csa3G088980/Csa5G568300/Csa7G343870/Csa3G126810/Csa1G031910/Csa3G133180/Csa2G326460/Csa3G624020/Csa7G405820/Csa4G094000/Csa3G000060/Csa7G433170/Csa7G447990/Csa4G043950/Csa7G414390/Csa1G045510/Csa6G404190/Csa2G406760/Csa3G180220	csv:101217834/csv:101209640/csv:101205739/csv:101213944/csv:101219120/csv:101220821/csv:101217552/csv:101217103/csv:101218188/csv:101207535/csv:101207204/csv:101205321/csv:101222306/csv:101207185/csv:101205645/csv:101212388/csv:101222494/csv:101217414/csv:101218812/csv:101207268/csv:101209273/csv:101221690	22	9	Csa2G049960/Csa3G088980/Csa3G126810/Csa1G031910/Csa7G447990/Csa4G043950/Csa1G045510/Csa6G404190/Csa2G406760	13	Csa5G517820/Csa5G622520/Csa5G568300/Csa7G343870/Csa3G133180/Csa2G326460/Csa3G624020/Csa7G405820/Csa4G094000/Csa3G000060/Csa7G433170/Csa7G414390/Csa3G180220
csv00460	Cyanoamino acid metabolism	14/959	36/2804	0.332057305	0.695937313	Csa1G168360/Csa3G402970/Csa3G822330/Csa4G062380/Csa6G366400/Csa1G612830/Csa6G004600/Csa2G050000/Csa1G611290/Csa1G528540/Csa6G501260/Csa2G251480/Csa2G000660/Csa2G145880	Csa1G168360/Csa3G402970/Csa3G822330/Csa4G062380/Csa6G366400/Csa1G612830/Csa6G004600/Csa2G050000/Csa1G611290/Csa1G528540/Csa6G501260/Csa2G251480/Csa2G000660/Csa2G145880	csv:101209360/csv:101217315/csv:101215343/csv:101212892/csv:101202924/csv:101205705/csv:101220896/csv:101214030/csv:101214518/csv:101214999/csv:101214973/csv:101221143/csv:101221216/csv:101215910	14	7	Csa1G168360/Csa3G402970/Csa3G822330/Csa4G062380/Csa6G366400/Csa1G528540/Csa2G251480	7	Csa1G612830/Csa6G004600/Csa2G050000/Csa1G611290/Csa6G501260/Csa2G000660/Csa2G145880
csv00480	Glutathione metabolism	19/959	50/2804	0.33248887	0.695937313	Csa4G304240/Csa2G348150/Csa2G034760/Csa6G486750/Csa5G346550/Csa2G035470/Csa4G304250/Csa3G285550/Csa2G377370/Csa4G303130/Csa6G501260/Csa4G304760/Csa7G011830/Csa7G395820/Csa2G000660/Csa6G408810/Csa4G304750/Csa3G132010/Csa3G736660	Csa4G304240/Csa2G348150/Csa2G034760/Csa6G486750/Csa5G346550/Csa2G035470/Csa4G304250/Csa3G285550/Csa2G377370/Csa4G303130/Csa6G501260/Csa4G304760/Csa7G011830/Csa7G395820/Csa2G000660/Csa6G408810/Csa4G304750/Csa3G132010/Csa3G736660	csv:101214027/csv:101213523/csv:101221775/csv:101210105/csv:101211294/csv:101215538/csv:101213782/csv:101203335/csv:101208455/csv:101220464/csv:101214973/csv:101219743/csv:101206941/csv:101212291/csv:101221216/csv:101221379/csv:101214992/csv:101215496/csv:101211241	19	10	Csa4G304240/Csa2G348150/Csa2G035470/Csa4G304250/Csa3G285550/Csa2G377370/Csa4G304760/Csa7G011830/Csa4G304750/Csa3G132010	9	Csa2G034760/Csa6G486750/Csa5G346550/Csa4G303130/Csa6G501260/Csa7G395820/Csa2G000660/Csa6G408810/Csa3G736660
csv00100	Steroid biosynthesis	6/959	14/2804	0.335315251	0.695937313	Csa2G353480/Csa4G358630/Csa4G103350/Csa7G447170/Csa7G447780/Csa6G522820	Csa2G353480/Csa4G358630/Csa4G103350/Csa7G447170/Csa7G447780/Csa6G522820	csv:101213038/csv:101220288/csv:101217570/csv:101217431/csv:101215997/csv:101221194	6	3	Csa2G353480/Csa4G358630/Csa6G522820	3	Csa4G103350/Csa7G447170/Csa7G447780
csv00290	Valine, leucine and isoleucine biosynthesis	5/959	12/2804	0.393333265	0.792095477	Csa2G352930/Csa6G448730/Csa3G133100/Csa6G448740/Csa6G496970	Csa2G352930/Csa6G448730/Csa3G133100/Csa6G448740/Csa6G496970	csv:101214004/csv:101205445/csv:101217323/csv:101205680/csv:101217437	5	3	Csa2G352930/Csa6G448730/Csa3G133100	2	Csa6G448740/Csa6G496970
csv00770	Pantothenate and CoA biosynthesis	6/959	15/2804	0.409560863	0.792095477	Csa2G352930/Csa3G133100/Csa6G409330/Csa7G065130/Csa6G430660/Csa6G496970	Csa2G352930/Csa3G133100/Csa6G409330/Csa7G065130/Csa6G430660/Csa6G496970	csv:101214004/csv:101217323/csv:101220670/csv:101223016/csv:101204944/csv:101217437	6	4	Csa2G352930/Csa3G133100/Csa6G409330/Csa7G065130	2	Csa6G430660/Csa6G496970
csv00908	Zeatin biosynthesis	6/959	15/2804	0.409560863	0.792095477	Csa3G745000/Csa7G392940/Csa4G415920/Csa4G343590/Csa2G362450/Csa4G415930	Csa3G745000/Csa7G392940/Csa4G415920/Csa4G343590/Csa2G362450/Csa4G415930	csv:101218679/csv:101217256/csv:101209480/csv:101222887/csv:101212272/csv:101210219	6	1	Csa4G415930	5	Csa3G745000/Csa7G392940/Csa4G415920/Csa4G343590/Csa2G362450
csv00030	Pentose phosphate pathway	12/959	32/2804	0.410449475	0.792095477	Csa3G904100/Csa2G034760/Csa5G172280/Csa5G160240/Csa6G512900/Csa1G701210/Csa5G576660/Csa3G015880/Csa5G139140/Csa4G097630/Csa2G406760/Csa4G023010	Csa3G904100/Csa2G034760/Csa5G172280/Csa5G160240/Csa6G512900/Csa1G701210/Csa5G576660/Csa3G015880/Csa5G139140/Csa4G097630/Csa2G406760/Csa4G023010	csv:101223065/csv:101221775/csv:101209451/csv:101215470/csv:101203616/csv:101215219/csv:101218080/csv:101216517/csv:101206872/csv:101219465/csv:101209273/csv:101204973	12	5	Csa3G904100/Csa1G701210/Csa3G015880/Csa2G406760/Csa4G023010	7	Csa2G034760/Csa5G172280/Csa5G160240/Csa6G512900/Csa5G576660/Csa5G139140/Csa4G097630
csv00591	Linoleic acid metabolism	7/959	18/2804	0.422198774	0.800721814	Csa2G028490/Csa1G433610/Csa4G358630/Csa4G286970/Csa6G424000/Csa5G583370/Csa2G023340	Csa2G028490/Csa1G433610/Csa4G358630/Csa4G286970/Csa6G424000/Csa5G583370/Csa2G023340	csv:101206327/csv:101203184/csv:101220288/csv:101216079/csv:101215030/csv:101208981/csv:101208141	7	3	Csa1G433610/Csa4G358630/Csa2G023340	4	Csa2G028490/Csa4G286970/Csa6G424000/Csa5G583370
csv00010	Glycolysis / Gluconeogenesis	25/959	70/2804	0.438371994	0.803104554	Csa1G005520/Csa4G312240/Csa6G361250/Csa5G603950/Csa5G172280/Csa4G291370/Csa6G512900/Csa1G435750/CsaUNG006260/Csa2G060380/Csa7G448900/Csa6G008590/Csa1G701210/Csa3G253500/Csa5G576660/Csa2G385080/Csa3G359130/Csa4G097630/Csa2G010420/Csa1G025130/Csa4G023010/Csa1G050240/Csa2G292790/Csa4G050850/Csa6G361260	Csa1G005520/Csa4G312240/Csa6G361250/Csa5G603950/Csa5G172280/Csa4G291370/Csa6G512900/Csa1G435750/CsaUNG006260/Csa2G060380/Csa7G448900/Csa6G008590/Csa1G701210/Csa3G253500/Csa5G576660/Csa2G385080/Csa3G359130/Csa4G097630/Csa2G010420/Csa1G025130/Csa4G023010/Csa1G050240/Csa2G292790/Csa4G050850/Csa6G361260	csv:101209430/csv:101217534/csv:101206456/csv:101208773/csv:101209451/csv:101205263/csv:101203616/csv:101204247/csv:101222352/csv:101220852/csv:101205436/csv:101214545/csv:101215219/csv:101203579/csv:101218080/csv:101205566/csv:101206887/csv:101219465/csv:101202756/csv:101222545/csv:101204973/csv:101213074/csv:101209304/csv:101205699/csv:101211996	25	11	Csa6G361250/Csa5G603950/Csa2G060380/Csa7G448900/Csa1G701210/Csa2G010420/Csa1G025130/Csa4G023010/Csa2G292790/Csa4G050850/Csa6G361260	14	Csa1G005520/Csa4G312240/Csa5G172280/Csa4G291370/Csa6G512900/Csa1G435750/CsaUNG006260/Csa6G008590/Csa3G253500/Csa5G576660/Csa2G385080/Csa3G359130/Csa4G097630/Csa1G050240
csv00860	Porphyrin and chlorophyll metabolism	12/959	33/2804	0.461057141	0.803104554	Csa2G285300/Csa4G056670/Csa5G218840/Csa7G027880/Csa2G401270/Csa1G328400/Csa1G250130/Csa4G082410/Csa4G638340/Csa2G423690/Csa3G127180/Csa6G007980	Csa2G285300/Csa4G056670/Csa5G218840/Csa7G027880/Csa2G401270/Csa1G328400/Csa1G250130/Csa4G082410/Csa4G638340/Csa2G423690/Csa3G127180/Csa6G007980	csv:101202861/csv:101209548/csv:101212245/csv:101212759/csv:101222312/csv:101214191/csv:101222986/csv:101212208/csv:101208554/csv:101206600/csv:101222607/csv:101213181	12	9	Csa4G056670/Csa5G218840/Csa7G027880/Csa2G401270/Csa1G328400/Csa1G250130/Csa4G082410/Csa3G127180/Csa6G007980	3	Csa2G285300/Csa4G638340/Csa2G423690
csv00670	One carbon pool by folate	4/959	10/2804	0.46446405	0.803104554	Csa4G062380/Csa1G007880/Csa1G062310/Csa2G145880	Csa4G062380/Csa1G007880/Csa1G062310/Csa2G145880	csv:101212892/csv:101211739/csv:101209820/csv:101215910	4	1	Csa4G062380	3	Csa1G007880/Csa1G062310/Csa2G145880
csv00909	Sesquiterpenoid and triterpenoid biosynthesis	4/959	10/2804	0.46446405	0.803104554	Csa2G353480/Csa3G021130/Csa3G042380/novel.671	Csa2G353480/Csa3G021130/Csa3G042380/-	csv:101213038/csv:101209789/csv:101207286/csv:101216883	4	2	Csa2G353480/Csa3G021130	2	Csa3G042380/novel.671
csv04070	Phosphatidylinositol signaling system	13/959	36/2804	0.466342096	0.803104554	Csa4G372620/Csa5G635360/Csa1G600260/Csa5G381800/Csa4G340540/Csa2G361850/Csa2G058110/Csa3G860230/Csa2G372810/Csa6G123470/novel.142/Csa1G295150/Csa3G099600	Csa4G372620/Csa5G635360/Csa1G600260/Csa5G381800/Csa4G340540/Csa2G361850/Csa2G058110/Csa3G860230/Csa2G372810/Csa6G123470/-/Csa1G295150/Csa3G099600	csv:101208830/csv:101210866/csv:101203816/csv:101219958/csv:101205905/csv:101214357/csv:101217776/csv:101220612/csv:101206636/csv:101210099/csv:101219739/csv:101219598/csv:101208743	13	4	Csa5G635360/Csa2G361850/Csa2G372810/Csa3G099600	9	Csa4G372620/Csa1G600260/Csa5G381800/Csa4G340540/Csa2G058110/Csa3G860230/Csa6G123470/novel.142/Csa1G295150
csv00340	Histidine metabolism	5/959	13/2804	0.474901005	0.803104554	Csa1G005520/Csa7G234700/Csa4G291370/Csa7G448900/Csa2G010420	Csa1G005520/Csa7G234700/Csa4G291370/Csa7G448900/Csa2G010420	csv:101209430/csv:101211659/csv:101205263/csv:101205436/csv:101202756	5	2	Csa7G448900/Csa2G010420	3	Csa1G005520/Csa7G234700/Csa4G291370
csv00910	Nitrogen metabolism	7/959	19/2804	0.489344736	0.803104554	Csa5G383850/Csa3G304140/Csa5G599860/Csa3G836520/Csa4G377150/Csa1G120410/Csa1G120420	Csa5G383850/Csa3G304140/Csa5G599860/Csa3G836520/Csa4G377150/Csa1G120410/Csa1G120420	csv:101219000/csv:101221473/csv:101212365/csv:101213998/csv:101216001/csv:101221989/csv:101222229	7	1	Csa4G377150	6	Csa5G383850/Csa3G304140/Csa5G599860/Csa3G836520/Csa1G120410/Csa1G120420
csv00230	Purine metabolism	19/959	54/2804	0.490475384	0.803104554	Csa3G904100/Csa2G252070/Csa1G613540/Csa6G486750/Csa5G160770/Csa5G590070/Csa5G613510/Csa3G740080/Csa5G172280/Csa4G570720/Csa6G495640/Csa7G073640/Csa4G052590/Csa3G015880/Csa3G359130/Csa5G157250/Csa6G052070/Csa1G073760/Csa2G401310	Csa3G904100/Csa2G252070/Csa1G613540/Csa6G486750/Csa5G160770/Csa5G590070/Csa5G613510/Csa3G740080/Csa5G172280/Csa4G570720/Csa6G495640/Csa7G073640/Csa4G052590/Csa3G015880/Csa3G359130/Csa5G157250/Csa6G052070/Csa1G073760/Csa2G401310	csv:101223065/csv:101203840/csv:101211977/csv:101210105/csv:101216186/csv:101209590/csv:101206975/csv:101218678/csv:101209451/csv:101202854/csv:101204217/csv:101205413/csv:101210301/csv:101216517/csv:101206887/csv:101208090/csv:101215517/csv:101208006/csv:101220975	19	5	Csa3G904100/Csa2G252070/Csa1G613540/Csa6G495640/Csa3G015880	14	Csa6G486750/Csa5G160770/Csa5G590070/Csa5G613510/Csa3G740080/Csa5G172280/Csa4G570720/Csa7G073640/Csa4G052590/Csa3G359130/Csa5G157250/Csa6G052070/Csa1G073760/Csa2G401310
csv00920	Sulfur metabolism	8/959	22/2804	0.494808617	0.803104554	Csa1G574790/Csa3G824870/Csa6G007470/Csa6G004600/Csa2G298310/Csa6G495640/Csa3G851880/Csa1G614130	Csa1G574790/Csa3G824870/Csa6G007470/Csa6G004600/Csa2G298310/Csa6G495640/Csa3G851880/Csa1G614130	csv:101218750/csv:101212851/csv:101213660/csv:101220896/csv:101214580/csv:101204217/csv:101215869/csv:101214065	8	4	Csa6G007470/Csa2G298310/Csa6G495640/Csa3G851880	4	Csa1G574790/Csa3G824870/Csa6G004600/Csa1G614130
csv04120	Ubiquitin mediated proteolysis	22/959	63/2804	0.499566784	0.803104554	Csa6G148230/Csa3G914590/Csa6G185330/Csa1G537440/Csa1G699620/Csa3G002630/Csa2G437080/Csa3G121800/Csa3G880030/Csa3G748190/Csa6G511700/Csa3G134680/Csa2G270870/Csa5G141120/Csa5G470570/Csa2G270730/Csa3G185660/Csa5G156190/Csa2G370380/Csa3G736800/Csa2G036600/Csa3G149920	Csa6G148230/Csa3G914590/Csa6G185330/Csa1G537440/Csa1G699620/Csa3G002630/Csa2G437080/Csa3G121800/Csa3G880030/Csa3G748190/Csa6G511700/Csa3G134680/Csa2G270870/Csa5G141120/Csa5G470570/Csa2G270730/Csa3G185660/Csa5G156190/Csa2G370380/Csa3G736800/Csa2G036600/Csa3G149920	csv:101221553/csv:101214341/csv:101212319/csv:101208613/csv:101203654/csv:101219424/csv:101219832/csv:101221190/csv:101203062/csv:101205886/csv:101212043/csv:101204424/csv:101220698/csv:101213539/csv:101206294/csv:101218793/csv:101206998/csv:101220762/csv:101207789/csv:101211492/csv:101217288/csv:101209336	22	14	Csa6G148230/Csa3G914590/Csa6G185330/Csa1G537440/Csa1G699620/Csa3G880030/Csa3G748190/Csa6G511700/Csa3G134680/Csa2G270870/Csa2G270730/Csa2G370380/Csa3G736800/Csa3G149920	8	Csa3G002630/Csa2G437080/Csa3G121800/Csa5G141120/Csa5G470570/Csa3G185660/Csa5G156190/Csa2G036600
csv00061	Fatty acid biosynthesis	10/959	28/2804	0.503765584	0.803104554	Csa1G051630/Csa3G149320/Csa4G092990/Csa4G029990/Csa2G083750/Csa5G160250/Csa2G005370/Csa7G031600/Csa3G099620/Csa5G150390	Csa1G051630/Csa3G149320/Csa4G092990/Csa4G029990/Csa2G083750/Csa5G160250/Csa2G005370/Csa7G031600/Csa3G099620/Csa5G150390	csv:101218502/csv:101207461/csv:101222930/csv:101207195/csv:101217109/csv:101215700/csv:101206509/csv:101212158/csv:101208501/csv:101209130	10	4	Csa3G149320/Csa7G031600/Csa3G099620/Csa5G150390	6	Csa1G051630/Csa4G092990/Csa4G029990/Csa2G083750/Csa5G160250/Csa2G005370
csv00195	Photosynthesis	13/959	37/2804	0.514220672	0.808061056	Csa6G488340/Csa1G168350/Csa3G147780/Csa3G483830/Csa4G063440/Csa2G079660/Csa5G592810/Csa7G378440/Csa6G483300/Csa3G875430/Csa4G056820/Csa1G714680/Csa3G414060	Csa6G488340/Csa1G168350/Csa3G147780/Csa3G483830/Csa4G063440/Csa2G079660/Csa5G592810/Csa7G378440/Csa6G483300/Csa3G875430/Csa4G056820/Csa1G714680/Csa3G414060	csv:101203080/csv:101209111/csv:101207214/csv:101223219/csv:101214094/csv:101203850/csv:101205949/csv:101218005/csv:101204396/csv:101211484/csv:3429266/csv:101215480/csv:101215878	13	0		13	Csa6G488340/Csa1G168350/Csa3G147780/Csa3G483830/Csa4G063440/Csa2G079660/Csa5G592810/Csa7G378440/Csa6G483300/Csa3G875430/Csa4G056820/Csa1G714680/Csa3G414060
csv00650	Butanoate metabolism	6/959	17/2804	0.553061767	0.839668485	Csa3G823050/Csa6G135470/Csa7G031640/Csa1G173130/Csa6G330970/Csa4G056840	Csa3G823050/Csa6G135470/Csa7G031640/Csa1G173130/Csa6G330970/Csa4G056840	csv:101207316/csv:101217352/csv:101214645/csv:101212707/csv:101221248/csv:101220932	6	3	Csa3G823050/Csa6G330970/Csa4G056840	3	Csa6G135470/Csa7G031640/Csa1G173130
csv04136	Autophagy - other	7/959	20/2804	0.553935051	0.839668485	Csa3G197920/Csa6G109660/Csa6G484560/Csa3G393920/Csa6G095850/Csa5G604020/Csa2G036630	Csa3G197920/Csa6G109660/Csa6G484560/Csa3G393920/Csa6G095850/Csa5G604020/Csa2G036630	csv:101205497/csv:101204045/csv:101221089/csv:101215716/csv:101215834/csv:101207312/csv:101216810	7	6	Csa3G197920/Csa6G109660/Csa6G484560/Csa3G393920/Csa6G095850/Csa2G036630	1	Csa5G604020
csv03022	Basal transcription factors	10/959	29/2804	0.55723454	0.839668485	Csa7G449470/Csa7G407540/Csa4G415910/Csa6G418910/Csa4G338430/Csa2G363560/Csa7G037630/Csa5G517200/Csa6G502590/Csa5G492870	Csa7G449470/Csa7G407540/Csa4G415910/Csa6G418910/Csa4G338430/Csa2G363560/Csa7G037630/Csa5G517200/Csa6G502590/Csa5G492870	csv:101204216/csv:101223096/csv:101209725/csv:101206514/csv:101203811/csv:101210064/csv:101208326/csv:101215680/csv:101217129/csv:101212641	10	8	Csa7G449470/Csa7G407540/Csa4G415910/Csa4G338430/Csa2G363560/Csa5G517200/Csa6G502590/Csa5G492870	2	Csa6G418910/Csa7G037630
csv03410	Base excision repair	10/959	30/2804	0.608250669	0.904156399	Csa4G015140/Csa7G397590/Csa6G505930/Csa5G606920/Csa6G425700/Csa4G006390/Csa7G432000/Csa5G289610/Csa4G309150/Csa1G045870	Csa4G015140/Csa7G397590/Csa6G505930/Csa5G606920/Csa6G425700/Csa4G006390/Csa7G432000/Csa5G289610/Csa4G309150/Csa1G045870	csv:101212347/csv:101207394/csv:101222374/csv:101218195/csv:101218845/csv:101209571/csv:101205558/csv:101207581/csv:101214581/csv:101219928	10	3	Csa4G015140/Csa6G505930/Csa5G606920	7	Csa7G397590/Csa6G425700/Csa4G006390/Csa7G432000/Csa5G289610/Csa4G309150/Csa1G045870
csv00941	Flavonoid biosynthesis	5/959	15/2804	0.623892537	0.915042388	Csa7G431440/Csa6G133710/Csa5G589940/Csa7G073660/Csa3G819790	Csa7G431440/Csa6G133710/Csa5G589940/Csa7G073660/Csa3G819790	csv:101214857/csv:101221846/csv:101212121/csv:101205648/csv:101217257	5	3	Csa7G431440/Csa6G133710/Csa5G589940	2	Csa7G073660/Csa3G819790
csv00051	Fructose and mannose metabolism	12/959	37/2804	0.650478954	0.941482696	Csa2G049960/Csa6G182690/Csa5G648720/Csa6G512900/Csa1G701210/Csa5G011690/Csa5G576660/Csa4G097630/Csa5G157250/Csa3G119380/Csa3G180220/Csa4G023010	Csa2G049960/Csa6G182690/Csa5G648720/Csa6G512900/Csa1G701210/Csa5G011690/Csa5G576660/Csa4G097630/Csa5G157250/Csa3G119380/Csa3G180220/Csa4G023010	csv:101209640/csv:101214487/csv:101206286/csv:101203616/csv:101215219/csv:101212422/csv:101218080/csv:101219465/csv:101208090/csv:101204338/csv:101221690/csv:101204973	12	5	Csa2G049960/Csa6G182690/Csa5G648720/Csa1G701210/Csa4G023010	7	Csa6G512900/Csa5G011690/Csa5G576660/Csa4G097630/Csa5G157250/Csa3G119380/Csa3G180220
csv03060	Protein export	9/959	28/2804	0.660007503	0.942867862	Csa6G452680/Csa1G097740/Csa5G585420/Csa3G122650/Csa2G360710/Csa6G382350/Csa5G198750/Csa1G570170/Csa1G294620	Csa6G452680/Csa1G097740/Csa5G585420/Csa3G122650/Csa2G360710/Csa6G382350/Csa5G198750/Csa1G570170/Csa1G294620	csv:101209537/csv:101215372/csv:101203540/csv:101205155/csv:101222362/csv:101221795/csv:101215389/csv:101210158/csv:101222431	9	3	Csa6G452680/Csa5G585420/Csa1G294620	6	Csa1G097740/Csa3G122650/Csa2G360710/Csa6G382350/Csa5G198750/Csa1G570170
csv04145	Phagosome	12/959	38/2804	0.691843954	0.968249777	Csa4G000580/Csa3G732650/Csa1G097740/Csa2G368830/Csa1G537560/Csa7G004130/Csa4G009350/Csa6G422820/Csa3G560240/Csa2G033940/Csa7G206950/Csa1G294620	Csa4G000580/Csa3G732650/Csa1G097740/Csa2G368830/Csa1G537560/Csa7G004130/Csa4G009350/Csa6G422820/Csa3G560240/Csa2G033940/Csa7G206950/Csa1G294620	csv:101221020/csv:101218443/csv:101215372/csv:101204817/csv:101209837/csv:101211364/csv:101203114/csv:101213101/csv:101217221/csv:101205515/csv:101221762/csv:101222431	12	5	Csa1G537560/Csa7G004130/Csa3G560240/Csa7G206950/Csa1G294620	7	Csa4G000580/Csa3G732650/Csa1G097740/Csa2G368830/Csa4G009350/Csa6G422820/Csa2G033940
csv00790	Folate biosynthesis	4/959	13/2804	0.701535001	0.968249777	Csa6G029440/Csa4G626100/Csa1G600220/Csa3G895790	Csa6G029440/Csa4G626100/Csa1G600220/Csa3G895790	csv:101212510/csv:101206873/csv:101214811/csv:101216383	4	3	Csa6G029440/Csa4G626100/Csa1G600220	1	Csa3G895790
csv00400	Phenylalanine, tyrosine and tryptophan biosynthesis	8/959	26/2804	0.712983927	0.968249777	Csa7G064020/Csa1G096620/Csa1G046170/Csa6G011620/Csa6G486810/Csa6G499800/Csa4G000870/Csa4G329570	Csa7G064020/Csa1G096620/Csa1G046170/Csa6G011620/Csa6G486810/Csa6G499800/Csa4G000870/Csa4G329570	csv:101221603/csv:101217299/csv:101204330/csv:101217107/csv:101209860/csv:101207177/csv:101212914/csv:101209562	8	0		8	Csa7G064020/Csa1G096620/Csa1G046170/Csa6G011620/Csa6G486810/Csa6G499800/Csa4G000870/Csa4G329570
csv02010	ABC transporters	8/959	26/2804	0.712983927	0.968249777	Csa5G633170/Csa3G359120/Csa5G523050/Csa6G521010/Csa2G428910/Csa3G740230/Csa2G074190/Csa5G585950	Csa5G633170/Csa3G359120/Csa5G523050/Csa6G521010/Csa2G428910/Csa3G740230/Csa2G074190/Csa5G585950	csv:101206448/csv:101210136/csv:101216240/csv:101210649/csv:101202958/csv:101220974/csv:101209574/csv:101202823	8	5	Csa3G359120/Csa5G523050/Csa6G521010/Csa2G428910/Csa2G074190	3	Csa5G633170/Csa3G740230/Csa5G585950
csv00600	Sphingolipid metabolism	4/959	14/2804	0.761169543	0.999991814	Csa5G580630/Csa3G130320/Csa6G517070/Csa6G094720	Csa5G580630/Csa3G130320/Csa6G517070/Csa6G094720	csv:101211924/csv:101212358/csv:101206190/csv:101217975	4	3	Csa3G130320/Csa6G517070/Csa6G094720	1	Csa5G580630
csv00510	N-Glycan biosynthesis	7/959	24/2804	0.76617839	0.999991814	Csa5G522970/Csa1G237040/Csa7G031700/Csa3G271410/Csa6G355420/Csa5G598080/Csa5G589980	Csa5G522970/Csa1G237040/Csa7G031700/Csa3G271410/Csa6G355420/Csa5G598080/Csa5G589980	csv:101220682/csv:101210958/csv:101213679/csv:101213368/csv:101217990/csv:101222690/csv:101210818	7	1	Csa3G271410	6	Csa5G522970/Csa1G237040/Csa7G031700/Csa6G355420/Csa5G598080/Csa5G589980
csv00514	Other types of O-glycan biosynthesis	3/959	11/2804	0.78454417	0.999991814	Csa6G401400/Csa7G253750/Csa4G358640	Csa6G401400/Csa7G253750/Csa4G358640	csv:101220530/csv:101214097/csv:101203732	3	0		3	Csa6G401400/Csa7G253750/Csa4G358640
csv00531	Glycosaminoglycan degradation	3/959	11/2804	0.78454417	0.999991814	Csa1G011570/Csa2G270820/Csa7G425950	Csa1G011570/Csa2G270820/Csa7G425950	csv:101205085/csv:101220222/csv:101209508	3	0		3	Csa1G011570/Csa2G270820/Csa7G425950
csv03030	DNA replication	8/959	28/2804	0.795006436	0.999991814	Csa1G013800/Csa5G647410/Csa7G407650/Csa7G004140/Csa6G522780/Csa3G722880/Csa6G094750/Csa6G425700	Csa1G013800/Csa5G647410/Csa7G407650/Csa7G004140/Csa6G522780/Csa3G722880/Csa6G094750/Csa6G425700	csv:101208545/csv:101203146/csv:101219064/csv:101211850/csv:101210889/csv:101219546/csv:101217274/csv:101218845	8	0		8	Csa1G013800/Csa5G647410/Csa7G407650/Csa7G004140/Csa6G522780/Csa3G722880/Csa6G094750/Csa6G425700
csv04626	Plant-pathogen interaction	25/959	82/2804	0.797810235	0.999991814	novel.645/Csa7G060160/Csa3G607130/Csa3G044510/Csa1G470320/novel.766/Csa3G119640/Csa6G216960/novel.750/Csa1G006320/Csa1G600260/Csa3G731150/Csa3G651720/Csa4G340540/Csa3G119630/Csa7G041930/Csa5G152170/novel.69/Csa1G569450/Csa3G576840/Csa5G627080/Csa1G025960/Csa7G343300/Csa3G121580/Csa4G050170	-/Csa7G060160/Csa3G607130/Csa3G044510/Csa1G470320/-/Csa3G119640/Csa6G216960/-/Csa1G006320/Csa1G600260/Csa3G731150/Csa3G651720/Csa4G340540/Csa3G119630/Csa7G041930/Csa5G152170/-/Csa1G569450/Csa3G576840/Csa5G627080/Csa1G025960/Csa7G343300/Csa3G121580/Csa4G05	csv:101213016/csv:101216386/csv:101212985/csv:101207853/csv:101208746/csv:101216386/csv:101206736/csv:101205221/csv:101216386/csv:101214385/csv:101203816/csv:101211735/csv:101219669/csv:101205905/csv:101206492/csv:101203576/csv:101212879/csv:101215903/csv:101206498/csv:101214911/csv:101214558/csv:101207158/csv:101221990/csv:101217082/csv:101222495	25	5	Csa1G470320/Csa6G216960/Csa5G627080/Csa1G025960/Csa3G121580	20	novel.645/Csa7G060160/Csa3G607130/Csa3G044510/novel.766/Csa3G119640/novel.750/Csa1G006320/Csa1G600260/Csa3G731150/Csa3G651720/Csa4G340540/Csa3G119630/Csa7G041930/Csa5G152170/novel.69/Csa1G569450/Csa3G576840/Csa7G343300/Csa4G050170
csv00906	Carotenoid biosynthesis	6/959	22/2804	0.818251238	0.999991814	Csa4G056640/Csa3G183920/Csa1G435760/Csa5G320430/Csa1G695370/Csa6G106700	Csa4G056640/Csa3G183920/Csa1G435760/Csa5G320430/Csa1G695370/Csa6G106700	csv:101220226/csv:101212140/csv:101204647/csv:101206471/csv:101210522/csv:101218773	6	3	Csa3G183920/Csa5G320430/Csa1G695370	3	Csa4G056640/Csa1G435760/Csa6G106700
csv04144	Endocytosis	30/959	99/2804	0.8261472	0.999991814	Csa5G514500/Csa6G031970/Csa2G070310/Csa7G312930/Csa4G004970/Csa4G017180/Csa3G271380/Csa6G526320/Csa4G372620/Csa3G110590/Csa6G525470/Csa6G188120/Csa3G734950/Csa3G851770/Csa5G381800/Csa4G008240/Csa6G511700/Csa6G032470/Csa2G270210/Csa5G576610/novel.117/Csa6G008040/Csa3G126070/Csa2G381740/Csa7G206950/Csa2G032750/Csa5G583320/Csa6G311020/Csa5G512930/Csa1G507460	Csa5G514500/Csa6G031970/Csa2G070310/Csa7G312930/Csa4G004970/Csa4G017180/Csa3G271380/Csa6G526320/Csa4G372620/Csa3G110590/Csa6G525470/Csa6G188120/Csa3G734950/Csa3G851770/Csa5G381800/Csa4G008240/Csa6G511700/Csa6G032470/Csa2G270210/Csa5G576610/-/Csa6G008040/Csa3G126070/Csa2G381740/Csa7G206950/Csa2G032750/Csa5G583320/Csa6G311020/Csa5G512930/Csa1G507460	csv:101211905/csv:101210797/csv:101215564/csv:101212307/csv:101215246/csv:101205627/csv:101220964/csv:101208440/csv:101208830/csv:101207947/csv:101218116/csv:101207101/csv:101207159/csv:101214277/csv:101219958/csv:101203435/csv:101212043/csv:101211044/csv:101218079/csv:101206084/csv:101214261/csv:101219310/csv:101212682/csv:101207900/csv:101221762/csv:101220522/csv:101209957/csv:101209152/csv:101…	30	19	Csa5G514500/Csa6G031970/Csa2G070310/Csa7G312930/Csa4G017180/Csa6G526320/Csa3G110590/Csa6G525470/Csa3G851770/Csa6G511700/Csa6G032470/Csa2G270210/Csa5G576610/Csa6G008040/Csa3G126070/Csa7G206950/Csa5G583320/Csa6G311020/Csa5G512930	11	Csa4G004970/Csa3G271380/Csa4G372620/Csa6G188120/Csa3G734950/Csa5G381800/Csa4G008240/novel.117/Csa2G381740/Csa2G032750/Csa1G507460
csv00450	Selenocompound metabolism	3/959	13/2804	0.875635426	0.999991814	Csa3G824870/Csa2G120970/Csa6G357010	Csa3G824870/Csa2G120970/Csa6G357010	csv:101212851/csv:101208697/csv:101216175	3	0		3	Csa3G824870/Csa2G120970/Csa6G357010
csv04130	SNARE interactions in vesicular transport	6/959	24/2804	0.881295294	0.999991814	Csa3G398950/Csa3G842610/Csa5G199810/Csa2G420980/Csa6G476680/Csa4G192200	Csa3G398950/Csa3G842610/Csa5G199810/Csa2G420980/Csa6G476680/Csa4G192200	csv:101218891/csv:101203075/csv:101213786/csv:101207292/csv:101213443/csv:101220775	6	2	Csa3G398950/Csa3G842610	4	Csa5G199810/Csa2G420980/Csa6G476680/Csa4G192200
csv00073	Cutin, suberine and wax biosynthesis	4/959	17/2804	0.885323374	0.999991814	Csa1G528600/Csa7G451340/Csa1G001360/Csa3G153710	Csa1G528600/Csa7G451340/Csa1G001360/Csa3G153710	csv:101214516/csv:101209117/csv:101210256/csv:101210493	4	2	Csa7G451340/Csa3G153710	2	Csa1G528600/Csa1G001360
csv00513	Various types of N-glycan biosynthesis	4/959	17/2804	0.885323374	0.999991814	Csa1G237040/Csa7G031700/Csa7G073630/Csa6G355420	Csa1G237040/Csa7G031700/Csa7G073630/Csa6G355420	csv:101210958/csv:101213679/csv:101205170/csv:101217990	4	0		4	Csa1G237040/Csa7G031700/Csa7G073630/Csa6G355420
csv00970	Aminoacyl-tRNA biosynthesis	10/959	38/2804	0.887619852	0.999991814	Csa3G213510/Csa7G027880/Csa3G154310/Csa3G889830/Csa4G025150/Csa3G894540/Csa5G080780/Csa3G876000/Csa2G120970/Csa6G513460	Csa3G213510/Csa7G027880/Csa3G154310/Csa3G889830/Csa4G025150/Csa3G894540/Csa5G080780/Csa3G876000/Csa2G120970/Csa6G513460	csv:101217773/csv:101212759/csv:101211723/csv:101207397/csv:101223056/csv:101220103/csv:101212232/csv:101210985/csv:101208697/csv:101211315	10	8	Csa3G213510/Csa7G027880/Csa3G154310/Csa3G889830/Csa4G025150/Csa3G894540/Csa3G876000/Csa6G513460	2	Csa5G080780/Csa2G120970
csv00730	Thiamine metabolism	3/959	14/2804	0.906853395	0.999991814	Csa3G078800/Csa3G114510/Csa6G052070	Csa3G078800/Csa3G114510/Csa6G052070	csv:101211553/csv:101218190/csv:101215517	3	1	Csa3G114510	2	Csa3G078800/Csa6G052070
csv03015	mRNA surveillance pathway	18/959	67/2804	0.92325467	0.999991814	Csa3G654480/Csa4G310200/Csa1G629070/Csa7G104800/Csa6G447070/Csa6G505870/Csa2G174090/Csa1G042640/Csa6G052760/Csa4G026860/Csa4G644730/Csa7G428960/Csa5G604020/Csa7G452330/Csa2G005870/Csa3G116780/Csa5G431540/Csa6G095890	Csa3G654480/Csa4G310200/Csa1G629070/Csa7G104800/Csa6G447070/Csa6G505870/Csa2G174090/Csa1G042640/Csa6G052760/Csa4G026860/Csa4G644730/Csa7G428960/Csa5G604020/Csa7G452330/Csa2G005870/Csa3G116780/Csa5G431540/Csa6G095890	csv:101222664/csv:101202828/csv:101220502/csv:101212739/csv:101203247/csv:101202819/csv:101205600/csv:101217340/csv:101219081/csv:101219586/csv:101211898/csv:101222300/csv:101207312/csv:101204291/csv:101206275/csv:101218026/csv:101211088/csv:101215358	18	15	Csa3G654480/Csa4G310200/Csa1G629070/Csa7G104800/Csa6G447070/Csa6G505870/Csa1G042640/Csa6G052760/Csa4G026860/Csa4G644730/Csa7G428960/Csa7G452330/Csa3G116780/Csa5G431540/Csa6G095890	3	Csa2G174090/Csa5G604020/Csa2G005870
csv04141	Protein processing in endoplasmic reticulum	28/959	100/2804	0.926712627	0.999991814	Csa5G514500/Csa2G070310/Csa1G527870/Csa7G312930/Csa3G020090/Csa7G047460/Csa3G733220/Csa3G020080/Csa3G002630/Csa1G097740/Csa6G509680/Csa1G237040/Csa7G407520/Csa2G252040/Csa4G009350/Csa6G445030/Csa2G033940/Csa5G608600/Csa6G355420/Csa1G005710/Csa3G219730/Csa6G042400/Csa1G294620/Csa7G075640/Csa5G512930/Csa6G446420/Csa5G589980/Csa7G209540	Csa5G514500/Csa2G070310/Csa1G527870/Csa7G312930/Csa3G020090/Csa7G047460/Csa3G733220/Csa3G020080/Csa3G002630/Csa1G097740/Csa6G509680/Csa1G237040/Csa7G407520/Csa2G252040/Csa4G009350/Csa6G445030/Csa2G033940/Csa5G608600/Csa6G355420/Csa1G005710/Csa3G219730/Csa6G042400/Csa1G294620/Csa7G075640/Csa5G512930/Csa6G446420/Csa5G589980/Csa7G209540	csv:101211905/csv:101215564/csv:101204421/csv:101212307/csv:101219346/csv:101206023/csv:101219630/csv:101219106/csv:101219424/csv:101215372/csv:101215649/csv:101210958/csv:101202981/csv:101204569/csv:101203114/csv:101214164/csv:101205515/csv:101220491/csv:101217990/csv:101212939/csv:101212004/csv:101207000/csv:101222431/csv:101203376/csv:101210925/csv:101220994/csv:101210818/csv:101222942	28	15	Csa5G514500/Csa2G070310/Csa1G527870/Csa7G312930/Csa3G020090/Csa7G047460/Csa3G020080/Csa2G252040/Csa5G608600/Csa6G042400/Csa1G294620/Csa7G075640/Csa5G512930/Csa6G446420/Csa7G209540	13	Csa3G733220/Csa3G002630/Csa1G097740/Csa6G509680/Csa1G237040/Csa7G407520/Csa4G009350/Csa6G445030/Csa2G033940/Csa6G355420/Csa1G005710/Csa3G219730/Csa5G589980
csv00780	Biotin metabolism	2/959	12/2804	0.952672871	0.999991814	Csa6G041720/Csa4G029990	Csa6G041720/Csa4G029990	csv:101222084/csv:101207195	2	0		2	Csa6G041720/Csa4G029990
csv03018	RNA degradation	14/959	57/2804	0.957753341	0.999991814	Csa3G822370/novel.390/Csa3G797590/Csa7G368750/Csa5G471090/Csa3G048430/Csa6G052760/Csa4G637740/Csa4G097630/Csa7G428960/Csa6G401360/Csa4G062390/Csa4G023010/Csa6G095890	Csa3G822370/-/Csa3G797590/Csa7G368750/Csa5G471090/Csa3G048430/Csa6G052760/Csa4G637740/Csa4G097630/Csa7G428960/Csa6G401360/Csa4G062390/Csa4G023010/Csa6G095890	csv:101205015/csv:101222028/csv:101217887/csv:101212096/csv:101206774/csv:101222826/csv:101219081/csv:101206043/csv:101219465/csv:101222300/csv:101212730/csv:101213130/csv:101204973/csv:101215358	14	11	Csa3G822370/novel.390/Csa7G368750/Csa5G471090/Csa3G048430/Csa6G052760/Csa4G637740/Csa7G428960/Csa4G062390/Csa4G023010/Csa6G095890	3	Csa3G797590/Csa4G097630/Csa6G401360
csv03440	Homologous recombination	8/959	36/2804	0.959881396	0.999991814	Csa1G013800/Csa6G525320/Csa5G623550/Csa3G813290/Csa1G597830/Csa3G872710/Csa2G249850/Csa6G486820	Csa1G013800/Csa6G525320/Csa5G623550/Csa3G813290/Csa1G597830/Csa3G872710/Csa2G249850/Csa6G486820	csv:101208545/csv:101212120/csv:101219408/csv:101209351/csv:101214733/csv:101214619/csv:101207775/csv:101207337	8	1	Csa3G813290	7	Csa1G013800/Csa6G525320/Csa5G623550/Csa1G597830/Csa3G872710/Csa2G249850/Csa6G486820
csv00563	Glycosylphosphatidylinositol (GPI)-anchor biosynthesis	2/959	13/2804	0.966679679	0.999991814	Csa3G127800/Csa5G155530	Csa3G127800/Csa5G155530	csv:101204909/csv:101204133	2	0		2	Csa3G127800/Csa5G155530
csv03040	Spliceosome	27/959	105/2804	0.977777513	0.999991814	Csa5G514500/Csa2G070310/Csa7G312930/Csa1G145960/Csa3G654480/Csa3G881900/Csa7G431430/Csa4G004270/Csa3G134680/Csa1G144280/Csa3G743440/Csa7G375800/Csa6G517050/Csa5G181460/Csa1G630290/Csa3G172960/Csa1G569330/Csa5G429980/Csa5G623610/Csa1G042680/Csa3G135040/Csa3G116780/Csa3G063650/Csa1G012660/Csa5G512930/Csa3G792040/Csa3G168950	Csa5G514500/Csa2G070310/Csa7G312930/Csa1G145960/Csa3G654480/Csa3G881900/Csa7G431430/Csa4G004270/Csa3G134680/Csa1G144280/Csa3G743440/Csa7G375800/Csa6G517050/Csa5G181460/Csa1G630290/Csa3G172960/Csa1G569330/Csa5G429980/Csa5G623610/Csa1G042680/Csa3G135040/Csa3G116780/Csa3G063650/Csa1G012660/Csa5G512930/Csa3G792040/Csa3G168950	csv:101211905/csv:101215564/csv:101212307/csv:101221685/csv:101222664/csv:101217802/csv:101216056/csv:101219042/csv:101204424/csv:101219553/csv:101202831/csv:101204563/csv:101209661/csv:101221788/csv:101222791/csv:101211027/csv:101223011/csv:101211337/csv:101221699/csv:101218284/csv:101212528/csv:101218026/csv:101221876/csv:101206270/csv:101210925/csv:101216466/csv:101222342	27	23	Csa5G514500/Csa2G070310/Csa7G312930/Csa1G145960/Csa3G654480/Csa7G431430/Csa4G004270/Csa3G134680/Csa1G144280/Csa3G743440/Csa7G375800/Csa6G517050/Csa3G172960/Csa1G569330/Csa5G429980/Csa5G623610/Csa1G042680/Csa3G135040/Csa3G116780/Csa1G012660/Csa5G512930/Csa3G792040/Csa3G168950	4	Csa3G881900/Csa5G181460/Csa1G630290/Csa3G063650
csv00562	Inositol phosphate metabolism	9/959	43/2804	0.981324186	0.999991814	Csa4G372620/Csa1G001490/Csa5G381800/Csa7G066830/Csa6G185850/Csa2G361850/Csa3G860230/Csa2G372810/Csa5G538050	Csa4G372620/Csa1G001490/Csa5G381800/Csa7G066830/Csa6G185850/Csa2G361850/Csa3G860230/Csa2G372810/Csa5G538050	csv:101208830/csv:101212856/csv:101219958/csv:101204924/csv:101211426/csv:101214357/csv:101220612/csv:101206636/csv:101209319	9	6	Csa1G001490/Csa7G066830/Csa6G185850/Csa2G361850/Csa2G372810/Csa5G538050	3	Csa4G372620/Csa5G381800/Csa3G860230
csv03430	Mismatch repair	4/959	24/2804	0.984192702	0.999991814	Csa1G013800/Csa7G407640/Csa3G182010/Csa6G016960	Csa1G013800/Csa7G407640/Csa3G182010/Csa6G016960	csv:101208545/csv:101219303/csv:101214720/csv:101211816	4	2	Csa7G407640/Csa3G182010	2	Csa1G013800/Csa6G016960
csv03008	Ribosome biogenesis in eukaryotes	12/959	56/2804	0.987842858	0.999991814	Csa6G486930/Csa7G290500/Csa6G397690/Csa5G471090/Csa3G127810/Csa1G305790/Csa4G506870/Csa6G397190/Csa3G036530/Csa4G499330/Csa3G821570/Csa5G453690	Csa6G486930/Csa7G290500/Csa6G397690/Csa5G471090/Csa3G127810/Csa1G305790/Csa4G506870/Csa6G397190/Csa3G036530/Csa4G499330/Csa3G821570/Csa5G453690	csv:101208150/csv:101220274/csv:101215380/csv:101206774/csv:101204423/csv:101211465/csv:101216502/csv:101215617/csv:101211928/csv:101217674/csv:101220343/csv:101219175	12	9	Csa6G486930/Csa6G397690/Csa5G471090/Csa3G127810/Csa4G506870/Csa6G397190/Csa3G036530/Csa4G499330/Csa5G453690	3	Csa7G290500/Csa1G305790/Csa3G821570
csv03013	RNA transport	23/959	96/2804	0.989805185	0.999991814	Csa7G209580/Csa3G654480/Csa7G251650/Csa7G290500/Csa4G016410/Csa1G240070/Csa6G108530/novel.788/Csa5G495920/Csa3G842730/Csa2G149990/Csa2G263960/Csa1G305790/Csa6G052760/Csa7G447120/Csa2G171890/Csa5G649250/Csa7G428960/Csa5G495940/novel.774/Csa3G116780/Csa6G095890/Csa6G421710	Csa7G209580/Csa3G654480/Csa7G251650/Csa7G290500/Csa4G016410/Csa1G240070/Csa6G108530/-/Csa5G495920/Csa3G842730/Csa2G149990/Csa2G263960/Csa1G305790/Csa6G052760/Csa7G447120/Csa2G171890/Csa5G649250/Csa7G428960/Csa5G495940/-/Csa3G116780/Csa6G095890/Csa6G421710	csv:101202908/csv:101222664/csv:101216510/csv:101220274/csv:101215637/csv:101210714/csv:101215672/csv:101213221/csv:101213221/csv:101204290/csv:101208548/csv:101204633/csv:101211465/csv:101219081/csv:101217593/csv:101208495/csv:101203561/csv:101222300/csv:101220517/csv:101211465/csv:101218026/csv:101215358/csv:101211250	23	20	Csa7G209580/Csa3G654480/Csa7G251650/Csa4G016410/Csa1G240070/Csa6G108530/novel.788/Csa5G495920/Csa3G842730/Csa2G149990/Csa2G263960/Csa6G052760/Csa7G447120/Csa2G171890/Csa5G649250/Csa7G428960/Csa5G495940/Csa3G116780/Csa6G095890/Csa6G421710	3	Csa7G290500/Csa1G305790/novel.774
csv03420	Nucleotide excision repair	7/959	38/2804	0.990457556	0.999991814	Csa1G013800/Csa6G185330/Csa1G537440/Csa6G425700/Csa6G120930/Csa4G338430/Csa5G608600	Csa1G013800/Csa6G185330/Csa1G537440/Csa6G425700/Csa6G120930/Csa4G338430/Csa5G608600	csv:101208545/csv:101212319/csv:101208613/csv:101218845/csv:101212709/csv:101203811/csv:101220491	7	5	Csa6G185330/Csa1G537440/Csa6G120930/Csa4G338430/Csa5G608600	2	Csa1G013800/Csa6G425700
csv03020	RNA polymerase	4/959	30/2804	0.99762135	0.999991814	Csa7G452310/Csa1G527910/Csa6G400280/Csa1G095010	Csa7G452310/Csa1G527910/Csa6G400280/Csa1G095010	csv:101204777/csv:101212403/csv:101214176/csv:101216823	4	4	Csa7G452310/Csa1G527910/Csa6G400280/Csa1G095010	0
csv03050	Proteasome	3/959	35/2804	0.99992772	0.999991814	Csa6G290910/Csa3G006720/Csa6G133730	Csa6G290910/Csa3G006720/Csa6G133730	csv:101212741/csv:101208086/csv:101221619	3	3	Csa6G290910/Csa3G006720/Csa6G133730	0
csv03010	Ribosome	28/959	148/2804	0.999991814	0.999991814	Csa7G420870/Csa3G121660/Csa3G234020/Csa1G470290/novel.330/Csa4G623380/Csa3G171790/Csa5G638320/Csa3G098540/Csa5G524750/Csa3G727930/Csa6G357000/Csa6G078530/Csa2G060430/novel.563/CsaUNG012450/Csa5G321430/Csa6G053320/Csa6G041710/Csa3G769090/Csa4G095560/Csa5G609730/Csa5G381850/Csa2G406670/Csa6G451480/Csa5G146890/Csa2G385010/Csa7G397560	Csa7G420870/Csa3G121660/Csa3G234020/Csa1G470290/-/Csa4G623380/Csa3G171790/Csa5G638320/Csa3G098540/Csa5G524750/Csa3G727930/Csa6G357000/Csa6G078530/Csa2G060430/-/CsaUNG012450/Csa5G321430/Csa6G053320/Csa6G041710/Csa3G769090/Csa4G095560/Csa5G609730/Csa5G381850/Csa2G406670/Csa6G451480/Csa5G146890/Csa2G385010/Csa7G397560	csv:101210498/csv:101218820/csv:101212288/csv:101207040/csv:101211400/csv:101204726/csv:101207433/csv:101213193/csv:101209475/csv:101204369/csv:101220973/csv:101216419/csv:101212113/csv:101212017/csv:101214124/csv:101223220/csv:101218585/csv:101219804/csv:101221848/csv:101213702/csv:101221365/csv:101219060/csv:101219478/csv:101211246/csv:101207343/csv:101210200/csv:101203027/csv:101208536	28	20	Csa7G420870/Csa3G121660/Csa3G234020/Csa1G470290/Csa4G623380/Csa3G171790/Csa5G638320/Csa3G098540/Csa5G524750/Csa3G727930/Csa6G078530/Csa5G321430/Csa6G053320/Csa3G769090/Csa4G095560/Csa5G609730/Csa5G381850/Csa2G406670/Csa6G451480/Csa5G146890	8	novel.330/Csa6G357000/Csa2G060430/novel.563/CsaUNG012450/Csa6G041710/Csa2G385010/Csa7G397560
