# Supplementary material for: Cytological, genetic and transcriptomic characterization of a cucumber albino mutant
Source: Front Plant Sci. 2022 Oct 20;13:1047090. doi: 10.3389/fpls.2022.1047090 (PMC9630852; doi:10.3389/fpls.2022.1047090)
Supplement: Supplementary Table 5 — Differentially expressed genes in chlorophyll metabolism and MEP pathway between albino mutant and wild type. [file Table_6.xls]

## Sheet: Sheet1
Supplementary Table 5 Differentially expressed genes in chlorophyll metabolism and MEP pathway between albino mutant and wild type.
gene_id	Albino_1_count	Albino_2_count	Albino_3_count	Normal_1_count	Normal_2_count	Normal_3_count	Albino_1_fpkm	Albino_2_fpkm	Albino_3_fpkm	Normal_1_fpkm	Normal_2_fpkm	Normal_3_fpkm	AlbinvsNorma_Albin	AlbinvsNorma_Norma	Albin vs Norma_log2FoldChange	AlbinvsNorma_pvalue	AlbinvsNorma_padj	gene_name	gene_chr	gene_start	gene_end	gene_strand	gene_length	gene_biotype	gene_description	tf_family
Chlorophyll metabolism
HEMB
Csa2G401270	5834	4633	4406	2172	2618	1949	176.499	164.676	118.162	66.2176	66.0065	64.1511	5096.59	2178.89	1.22585	2.88052e-06	3.34867e-05	Csa2G401270	Chr2	20413308	20419485	-	1397	protein_coding	PF00490:Delta-aminolevulinic acid dehydratase	-
HEME
Csa4G082410	3597	2512	4693	2030	2174	1639	103.771	85.1427	120.017	59.0158	52.268	51.4434	3594.59	1893.43	0.924984	0.000215298	0.00139459	Csa4G082410	Chr4	5529328	5534004	-	1465	protein_coding	PF01208:Uroporphyrinogen decarboxylase (URO-D)	-
Csa5G218840	3612	2975	4234	1933	1847	1639	89.4307	86.5404	92.9278	48.229	38.1107	44.1503	3645.64	1769.14	1.04335	1.60143e-06	2.00515e-05	Csa5G218840	Chr5	9853978	9858397	-	1707	protein_coding	PF01208:Uroporphyrinogen decarboxylase (URO-D)	-
HEMF
Csa4G056670	5871	4636	5825	2069	2643	2529	149.208	138.426	131.23	52.9881	55.9782	69.927	5532.43	2362.86	1.22749	1.84657e-07	2.94606e-06	Csa4G056670	Chr4	4839695	4843499	+	1663	protein_coding	PF01218:Coproporphyrinogen III oxidase	-
HEMG
Csa6G007980	1066	652	1920	419	656	685	18.3593	13.1928	29.3127	7.27193	9.41549	12.8353	1186.29	575.416	1.04436	0.012484	0.0407951	Csa6G007980	Chr6	724641	734025	-	2454	protein_coding	PF01593:Flavin containing amine oxidoreductase	Amino_oxidase
POR
Csa4G638340	1266	544	1864	2899	2948	5926	30.488	15.3917	39.7921	70.3528	59.1649	155.265	1194.17	3969.55	-1.73264	0.000907088	0.00471287	Csa4G638340	Chr4	20859617	20861826	-	1755	protein_coding	PF00106:short chain dehydrogenase	adh_short
CHLG
Csa4G311220	1890	1061	2936	952	1233	1296	44.9012	29.6145	61.8313	22.7914	24.4119	33.4979	1926.52	1140.27	0.757022	0.0442797	0.110297	Csa4G311220	Chr4	12890098	12895168	+	1779	protein_coding	PF01040:UbiA prenyltransferase family	UbiA
CAO
Csa6G385090	3290	4950	3265	1104	1612	1017	53.8116	95.1214	47.339	18.1965	21.9728	18.0974	4028.12	1195.82	1.75185	1.38657e-06	1.76119e-05	Csa6G385090	Chr6	17449447	17453800	-	2584	protein_coding	-	-
MEP pathway
IspD/CMS
Csa3G113320	121	37	454	718	853	782	4.23341	1.5209	14.0805	25.3144	24.8711	29.7665	190.303	767.093	-2.00922	0.00447646	0.0178476	Csa3G113320	Chr3	5756087	5763512	+	1208	protein_coding	PF01128:2-C-methyl-D-erythritol 4-phosphate cytidylyltransferase	-
Csa4G049620	1169	1181	1487	2507	3190	2520	48.3433	57.3805	54.5116	104.475	109.939	113.38	1300.65	2660.75	-1.03272	6.01073e-07	8.36394e-06	Csa4G049620	Chr4	3938870	3943537	-	1022	protein_coding	PF02542:YgbB family	-
IspE/CMK
Csa1G600780	566	588	962	1636	1683	1249	13.8756	16.9358	20.9058	40.4163	34.3843	33.313	708.147	1480.37	-1.06349	0.000122777	0.000865919	Csa1G600780	Chr1	23210170	23214935	-	1724	protein_coding	PF00288:GHMP kinases N terminal domain	GHMP_kinases
IspF/MCS
Csa4G049620	1169	1181	1487	2507	3190	2520	48.3433	57.3805	54.5116	104.475	109.939	113.38	1300.65	2660.75	-1.03272	6.01073e-07	8.36394e-06	Csa4G049620	Chr4	3938870	3943537	-	1022	protein_coding	PF02542:YgbB family	-
