# Supplementary material for: Cytological, genetic and transcriptomic characterization of a cucumber albino mutant
Source: Front Plant Sci. 2022 Oct 20;13:1047090. doi: 10.3389/fpls.2022.1047090 (PMC9630852; doi:10.3389/fpls.2022.1047090)
Supplement: Supplementary Table 6 — Differentially expressed genes of reported albino genes between albino mutant and wild type. [file Table_7.xls]

## Sheet: Sheet1
Supplementary Table 6. Differentially expressed genes of reported albino genes between albino mutant and wild type
Gene Name	Gene ID	Albino_1_count	Albino_2_count	Albino_3_count	Normal_1_count	Normal_2_count	Normal_3_count	Albino_1_fpkm	Albino_2_fpkm	Albino_3_fpkm	Normal_1_fpkm	Normal_2_fpkm	Normal_3_fpkm	AlbinvsNorma_Albin	AlbinvsNorma_Norma	AlbinvsNorma_log2FoldChange	abs(Log2FoldChange)	AlbinvsNorma_pvalue	AlbinvsNorma_padj
TOC159	Csa4G001670	22659	13167	22008	3162	4330	3892	208.641	142.443	179.637	29.3399	33.2268	38.9896	19347.7	3702.3	2.38573	2.38573	4.20505e-18	5.48291e-16
DXS1	Csa3G114510	17	15	17	0	2	0	0.32629	0.338251	0.289241	0	0.0319909	0	16.6808	0.559494	4.7423	4.7423	0.000618628	0.00341539
